# Supplementary material for: Caries-associated oral microbiome in head and neck cancer radiation patients: a longitudinal study
Source: J Oral Microbiol. 2019 Mar 8;11(1):1586421. doi: 10.1080/20002297.2019.1586421 (PMC6419625; doi:10.1080/20002297.2019.1586421)
Supplement: Supplemental Material [file ZJOM_A_1586421_SM8420.zip]

Archive with 10 entries (10 files):
- supplemental data/Supplemental_file_1_JOM_02_07_2019.xlsx
- supplemental data/Supplemental_file_10_JOM_02_07_2019.xlsx
- supplemental data/Supplemental_file_2_JOM_02_07_2019.xlsx
- supplemental data/Supplemental_file_3_JOM_02_07_2019.xlsx
- supplemental data/Supplemental_file_4_JOM_02_07_2019.xlsx
- supplemental data/Supplemental_file_5_JOM_02_07_2019.pdf
- supplemental data/Supplemental_file_6_JOM_02_07_2019.xlsx
- supplemental data/Supplemental_file_7_JOM_02_07_2019.xlsx
- supplemental data/Supplemental_file_8_JOM_02_07_2019.xlsx
- supplemental data/Supplemental_file_9_JOM_02_07_2019.xlsx
