# Supplementary material for: Caries-associated oral microbiome in head and neck cancer radiation patients: a longitudinal study
Source: J Oral Microbiol. 2019 Mar 8;11(1):1586421. doi: 10.1080/20002297.2019.1586421 (PMC6419625; doi:10.1080/20002297.2019.1586421)
Supplement: Supplemental Material [file ZJOM_A_1586421_SM8420.zip › supplemental data/Supplemental_file_1_JOM_02_07_2019.xlsx]

## Sheet: Table DemoG All CBS
	Supplementary Table 1. Demographics and clinical characteristics of all RT-treated HNC patients and patients
	with paired oral sites samples in common between time points T0, T6 and T18
	Criteria	Set-1: All Patients$		Set-2: Patients in common&
		T0-T6 Data	T0-T18 Data	T0-T6 Data	T0-T18 Data
	Patients-Total Count (M/F)	31 (26/5)	22 (18/4)	22 (18/4)	22 (18/4)
	Age-Mean (SD)	56.8 (10.7)	57.0 (7.5)	57.0 (7.7)	57.0 (7.7)
	Age-Range	24-84	40-72	40-72	40-72
	Ethnicity-Count: (M C/B/H) (F C/B/H)	(23/2/1) (4/1/0)	(17/1/0) (3/1/0)	(17/1/0) (3/1/0)	(17/1/0) (3/1/0)
	$All HNC patients (28 with DMFS score information, 3 without), with HOMINGS analyses performed on buccal mucosa,
	superficial supragingival plaque, saliva or tongue samples at baseline (T0), and post-RT six (T6) and 18 (T18) months.
	&Patients who had oral samples successfully processed and analyzed for all three time points, T0, T6 and T18.
	Gender: M-male, F-female
	Ethnicity: C-caucasian, B-black, H-hispanic
