# Supplementary material for: Caries-associated oral microbiome in head and neck cancer radiation patients: a longitudinal study
Source: J Oral Microbiol. 2019 Mar 8;11(1):1586421. doi: 10.1080/20002297.2019.1586421 (PMC6419625; doi:10.1080/20002297.2019.1586421)
Supplement: Supplemental Material [file ZJOM_A_1586421_SM8420.zip › supplemental data/Supplemental_file_10_JOM_02_07_2019.xlsx]

## Sheet: T18 Master ProbeSeq
Supplementary Data File 4. T18 post-RT HOMINGS ProbeSeq raw abundance data (paired samples)
Probe ID	Oral sample: buccal mucosa [B] superficial supragingival plaque [P], saliva [S], tongue [T]	P1C	S1C	T1C	B3C	P3C	S3C	T3C	B4C	P4C	S4C	T4C	B5C	P5C	S5C	T5C	B8C	P8C	S8C	T8C	B9C	P9C	S9C	T9C	B10C	S10C	T10C	P12C	S12C	S14C	B16C	P16C	S16C	T16C	B17C	S17C	T17C	S19C	S20C	T20C	B21C	P21C	S21C	T21C	P22C	S22C	T22C	B23C	P23C
AB-01	Abiotrophia_defectiva	0	1	3	154	2	0	0	11	0	0	67	136	114	108	25	74	53	0	0	7	106	21	5	34	33	0	0	1356	0	63	10	5	8	0	0	1	0	55	3	0	0	0	0	399	11	3	0	1
AC-01	Acinetobacter_baumannii	0	0	0	0	0	0	0	0	0	0	0	0	0	0	0	3	0	0	0	0	0	0	0	0	0	0	0	0	0	0	0	0	0	0	0	0	0	0	0	0	0	0	0	0	0	0	0	0
AC-02	Acinetobacter_sp_oral_taxon_408	0	0	0	0	0	0	0	0	0	0	0	0	0	0	0	0	0	0	0	0	0	0	0	0	0	0	0	0	0	0	0	0	0	0	0	0	0	0	0	0	0	0	0	0	0	0	0	0
AC-03	Actinobaculum_sp_oral_taxon_183	1	0	3	67	0	0	0	34	63	103	47	107	25	44	0	21	26	5	20	20	67	1	0	0	8	0	0	24	0	0	23	26	6	0	0	0	7	0	1	9	21	23	6	0	2	0	0	0
AC-04	Actinomyces_cardiffensis	0	0	0	0	0	0	0	0	0	0	0	0	0	0	0	0	0	0	0	0	0	0	0	0	0	0	0	0	0	0	0	0	0	0	0	0	20	0	0	0	0	0	0	0	0	0	0	0
AC-06	Actinomyces_georgiae	0	0	0	0	0	0	0	0	0	0	0	0	0	0	0	0	8	1	0	0	0	0	0	1	44	2	0	0	2	0	0	0	0	0	0	0	0	0	0	0	0	0	0	0	0	0	0	0
AC-07	Actinomyces_gerencseriae	0	0	0	1	0	0	0	32	389	44	103	32	3	0	0	5	72	0	0	11	3	45	3	5	35	1	0	0	2	0	0	0	0	1	0	0	17	1	0	3	3	3	2	17	0	0	0	0
AC-08	Actinomyces_graevenitzii	0	0	0	0	0	0	0	0	0	0	0	0	0	0	0	0	0	0	0	0	0	0	0	2	8	2	0	0	1	0	0	1	0	0	0	0	0	0	0	0	0	0	0	0	0	7	0	0
AC-09	Actinomyces_israelii	0	0	0	0	0	3	0	0	144	16	21	16	0	0	0	0	1	1	0	15	0	130	17	2	4	0	1	5	2	0	0	0	0	0	3	0	30	8	0	6	26	0	0	226	13	0	0	11
AC-10	Actinomyces_johnsonii	0	0	0	18	0	0	0	5	0	0	0	12	4	0	0	2	7	0	0	3	20	0	0	0	1	0	0	48	11	0	0	0	0	0	0	0	0	0	0	0	0	0	0	0	0	0	0	0
AC-11	Actinomyces_massiliensis	0	0	0	68	0	2	0	9	0	0	42	63	7	0	0	14	267	0	0	0	49	0	0	35	5	0	0	4	9	0	0	1	0	0	0	0	1	1	0	0	0	0	0	0	0	0	0	0
AC-12	Actinomyces_meyeri	0	2	0	3	0	10	0	11	0	6	0	7	62	2	1	3	5	1	0	4	21	6	0	1	6	0	15	1	11	0	20	1	1	0	0	0	5	2	0	2	0	2	2	3	2	3	0	9
AC-13	Actinomyces_naeslundii	0	0	0	0	0	0	0	0	0	0	1	11	3	0	0	6	0	0	0	0	0	0	0	2	50	6	0	0	4	0	0	0	0	0	0	0	0	0	0	0	0	0	0	0	0	0	0	0
AC-14	Actinomyces_odontolyticus	0	0	0	12	0	8	2	0	0	0	9	1	0	0	0	0	19	8	11	0	0	0	0	0	10	5	1	25	1	0	0	0	0	0	0	0	0	0	0	0	0	0	0	0	3	4	0	0
AC-15	Actinomyces_oricola	0	0	0	0	0	0	0	0	0	0	0	0	0	0	0	0	0	0	0	0	0	0	0	0	0	0	0	0	0	0	0	0	0	0	0	0	0	0	0	0	0	0	0	0	0	0	0	0
AC-16	Actinomyces_radicidentis	0	0	0	0	0	0	0	0	0	0	0	0	0	0	0	0	0	0	0	0	0	0	0	0	0	0	0	0	0	0	0	0	0	0	0	0	0	0	0	0	0	0	0	0	0	0	0	0
AC-17	Actinomyces_sp_oral_taxon_169	0	0	0	4	0	0	0	1	0	1	2	0	23	0	0	0	3	0	0	2	18	7	0	0	0	0	6	0	0	0	5	3	0	0	2	0	0	0	0	0	0	0	0	1	1	0	0	3
AC-18	Actinomyces_sp_oral_taxon_170	0	0	7	20	0	0	0	0	0	0	25	53	0	0	0	8	0	0	0	33	0	1	0	0	1	0	0	0	3	0	4	1	0	0	0	0	0	0	0	0	0	0	0	0	0	0	0	0
AC-19	Actinomyces_sp_oral_taxon_171	1	0	0	21	0	1	1	2	1	1	15	17	44	3	0	7	2	0	1	8	11	4	4	0	1	0	8	7	1	2	15	0	0	0	0	0	1	1	0	0	1	0	0	0	0	0	0	1
AC-20	Actinomyces_sp_oral_taxon_172	0	1	0	36	0	0	0	0	0	1	40	25	43	374	2954	75	15	163	313	23	36	0	2	36	0	0	8	625	9	0	2	0	0	0	0	0	0	232	84	0	0	0	0	2	0	3	0	4
AC-21	Actinomyces_sp_oral_taxon_175	0	0	0	13	0	0	0	0	0	0	19	6	2	0	0	0	7	0	0	0	0	0	0	0	0	0	22	0	0	0	0	0	0	0	0	0	108	0	0	1	0	0	0	0	0	0	0	0
AC-22	Actinomyces_sp_oral_taxon_178	0	0	1	12	0	0	0	0	0	0	0	15	8	0	0	0	137	0	0	0	0	0	0	0	1	0	0	0	1	0	0	0	0	0	0	0	0	1	0	0	0	0	0	0	0	0	0	0
AC-23	Actinomyces_sp_oral_taxon_180	0	0	0	0	0	0	0	0	0	0	0	0	0	0	0	0	0	0	0	0	0	0	0	0	0	0	0	0	0	0	0	0	0	0	0	0	0	0	0	0	0	0	0	0	0	0	0	0
AC-24	Actinomyces_sp_oral_taxon_181	6	47	24	16	1	62	65	13	1	3	26	13	99	13	125	42	36	56	71	48	33	182	1618	41	219	72	20	29	35	2	11	41	54	2	1	0	11	17	201	17	1	9	96	4	132	532	0	6
AC-25	Actinomyces_sp_oral_taxon_414	0	0	0	0	0	0	0	0	1	0	0	5	0	0	0	0	0	0	0	4	0	0	0	0	7	0	0	0	0	0	0	0	0	0	0	0	0	0	0	0	0	0	0	0	0	0	0	0
AC-26	Actinomyces_sp_oral_taxon_446	0	0	0	0	0	0	0	0	0	0	0	0	0	0	0	1	0	0	0	0	0	0	0	0	1	0	0	0	0	0	0	0	0	0	0	0	0	0	0	0	0	0	0	0	0	0	0	0
AC-27	Actinomyces_sp_oral_taxon_448	4	3	11	58	0	2	0	432	396	147	153	39	25	179	25	45	2723	0	3	45	117	74	13	104	363	22	0	12	70	41	419	100	16	0	2	1	151	22	0	47	174	54	15	31	46	0	1	1
AC-28	Actinomyces_sp_oral_taxon_525	0	0	0	0	0	0	0	0	0	0	0	0	0	0	0	0	1	0	0	0	0	0	0	0	0	0	0	0	0	0	0	0	0	0	0	0	0	0	0	0	0	0	0	0	0	0	0	0
AC-29	Actinomyces_sp_oral_taxon_848	0	0	6	7	0	0	1	0	0	0	6	7	3	0	0	14	2	0	0	0	0	0	0	14	123	7	0	0	0	0	0	0	0	0	0	0	0	2	0	3	28	5	0	0	0	0	0	0
AC-30	Actinomyces_sp_oral_taxon_877	0	0	0	9	0	0	0	3	0	0	11	2	1	0	0	0	2	0	0	1	19	0	0	19	0	0	0	0	0	0	0	0	0	0	0	0	4	0	0	2	81	1	1	0	0	0	0	0
AC-31	Actinomyces_sp_oral_taxon_896	0	0	0	0	0	0	0	0	0	0	0	4	2	0	0	0	0	0	0	0	0	0	0	0	0	0	0	1	0	0	0	0	0	0	0	0	0	0	0	0	0	0	0	0	0	0	0	0
AC-32	Actinomyces_sp_oral_taxon_897	0	0	0	0	0	0	0	0	0	0	0	11	0	0	0	0	0	0	0	4	0	0	0	0	0	0	0	3	0	0	0	0	0	0	0	0	0	0	0	0	3	0	0	0	0	0	0	0
AC-33	Actinomyces_timonensis	0	0	0	0	0	0	0	0	0	0	0	0	0	0	0	0	0	0	0	0	0	0	0	0	0	0	0	0	0	0	0	0	0	0	0	0	0	0	0	0	0	0	0	0	0	0	0	0
AC-34	Actinomyces_viscosus	0	2	0	0	0	0	0	2	11	0	2	1	49	0	0	0	6	0	2	5	21	5	6	0	0	0	12	0	0	0	9	1	0	0	0	0	0	0	1	1	0	0	1	1	0	7	0	8
AC-35	Actinomyces_graevenitzii	0	1	0	9	0	0	0	0	0	1	2	2	7	0	0	26	0	1	3	0	11	0	0	171	1808	930	0	348	1	0	0	5	1	0	0	0	0	175	81	844	174	28	2212	1	72	977	0	0
AC-36	Actinomyces_naeslundii	0	2	0	84	0	9	0	66	13	9	47	234	26	0	0	58	160	0	15	0	89	1	0	18	15	1	0	63	6	10	12	22	3	0	0	0	41	4	0	3	1	0	0	0	0	0	0	0
AC-37	Actinomyces_odontolyticus	4	66	11	25	0	0	0	7	1	0	4	17	8	8	17	9	2	15	10	2	16	36	47	28	0	0	4	323	11	0	0	2	2	0	1	0	0	2	0	2	0	11	39	1	33	19	0	0
AC-38	Actinomyces_odontolyticus	0	0	0	0	0	0	0	0	0	0	1	3	1	0	0	60	28	476	970	0	1	0	0	0	0	0	0	0	0	0	0	0	0	0	0	0	0	155	287	0	0	0	0	0	0	0	0	0
AC-39	Actinomyces_radicidentis	0	0	0	0	0	0	0	0	0	0	0	0	0	0	0	0	1	4	5	0	0	0	0	0	0	0	0	0	0	0	0	2	2	0	0	0	0	0	0	0	0	0	0	0	0	0	0	0
AC-40	Actinomyces_sp_oral_taxon_525	0	0	0	0	0	0	0	0	1	0	0	13	0	0	0	0	0	0	0	3	0	1	0	0	0	0	0	0	0	0	0	0	0	0	0	0	20	0	0	0	0	0	0	0	0	0	0	0
AC-41	Actinomyces_timonensis	0	2	0	2	0	0	0	1	2	0	0	0	50	1	0	0	2	0	0	0	0	0	0	0	2	0	0	0	0	0	4	0	0	0	0	0	0	0	0	0	0	0	0	0	0	0	0	4
AG-01	Aggregatibacter_actinomycetemcomitans	0	0	0	0	0	0	0	0	0	0	0	0	0	0	0	0	0	0	0	0	0	0	0	0	0	0	0	0	0	0	0	0	0	0	0	0	0	0	0	0	0	0	0	0	0	0	0	0
AG-03	Aggregatibacter_paraphrophilus	0	0	7	90	0	0	0	30	0	1	56	32	37	0	0	46	12	0	0	34	67	0	2	37	0	0	0	0	96	0	0	0	0	0	0	0	0	0	0	0	0	0	0	0	0	0	0	0
AG-05	Aggregatibacter_sp_oral_taxon_512	0	0	0	0	0	0	0	0	0	0	0	1	8	0	0	1	2	0	0	0	0	0	0	0	0	0	0	0	0	0	0	0	0	0	0	0	0	0	0	0	0	0	0	0	0	0	0	0
AG-06	Aggregatibacter_sp_oral_taxon_513	0	0	5	28	0	0	0	0	0	0	16	83	7	0	0	36	9	0	0	1	0	0	0	18	1	0	0	5	0	0	0	0	0	0	0	0	2	0	0	0	0	0	0	15	10	0	0	0
AG-07	Agrobacterium_tumefaciens	0	0	0	0	0	0	0	0	0	0	0	0	0	0	0	0	0	0	0	0	0	0	0	0	0	0	0	0	0	0	0	0	0	0	0	0	0	0	0	0	0	0	0	0	0	0	0	0
AG-08	Aggregatibacter_sp_oral_taxon_458	0	0	5	152	0	0	0	5	0	0	49	70	28	0	0	18	23	0	0	15	87	0	0	45	0	0	0	2	0	1	0	19	5	0	0	0	0	18	10	0	0	0	0	0	0	0	0	0
AG-09	Aggregatibacter_paraphrophilus	0	0	0	51	0	0	0	0	0	0	13	24	5	0	0	51	8	0	0	4	42	0	0	26	0	0	0	0	0	0	0	0	0	0	0	0	0	0	0	0	0	0	0	0	0	0	0	0
AL-01	Alloiococcus_otitis	0	0	0	0	0	0	0	0	0	0	0	0	0	0	0	1	0	0	0	0	0	0	0	0	0	0	0	0	0	0	0	0	0	0	0	0	0	0	0	0	0	0	0	0	0	0	0	0
AL-02	Alloprevotella_rava	0	0	0	13	0	0	0	1	4	7	6	2	6	0	0	0	5	0	0	0	25	0	0	0	1	0	0	1	0	0	0	0	0	0	0	0	26	2	1	22	27	76	4	2	3	0	0	0
AL-03	Alloprevotella_sp_oral_taxon_308	0	0	0	4	0	0	0	0	1	0	3	1	3	8	2	11	12	4	23	0	20	0	0	0	1	0	0	5	0	0	0	0	0	0	0	0	1	6	3	0	0	1	1	0	1	0	0	0
AL-04	Alloprevotella_sp_oral_taxon_473	0	0	0	103	0	0	0	22	0	0	132	68	34	0	0	100	28	0	0	22	47	0	0	38	0	0	0	299	0	0	0	0	0	0	0	0	0	0	0	0	0	0	0	0	0	1	0	0
AL-05	Alloprevotella_sp_oral_taxon_474	0	0	0	0	0	0	0	0	0	0	0	0	0	0	0	0	0	0	0	0	0	0	0	0	0	0	0	0	0	0	0	0	0	0	0	0	0	0	0	0	0	0	0	0	0	0	0	0
AL-06	Alloprevotella_sp_oral_taxon_912	0	0	0	47	0	0	0	0	0	1	35	77	8	0	0	51	18	1	0	0	68	0	1	0	0	0	0	10	0	0	0	0	0	0	0	0	47	1	0	0	0	0	0	0	0	0	0	0
AL-07	Alloprevotella_sp_oral_taxon_913	0	0	0	0	0	0	0	0	0	0	0	0	2	0	0	0	0	0	0	0	0	0	0	0	0	0	0	0	0	0	0	0	0	0	0	0	0	0	0	0	0	0	0	0	0	0	0	0
AL-08	Alloprevotella_sp_oral_taxon_914	0	0	0	0	0	0	0	0	0	0	0	4	2	0	0	0	0	0	0	11	0	0	0	0	0	0	0	1	0	0	0	0	0	0	0	0	0	0	0	0	0	1	0	0	0	0	0	0
AL-09	Alloprevotella_tannerae	0	2	7	128	0	2	13	76	115	76	72	38	54	0	0	140	18	0	0	30	100	1	0	19	115	5	0	9	13	8	0	7	1	0	0	0	670	91	3	0	3	14	4	0	651	31	1	0
AL-10	Alloscardovia_omnicolens	0	0	0	0	0	1	0	0	0	0	0	2	0	0	0	0	0	1	0	4	0	17	11	0	0	0	0	0	18	0	0	86	0	0	0	0	0	0	0	0	0	0	0	0	3	3	0	0
AL-11	Alloprevotella_sp_oral_taxon_914	0	0	0	81	0	0	0	0	0	0	33	17	9	2	3	94	28	7	10	6	63	0	0	16	2	0	0	261	0	0	0	4	0	0	0	0	5	3	6	7	1	30	12	0	0	0	0	0
AN-01	Anaerococcus_lactolyticus	0	0	0	0	0	0	0	0	0	0	0	0	0	0	0	0	0	0	0	0	0	0	0	0	0	0	0	0	0	0	0	0	0	0	0	0	0	0	0	0	0	0	0	0	0	0	0	0
AN-03	Anaeroglobus_geminatus	0	0	0	0	0	0	0	0	4	6	0	4	0	0	0	0	1	11	0	0	0	0	0	0	0	0	0	0	0	0	0	0	0	0	7	0	0	174	0	0	1	0	0	30	52	1	0	2
AQ-01	Aquamicrobium_lusatiense	0	0	0	0	0	0	0	0	0	0	0	0	0	0	0	0	0	0	0	0	0	0	0	0	0	0	0	0	0	0	0	0	0	0	0	0	0	0	0	0	0	0	0	0	0	0	0	0
AR-01	Arcanobacterium_haemolyticum	0	0	0	0	0	0	0	0	0	0	0	0	0	0	0	0	0	1	0	0	0	0	0	0	1	0	0	0	0	0	0	0	0	0	0	0	0	0	0	0	0	0	0	0	0	2	0	0
AR-02	Arsenicicoccus_sp_oral_taxon_190	0	0	0	0	0	0	0	0	0	0	0	0	0	0	0	0	0	0	0	0	0	0	0	0	0	0	0	0	0	0	0	0	0	0	0	0	0	0	0	0	0	0	0	0	0	0	0	0
AT-01	Atopobium_minutum	0	0	0	0	0	0	0	0	0	0	0	0	0	0	0	0	0	0	0	0	0	0	0	0	0	0	0	0	0	0	0	0	0	0	0	0	0	0	0	0	0	0	0	0	0	0	0	0
AT-02	Atopobium_parvulum	0	0	0	1	0	2	0	324	945	415	161	11	1	2	1	3	6	3	0	61	30	119	1	0	69	0	4	10	6	0	3	29	0	0	6	0	160	21	1	24	23	57	26	55	330	5	0	617
AT-03	Atopobium_rimae	2	32	0	12	0	0	0	77	216	78	29	11	0	0	0	0	5	4	0	45	0	54	16	11	36	1	1	0	1	0	0	11	8	0	1	0	479	72	0	46	40	184	58	0	100	0	1	0
AT-04	Atopobium_sp_oral_taxon_199	0	0	0	0	0	0	0	0	0	0	0	0	0	0	0	0	1	0	0	0	0	0	0	0	0	0	0	0	1	0	0	0	0	0	0	0	0	0	0	0	0	0	0	0	0	0	0	1
AT-05	Atopobium_sp_oral_taxon_416	0	0	0	0	0	0	0	0	0	0	0	0	0	0	0	0	0	0	0	0	0	0	0	0	23	1	0	0	0	0	0	0	0	0	0	0	0	0	0	10	4	0	9	0	0	0	0	0
AT-06	Atopobium_sp_oral_taxon_810	0	0	0	0	0	0	0	0	1	0	0	0	0	0	0	0	0	0	0	0	0	0	0	0	0	0	0	0	0	0	0	0	0	0	0	0	0	0	0	0	0	0	0	0	0	0	0	0
AT-07	Atopobium_vaginae	0	0	0	0	0	0	0	0	0	0	0	0	0	0	0	0	0	0	0	0	0	0	0	0	0	0	0	0	0	0	0	0	0	0	0	0	0	0	0	0	0	0	0	0	0	0	0	0
AT-08	Atopobium_parvulum	0	0	0	1	0	0	0	0	2	0	15	4	2	2	2	0	0	1	1	1	40	0	0	1	0	1	2	1	0	0	0	2	2	0	0	0	1	2	0	0	1	0	8	1	163	311	0	1
AT-09	Atopobium_rimae	0	0	0	0	0	0	0	0	0	0	0	0	0	1	1	0	0	4	1	0	0	0	0	0	1	0	1	2	0	0	0	2	0	0	0	0	1	0	0	0	1	1	8	1	2	1	0	0
BA-01	Bacillus_clausii	0	0	0	0	0	0	0	0	0	0	0	0	0	0	0	0	0	0	0	0	0	0	0	0	0	0	0	0	0	0	0	0	0	0	0	0	0	0	0	0	0	0	2	0	0	0	0	0
BA-02	Bacteroidaceae[G-1]_sp_oral_taxon_272	0	0	0	0	0	0	0	62	187	21	15	0	3	0	0	6	2	0	0	0	0	0	0	0	8	0	1	0	0	0	0	0	0	0	0	0	327	0	0	6	7	14	2	0	0	0	0	20
BA-03	Bacteroidales[G-2]_sp_oral_taxon_274	0	0	6	73	0	7	21	58	37	7	55	47	37	0	0	96	13	49	15	23	59	0	0	36	0	0	1	1	77	1	0	23	0	0	22	12	60	0	0	0	30	6	1	0	219	0	13	32
BA-04	Bacteroidales[G-3]_sp_oral_taxon_911	0	0	0	0	0	0	0	0	0	0	0	0	0	0	0	0	0	0	0	0	0	0	0	0	0	0	0	0	0	0	0	0	0	0	0	0	0	0	0	0	0	0	0	0	0	0	0	0
BA-05	Bacteroides_heparinolyticus	0	0	0	0	0	0	0	0	0	0	0	0	0	0	0	0	0	0	0	0	0	0	0	0	0	0	0	0	0	0	0	0	0	0	0	0	0	0	0	0	0	0	0	0	0	0	0	0
BA-06	Bacteroides_tectus	0	0	0	0	0	0	0	0	0	0	0	0	0	0	0	0	0	0	0	0	0	0	0	0	0	0	0	0	0	0	0	0	0	0	0	0	0	0	0	0	0	0	0	0	0	0	0	0
BA-07	Bacteroides_zoogleoformans	0	0	0	0	0	0	0	0	0	0	0	0	0	0	0	0	0	0	0	0	0	0	0	0	0	0	0	0	0	0	0	0	0	0	0	0	0	0	0	0	0	0	0	0	0	0	0	0
BA-08	Bacteroidetes[G-3]_sp_oral_taxon_280	0	0	0	0	0	0	0	0	0	0	0	2	0	0	0	0	6	0	0	0	0	0	0	0	0	0	0	0	0	0	0	0	0	0	0	0	0	0	0	0	0	0	0	0	0	0	0	0
BA-09	Bacteroidetes[G-3]_sp_oral_taxon_281	0	0	0	3	0	0	0	6	6	0	5	0	0	0	0	0	0	0	0	0	0	0	0	0	0	0	0	0	0	0	0	0	0	0	0	0	0	0	0	0	0	0	0	0	0	0	0	0
BA-10	Bacteroidetes[G-3]_sp_oral_taxon_365	0	0	0	1	0	0	0	0	2	1	1	0	0	0	0	0	0	1	0	0	0	0	0	0	0	0	0	0	0	0	0	0	0	0	0	0	0	0	0	0	0	0	0	0	0	0	0	0
BA-11	Bacteroidetes[G-3]_sp_oral_taxon_436	0	0	0	0	0	0	0	0	0	0	0	0	0	0	0	0	0	0	0	0	0	0	0	0	0	0	0	0	0	0	0	0	0	0	0	0	0	0	0	0	0	0	0	0	0	0	0	0
BA-12	Bacteroidetes[G-3]_sp_oral_taxon_503	0	0	0	0	0	0	0	15	26	23	33	0	3	0	0	16	0	0	0	0	0	0	0	0	0	0	0	0	0	0	0	0	0	0	0	0	0	0	0	0	0	0	0	0	0	0	0	0
BA-13	Bacteroidetes[G-3]_sp_oral_taxon_899	0	0	0	0	0	0	0	0	0	0	0	0	0	0	0	0	0	0	0	0	0	0	0	0	0	0	0	0	0	0	0	0	0	0	0	0	0	0	0	0	0	0	0	0	0	0	0	0
BA-14	Bacteroidetes[G-4]_sp_oral_taxon_509	0	0	0	0	0	0	0	0	0	0	0	0	0	0	0	0	0	0	0	0	0	0	0	0	0	0	0	0	0	0	0	0	0	0	0	0	0	0	0	0	0	0	0	0	0	0	0	0
BA-15	Bacteroidetes[G-5]_sp_oral_taxon_505	0	0	0	0	0	0	0	0	0	0	0	6	0	0	0	0	0	0	0	0	0	0	0	0	0	0	0	0	0	0	0	0	0	0	0	0	0	0	0	0	0	0	0	0	0	0	0	0
BA-16	Bacteroidetes[G-5]_sp_oral_taxon_507	0	0	0	0	0	0	0	0	0	0	0	0	0	0	0	0	0	0	0	0	21	0	0	0	0	0	0	0	0	0	0	0	0	0	0	0	0	0	0	0	0	0	0	0	0	0	0	0
BA-17	Bacteroidetes[G-5]_sp_oral_taxon_511	0	0	10	37	0	0	5	7	138	14	10	5	0	0	0	12	0	0	0	9	35	0	0	0	0	0	0	0	0	0	0	0	0	0	0	0	0	0	0	0	0	0	0	0	0	0	0	0
BA-18	Bacteroidetes[G-6]_sp_oral_taxon_516	0	0	0	0	0	0	0	0	0	0	0	0	0	0	0	0	0	0	0	0	0	0	0	0	0	0	0	0	0	0	0	0	0	0	0	0	0	0	0	0	0	0	0	0	0	0	0	0
BA-19	Bacteroidetes[G-5]_sp_oral_taxon_511	0	0	0	1	0	0	0	0	0	0	0	2	0	0	0	0	0	0	0	0	21	0	0	0	0	0	0	0	0	0	0	0	0	0	0	0	0	0	0	0	0	0	0	0	0	0	0	0
BD-01	Bdellovibrio_sp_oral_taxon_039	0	0	0	0	0	0	0	0	0	0	0	0	0	0	0	0	0	0	0	0	0	0	0	0	0	0	0	0	0	0	0	0	0	0	0	0	0	0	0	0	0	0	0	0	0	0	0	0
BE-01	Bergeyella_sp_oral_taxon_319	0	0	0	0	0	0	0	0	0	0	0	0	0	0	0	0	0	0	0	0	0	0	0	0	0	0	0	0	0	0	0	0	0	0	0	0	0	0	0	0	0	0	0	0	0	0	0	0
BE-02	Bergeyella_sp_oral_taxon_322	0	1	12	560	4	17	19	55	25	5	365	40	196	5	12	381	679	29	64	93	366	36	60	196	7	0	49	81	2	0	14	3	0	0	0	0	0	9	82	173	97	49	32	92	15	0	0	1
BE-03	Bergeyella_sp_oral_taxon_900	0	0	0	15	0	0	0	0	0	0	16	9	8	0	0	0	0	0	0	0	0	0	0	0	0	0	0	0	0	0	0	0	0	0	0	0	0	0	0	0	0	0	0	31	0	0	0	0
BE-04	Bergeyella_sp_oral_taxon_907	0	0	0	19	0	0	0	7	0	0	12	17	6	0	0	16	0	0	0	0	0	0	0	1	0	0	0	2	0	0	0	0	0	0	0	0	0	0	0	0	0	0	0	0	0	0	0	0
BI-01	Bifidobacteriaceae[G-2]_sp_oral_taxon_407	0	0	0	0	0	0	0	0	0	0	0	0	0	0	0	0	0	0	0	0	0	0	0	0	0	0	0	0	0	0	0	0	0	0	0	0	0	0	0	0	0	0	0	0	0	0	0	0
BI-02	Bifidobacterium_animalis_subsp_animalis	0	0	0	0	0	0	0	0	0	0	0	0	0	0	0	0	0	0	0	0	0	0	0	0	0	0	0	0	0	0	0	0	0	0	0	0	0	0	0	0	0	0	0	0	0	0	0	0
BI-03	Bifidobacterium_animalis_subsp_lactis	0	0	0	0	0	0	0	0	0	0	0	2	0	0	0	0	0	0	0	0	0	1	0	0	0	0	0	0	0	0	0	0	0	0	0	0	0	0	0	0	0	0	0	0	0	0	0	0
BI-04	Bifidobacterium_breve	0	0	0	0	0	0	0	0	0	0	0	0	0	0	0	0	0	0	0	0	0	0	0	0	0	0	0	0	0	0	0	0	0	0	0	0	0	0	0	0	0	0	0	0	0	0	0	0
BI-05	Bifidobacterium_dentium	0	0	0	0	0	0	0	5	22	2	0	2	0	0	0	0	0	0	0	0	0	0	0	1	68	4	0	0	0	0	0	3	0	0	15	0	529	2	0	24	5	12	5	0	4	0	14	232
BI-06	Bifidobacterium_longum	0	0	0	0	0	0	0	0	0	0	0	0	0	0	0	0	0	0	13	2	0	3	0	0	0	0	4	2	0	0	0	6	0	0	0	0	0	0	0	0	0	0	0	14	8	6	0	0
BI-07	Bifidobacterium_scardovii	0	0	0	0	0	0	0	0	0	0	0	0	0	0	0	0	0	0	0	0	0	0	0	0	0	0	0	0	0	0	0	0	0	0	0	0	0	0	0	0	0	0	0	0	0	0	0	0
BR-01	Brevundimonas_diminuta	0	0	0	0	0	0	0	0	0	0	0	0	0	0	0	0	0	0	0	0	0	0	0	0	0	0	0	0	0	0	0	0	0	0	0	0	0	0	0	0	0	0	0	0	0	0	0	0
BU-01	Bulleidia_extructa	0	0	0	5	0	0	0	0	0	0	0	0	0	0	0	0	0	0	0	2	0	0	0	0	3	2	0	0	1	0	0	2	0	0	0	0	0	0	0	0	0	0	0	0	11	7	0	0
BU-02	Butyrivibrio_sp_oral_taxon_094	0	0	0	0	0	0	0	0	0	0	0	0	0	0	0	0	0	0	0	0	0	0	0	0	0	0	0	0	0	0	0	0	0	0	0	0	0	0	0	0	0	0	0	0	0	0	0	0
CA-01	Campylobacter_concisus	0	0	0	75	0	1	0	45	0	2	19	32	24	1	10	36	0	0	11	56	74	66	379	50	1	0	0	3	10	9	7	1	0	0	0	0	0	2	4	0	0	0	0	0	1	0	1	0
CA-02	Campylobacter_concisus	36	14	59	74	0	0	0	83	0	37	141	72	68	552	4912	210	51	75	2315	7	45	1	0	52	660	268	1	50	114	15	2	32	68	0	0	0	1	34	679	30	4	133	36	13	120	128	0	0
CA-03	Campylobacter_curvus	0	0	0	0	0	0	0	0	0	0	0	1	0	0	0	0	0	0	0	0	0	16	1	0	0	0	0	0	0	0	0	0	0	0	0	0	12	2	6	3	205	25	1	0	0	0	0	1
CA-04	Campylobacter_gracilis	23	15	42	280	0	22	1	425	1003	76	308	221	81	42	10	119	510	11	16	97	79	67	4	109	559	16	289	0	31	0	4	18	18	15	4	16	82	22	8	72	374	243	19	542	195	0	3	131
CA-06	Campylobacter_sp_oral_taxon_044	0	0	2	9	0	0	0	0	0	0	17	1	0	0	0	1	0	0	0	6	0	0	0	0	0	0	0	6	0	0	0	0	0	0	0	0	0	0	0	0	0	0	0	0	6	0	0	0
CA-07	Campylobacter_sputorum	0	0	0	0	0	0	0	0	0	0	0	0	0	0	0	0	0	0	0	0	0	0	0	0	0	0	0	0	0	0	0	0	0	0	0	0	0	0	0	0	0	0	0	0	0	0	0	0
CA-08	Campylobacter_ureolyticus	0	0	0	0	0	0	0	0	0	0	0	0	0	0	0	0	0	0	0	0	0	0	0	0	0	0	0	0	0	0	0	0	0	0	0	0	0	0	0	1	0	1	1	0	0	0	0	0
CA-09	Capnocytophaga_gingivalis	1	0	0	65	0	11	14	6	0	0	14	22	209	25	36	24	40	5	0	8	0	1	0	57	49	0	97	4	2	0	0	0	0	0	0	0	0	5	9	137	106	37	19	54	15	0	0	0
CA-10	Capnocytophaga_granulosa	0	0	15	45	29	4	3	1	0	0	10	96	28	0	0	26	12	1	8	1	34	0	0	43	32	1	0	19	0	0	0	0	0	0	0	0	0	20	9	0	0	0	0	93	24	0	0	0
CA-11	Capnocytophaga_haemolytica	0	0	0	3	0	0	0	39	4	5	33	11	1	0	0	31	11	0	0	19	45	0	0	0	0	0	0	0	0	0	0	0	0	0	0	0	0	0	0	0	0	0	0	0	0	0	0	0
CA-12	Capnocytophaga_leadbetteri	1	0	13	98	1	0	0	23	0	0	91	70	68	0	0	120	10	0	0	2	138	0	0	44	6	3	9	21	1	0	0	0	0	0	0	0	0	4	0	135	284	53	12	127	3	0	0	1
CA-13	Capnocytophaga_ochracea	0	0	0	0	0	0	0	0	0	0	0	0	0	0	0	0	0	0	0	0	0	0	0	0	0	0	0	0	0	0	0	1	0	0	0	0	0	0	0	0	1	0	0	0	0	0	0	0
CA-14	Capnocytophaga_sp_oral_taxon_323	0	0	0	0	0	0	0	0	4	0	0	0	0	0	0	0	0	0	0	0	0	0	0	0	0	0	0	0	0	0	0	0	0	0	0	0	0	0	0	0	0	0	0	0	0	0	0	0
CA-15	Capnocytophaga_sp_oral_taxon_324	0	0	0	0	0	0	0	0	0	0	0	0	0	0	0	0	0	0	0	0	0	0	0	0	0	0	0	0	0	0	0	0	0	0	0	0	0	0	0	0	0	0	0	0	0	0	0	0
CA-17	Capnocytophaga_sp_oral_taxon_332	0	0	0	17	0	0	0	0	0	0	3	14	16	0	0	17	6	0	0	0	0	0	0	0	0	0	0	4	0	0	0	0	0	0	0	0	0	0	0	0	0	0	0	167	8	0	0	0
CA-18	Capnocytophaga_sp_oral_taxon_334	0	0	0	0	0	0	0	0	0	0	0	0	0	0	0	0	0	0	0	0	0	0	0	0	0	0	0	0	0	0	0	0	0	0	0	0	0	0	0	0	0	0	0	0	0	0	0	0
CA-19	Capnocytophaga_sp_oral_taxon_335	2	3	0	0	0	0	0	0	0	0	0	7	0	0	0	0	0	0	0	0	0	0	0	0	0	0	0	0	0	0	0	0	0	0	0	0	1	0	0	4	17	4	2	0	0	0	0	0
CA-20	Capnocytophaga_sp_oral_taxon_336	0	0	0	7	0	0	0	0	0	0	21	4	8	0	0	0	0	0	0	0	0	0	0	0	0	0	0	0	0	0	0	0	0	0	0	0	0	0	0	0	0	0	0	0	0	0	0	0
CA-21	Capnocytophaga_sp_oral_taxon_338	0	0	7	29	0	2	0	61	65	16	32	6	16	0	0	16	14	0	0	0	0	0	1	20	7	0	0	0	0	0	0	0	5	0	0	0	0	1	0	0	0	0	0	0	0	0	0	0
CA-22	Capnocytophaga_sp_oral_taxon_380	0	0	0	1	0	0	0	0	0	0	0	0	0	0	0	0	0	0	0	0	0	0	0	0	0	0	0	0	0	0	0	0	0	0	0	0	0	0	0	0	0	0	0	0	0	0	0	0
CA-23	Capnocytophaga_sp_oral_taxon_412	0	0	0	0	0	0	0	0	0	0	0	1	0	0	0	0	7	0	0	0	0	0	0	0	1	0	0	0	0	0	0	1	0	0	0	0	0	0	0	5	47	21	2	0	0	0	0	0
CA-24	Capnocytophaga_sp_oral_taxon_863	0	0	0	3	0	0	0	0	0	0	0	16	1	0	0	0	0	0	0	1	0	0	0	0	0	0	0	0	0	0	0	0	0	0	0	0	0	0	0	0	0	0	0	0	0	0	0	0
CA-25	Capnocytophaga_sp_oral_taxon_864	0	0	0	0	0	0	0	6	0	0	0	0	0	0	0	0	0	0	0	0	0	0	0	0	37	0	0	0	0	0	0	0	0	0	0	0	0	0	0	0	0	0	0	0	0	0	0	0
CA-26	Capnocytophaga_sp_oral_taxon_878	1	0	0	0	0	0	0	0	0	0	0	0	0	0	0	0	0	0	0	0	0	0	0	0	0	0	0	0	0	0	0	0	0	0	0	0	0	0	0	0	0	0	0	0	0	0	0	0
CA-27	Capnocytophaga_sp_oral_taxon_901	1	0	0	0	0	0	0	0	0	0	0	0	0	0	0	0	0	0	0	0	0	0	0	0	0	0	0	0	0	0	0	0	0	0	0	0	0	0	0	0	0	0	0	0	0	0	0	0
CA-28	Capnocytophaga_sp_oral_taxon_902	0	0	0	2	0	1	0	0	0	0	37	6	3	0	0	0	1	0	0	7	0	0	0	25	0	0	0	0	2	0	0	0	0	0	0	0	0	0	0	0	0	0	0	0	0	0	0	0
CA-29	Capnocytophaga_sp_oral_taxon_903	1	2	0	0	0	0	1	0	0	0	0	1	2	0	0	0	0	0	0	0	0	0	0	0	0	0	0	0	0	0	0	0	0	0	0	0	0	0	0	2	29	12	2	18	6	0	0	0
CA-30	Capnocytophaga_sputigena	0	0	9	99	0	0	0	19	0	0	35	43	48	0	0	64	28	0	0	17	140	0	0	59	9	0	0	47	0	0	0	0	0	0	0	0	0	0	0	0	0	0	0	42	0	0	0	0
CA-31	Cardiobacterium_hominis	0	0	11	132	0	7	27	15	3	0	52	136	61	0	0	116	83	1	0	30	109	0	0	63	8	0	0	14	0	0	0	1	3	0	0	0	0	0	0	0	0	0	0	7	1	0	0	0
CA-32	Cardiobacterium_valvarum	0	0	3	74	0	0	1	10	0	0	65	67	24	0	0	32	459	17	4	14	13	0	0	50	14	1	0	4	5	0	0	0	0	0	0	0	0	1	0	0	0	0	0	4	0	0	0	0
CA-34	Catonella_sp_oral_taxon_451	0	0	0	2	0	2	0	4	0	0	13	0	2	0	0	0	0	0	0	0	0	0	0	0	0	0	0	0	0	0	0	0	0	0	0	0	0	0	0	0	0	0	0	0	0	0	0	0
CA-35	Caulobacter_sp_oral_taxon_002	0	0	0	0	0	0	0	0	0	0	0	0	0	0	0	0	0	0	0	0	0	0	0	0	0	0	0	0	0	0	0	0	0	0	0	0	0	0	0	0	0	0	0	0	0	0	0	0
CE-01	Centipeda_periodontii	0	1	0	26	0	0	0	9	9	6	33	25	5	0	0	0	0	0	0	2	28	0	0	0	0	0	0	4	2	0	0	1	0	0	0	0	20	0	0	0	0	0	0	61	20	0	0	0
CH-01	Chlamydophila_pneumoniae	0	0	0	0	0	0	0	0	0	0	0	0	0	0	0	0	0	0	0	0	0	0	0	0	0	0	0	0	0	0	0	0	0	0	0	0	0	0	0	0	0	0	0	0	0	0	0	0
CH-02	Chloroflexi[G-1]_sp_oral_taxon_439	0	0	0	0	0	0	0	0	0	0	0	1	0	0	0	0	0	0	0	0	0	0	0	0	0	0	0	0	5	0	0	0	0	0	0	0	7	0	0	0	0	0	0	0	0	0	0	0
CH-03	Chloroflexi[G-1]_sp_oral_taxon_439	0	0	0	0	0	0	0	0	0	0	0	0	0	0	0	0	0	0	0	0	0	0	0	0	0	0	0	0	0	0	0	0	0	0	0	0	0	0	0	0	0	0	0	0	0	0	0	0
CL-01	Clostridiales[F-1][G-1]_sp_oral_taxon_093	0	0	0	0	0	0	0	13	21	11	19	0	0	0	0	6	0	0	0	0	10	0	0	0	0	0	0	0	0	0	0	0	0	0	0	0	0	0	0	0	0	0	0	0	0	0	0	0
CL-02	Clostridiales[F-1][G-2]_sp_oral_taxon_402	0	0	0	0	0	0	0	0	0	0	0	0	0	0	0	0	0	0	0	0	0	0	0	0	0	0	0	0	0	0	0	0	0	0	0	0	0	0	0	0	0	0	0	0	0	0	0	0
CL-03	Clostridiales[F-2][G-1]_sp_oral_taxon_075	0	0	0	0	0	0	0	0	0	0	0	0	0	0	0	0	0	0	0	0	0	0	0	0	0	0	0	0	0	0	0	0	0	0	0	0	0	0	0	1	0	0	0	0	0	0	0	0
CL-04	Clostridiales[F-2][G-2]_sp_oral_taxon_085	0	0	0	22	0	0	0	0	0	0	10	15	13	14	0	66	4	93	71	35	0	0	0	8	4	0	0	35	0	0	0	2	0	0	0	0	0	44	24	0	0	0	0	0	34	84	0	0
CL-05	Clostridiales[F-2][G-3]_sp_oral_taxon_366	0	0	0	0	0	0	0	0	0	0	0	0	0	0	0	0	0	0	0	0	0	0	0	0	0	0	0	0	0	0	0	0	0	0	0	0	0	0	0	1	0	0	0	0	0	0	0	0
CL-06	Clostridiales[F-2][G-3]_sp_oral_taxon_381	0	0	0	0	0	0	0	0	0	0	0	0	0	0	0	0	0	0	0	0	1	0	0	0	0	0	0	0	0	0	0	0	0	0	0	0	0	0	0	0	1	0	0	0	0	0	0	0
CL-07	Clostridiales[F-3][G-1]_sp_oral_taxon_876	0	0	0	0	0	0	0	0	0	0	0	0	0	0	0	0	0	0	0	0	0	0	0	0	0	0	0	0	0	0	0	0	0	0	0	0	0	0	0	0	0	0	0	0	0	0	0	0
CL-08	Clostridiales[F-2][G-1]_sp_oral_taxon_075	0	0	0	92	0	1	0	36	0	0	71	64	37	0	0	145	25	0	0	17	54	0	0	26	0	0	0	30	0	0	1	0	0	0	0	0	0	16	8	147	1651	71	34	0	0	0	0	0
CO-01	Corynebacterium_diphtheriae	0	0	0	0	0	0	0	0	0	0	0	0	0	0	0	0	0	0	0	0	0	0	0	0	0	0	0	0	0	0	0	0	0	0	0	0	0	0	0	0	0	0	0	0	0	0	0	0
CO-02	Corynebacterium_durum	0	8	19	348	0	1	0	30	0	0	70	281	89	2	0	196	729	15	0	239	294	382	137	119	276	1	0	32	38	0	6	5	0	0	0	0	8	2	0	20	4	6	4	3	3	5	0	0
CO-03	Corynebacterium_matruchotii	6	0	85	1505	0	2	0	231	9	1	927	2139	518	5	2	1172	795	2	4	318	906	1	0	611	2705	40	0	42	58	3	12	61	20	2	0	0	4	389	4	22	116	386	7	430	272	0	0	1
CO-04	Corynebacterium_mucifaciens	0	0	0	0	0	0	0	0	0	0	0	0	0	0	0	0	0	0	0	0	0	0	0	0	0	0	0	0	0	0	0	0	0	0	0	0	0	0	0	0	0	0	0	0	0	0	0	0
CO-05	Corynebacterium_sp_oral_taxon_184	0	0	0	0	0	0	0	0	0	0	0	0	0	0	0	0	0	0	0	0	0	0	0	0	0	0	0	0	0	0	0	0	0	0	0	0	0	0	0	0	0	0	0	0	0	0	0	0
CO-06	Corynebacterium_urealyticum	0	0	0	0	0	0	0	0	0	0	0	0	0	0	0	0	0	0	0	0	0	0	0	0	0	0	0	0	0	0	0	0	0	0	0	0	0	0	0	0	0	0	0	0	0	0	0	0
CO-07	Corynebacterium_diphtheriae	0	0	0	4	0	2	0	0	0	0	0	31	0	0	0	1	2	0	0	1	5	0	0	0	0	0	0	0	0	0	0	0	0	0	0	0	0	0	0	0	0	0	0	0	2	0	0	0
CO-08	Corynebacterium_diphtheriae	0	0	0	1	0	2	0	0	0	0	0	9	2	0	0	1	445	1	1	0	2	0	0	1	0	0	0	0	0	0	0	0	0	0	0	0	0	0	0	0	0	0	0	0	0	0	0	0
CR-01	Cryptobacterium_curtum	0	0	0	0	0	0	0	11	37	17	2	3	0	0	0	0	0	0	0	4	0	4	0	6	3	0	0	0	0	0	0	3	0	0	0	0	89	2	0	6	2	2	5	0	3	2	0	0
DE-01	Delftia_acidovorans	0	0	0	0	0	0	0	0	0	0	0	0	0	0	0	0	0	0	0	0	0	0	0	0	0	0	0	0	0	0	0	0	0	0	0	0	0	0	0	0	0	0	0	0	0	0	0	0
DE-02	Desulfobulbus_sp_oral_taxon_041	0	0	0	12	0	0	0	44	1006	41	2	0	0	0	0	0	0	0	0	0	0	0	0	0	0	0	0	0	25	0	0	0	0	0	0	0	0	0	0	0	1	0	0	0	0	0	33	12
DE-03	Desulfomicrobium_orale	0	0	0	0	0	0	0	0	0	0	0	0	0	0	0	0	0	0	0	0	0	0	0	0	0	0	0	0	0	0	0	0	0	0	0	0	0	0	0	0	0	0	0	0	0	0	0	0
DE-04	Desulfovibrio_fairfieldensis	0	0	0	0	0	0	0	0	0	0	0	0	0	0	0	0	0	0	0	0	0	0	0	0	0	0	0	0	0	0	0	0	0	0	0	0	0	0	0	0	0	0	0	0	0	0	0	0
DE-05	Desulfovibrio_sp_oral_taxon_040	0	0	0	0	0	0	0	0	0	0	0	0	1	0	0	0	0	0	0	0	0	0	0	0	0	0	0	0	0	0	0	0	0	0	0	0	0	0	0	0	0	0	0	0	0	0	0	9
DI-01	Dialister_invisus	0	0	2	34	0	0	0	144	253	127	225	44	23	0	0	33	9	7	0	31	64	47	0	18	222	2	0	7	2	1	0	40	1	0	2	0	699	143	1	153	369	751	77	20	417	0	11	38
DI-02	Dialister_micraerophilus	0	0	0	0	0	1	0	0	0	0	0	0	0	0	0	5	0	0	0	0	0	0	0	0	0	0	0	0	0	0	0	0	0	0	0	0	4	1	0	0	0	0	0	0	63	0	0	0
DI-03	Dialister_pneumosintes	0	0	6	8	0	1	0	129	2862	163	129	14	3	0	0	0	10	7	9	0	22	0	0	23	15	3	0	0	3	0	0	2	0	0	0	0	168	7	1	22	65	89	25	0	0	0	25	49
DI-04	Dialister_sp_oral_taxon_119	0	0	0	4	0	0	0	0	0	0	0	0	0	0	0	0	0	0	0	0	0	0	0	0	0	0	0	0	0	0	0	0	0	0	0	0	0	0	0	0	0	0	0	0	0	0	0	0
DI-05	Dialister_sp_oral_taxon_502	0	0	0	0	0	0	0	0	0	0	7	3	0	0	0	0	1	0	0	0	0	0	0	0	0	0	0	0	0	0	0	0	0	0	0	0	0	1	0	0	0	0	0	0	0	0	0	0
DI-06	Dietzia_sp_oral_taxon_368	0	0	0	0	0	0	0	0	0	0	0	0	0	0	0	0	0	0	0	0	0	0	0	0	0	0	0	0	0	0	0	0	0	0	0	0	0	0	0	0	0	0	0	0	0	0	0	0
DI-07	Dialister_sp_oral_taxon_502	0	0	0	0	0	0	0	0	0	0	0	0	0	0	0	14	0	0	0	0	0	0	0	0	32	0	0	0	0	0	0	0	0	0	0	0	125	0	0	0	0	0	0	0	0	0	0	7
DI-08	Dialister_sp_oral_taxon_502	0	0	0	0	0	0	0	0	0	0	0	0	0	0	0	0	0	0	0	0	0	0	0	0	0	0	0	0	0	0	0	0	0	0	0	0	0	0	0	0	0	0	0	0	0	0	0	0
DI-09	Dialister_sp_oral_taxon_502	0	0	0	0	0	0	0	0	0	0	0	0	0	0	0	0	0	0	0	0	0	0	0	0	0	0	0	0	0	0	0	0	0	0	0	0	0	0	0	0	0	0	0	0	1	0	0	0
DO-01	Dolosigranulum_pigrum	0	0	0	0	0	0	0	0	0	0	0	0	0	0	0	0	0	0	0	0	0	0	0	0	0	0	0	0	0	0	0	0	0	0	0	0	0	0	0	0	0	0	0	0	0	0	0	0
EG-01	Eggerthella_lenta	0	0	0	0	0	0	0	0	0	0	0	0	0	0	0	0	0	0	0	0	0	0	0	0	0	0	0	0	0	0	0	0	0	0	0	0	0	0	0	0	0	0	0	0	0	0	0	0
EG-02	Eggerthia_catenaformis	0	0	0	0	0	0	0	0	0	0	0	0	0	0	0	0	0	0	0	0	0	0	0	0	0	0	0	0	0	0	0	0	0	0	0	0	4	0	0	0	0	1	0	0	0	0	0	0
EI-01	Eikenella_corrodens	0	0	0	78	0	3	0	0	0	0	21	36	31	0	0	32	24	3	0	33	20	0	0	36	13	0	1	14	4	0	0	2	0	0	1	0	4	1	0	47	17	8	4	15	1	1	0	0
EI-02	Eikenella_sp_oral_taxon_011	0	0	0	3	0	0	0	0	0	0	0	0	0	0	0	0	0	0	0	0	0	0	0	0	0	0	0	0	0	0	0	0	0	0	0	0	0	0	0	0	0	0	0	0	0	0	0	0
EN-02	Enterococcus_faecalis	0	0	0	31	0	0	0	24	0	2	49	682	17	0	0	42	8	0	0	16	25	0	0	33	0	0	0	0	0	0	0	0	0	0	0	0	0	0	0	0	0	0	0	0	0	0	0	0
ER-01	Erysipelothrichaceae[G-1]_sp_oral_taxon_904	0	0	0	0	0	0	0	0	2	0	1	0	0	0	0	0	0	0	0	0	0	0	0	0	0	0	0	0	0	0	0	0	0	0	0	0	1	0	0	10	0	0	1	0	0	0	0	0
ER-02	Erysipelothrichaceae[G-1]_sp_oral_taxon_905	0	0	0	0	0	0	0	2	5	1	0	0	0	0	0	1	0	0	0	0	0	0	0	4	5	0	0	0	0	0	0	0	0	0	0	0	11	0	0	9	8	1	1	0	0	0	0	2
ER-03	Erysipelothrix_tonsillarum	0	0	0	0	0	0	0	0	0	0	0	0	0	0	0	0	0	0	0	0	0	0	0	0	0	0	0	0	0	0	0	0	0	0	0	0	0	0	0	0	0	0	0	0	0	0	0	0
ER-04	Erythromicrobium_ramosum	0	0	0	0	0	0	0	0	0	0	0	0	0	0	0	0	0	0	0	0	0	0	0	0	0	0	0	0	0	0	0	0	0	0	0	0	0	0	0	0	0	0	0	0	0	0	0	0
EU-01	Eubacterium_limosum	0	0	0	0	0	0	0	0	0	0	0	0	0	0	0	0	0	0	0	0	0	0	0	0	0	0	0	0	0	0	0	0	0	0	0	0	0	0	0	0	0	0	0	0	0	0	0	0
EU-02	Eubacterium[11][G-1]_infirmum	0	0	0	0	0	0	0	0	6	13	4	3	0	0	0	5	1	0	0	0	0	0	0	0	12	0	1	1	1	0	2	0	0	0	0	0	37	0	0	14	70	48	8	0	22	0	5	0
EU-03	Eubacterium[11][G-1]_sulci	0	0	18	46	0	0	0	0	0	0	14	18	5	4	36	3	0	1	0	0	1	0	0	0	0	0	0	221	5	0	0	0	0	0	1	0	0	20	12	0	0	0	0	1	0	0	0	0
EU-04	Eubacterium[11][G-3]_brachy	0	0	0	1	0	6	0	21	658	59	18	15	6	0	0	19	33	8	0	0	0	2	0	6	14	0	0	1	12	0	0	0	0	0	0	0	24	0	0	6	15	11	9	2	13	1	7	30
EU-05	Eubacterium[11][G-5]_saphenum	0	0	0	0	0	1	0	0	0	0	27	2	2	0	0	0	0	0	0	0	0	0	0	0	0	0	0	0	0	0	0	0	0	0	0	0	0	0	0	0	0	0	0	0	0	0	11	61
EU-06	Eubacterium[11][G-6]_minutum	0	0	0	0	0	0	0	0	0	0	0	2	0	0	0	11	0	0	0	0	0	0	0	0	0	0	0	0	0	0	0	0	0	0	0	0	0	0	0	1	3	0	0	0	0	0	0	0
EU-07	Eubacterium[11][G-6]_nodatum	0	0	0	0	0	0	0	0	0	0	0	1	0	0	0	0	0	0	0	0	5	0	0	0	0	0	0	0	0	0	0	0	0	0	0	0	25	0	0	9	17	2	6	0	0	0	17	5
EU-08	Eubacterium[11][G-7]_yurii	0	0	0	7	0	0	0	0	0	0	0	2	3	0	0	0	0	0	0	0	0	0	0	0	0	0	0	17	0	0	0	0	0	0	0	0	0	0	0	0	0	0	0	8	2	0	0	0
EU-09	Eubacterium[11][G-6]_nodatum	0	0	0	0	0	0	0	0	0	0	0	0	0	0	0	0	0	0	0	0	0	0	0	0	0	0	0	0	0	0	0	0	0	0	0	0	0	0	0	0	0	0	0	0	0	0	0	0
EU-10	Eubacterium[11][G-7]_yurii	0	0	0	0	0	0	0	0	0	0	0	7	0	0	0	0	0	0	0	0	19	0	0	0	0	0	0	0	0	0	0	0	0	0	0	0	0	0	0	0	0	0	0	0	0	0	0	0
EU-11	Eubacterium_limosum	0	0	0	0	0	0	0	0	0	0	0	0	0	0	0	0	0	0	0	0	0	0	0	0	0	0	0	0	0	0	0	0	0	0	0	0	0	0	0	0	0	0	0	0	0	0	0	0
FI-01	Filifactor_alocis	0	0	0	8	0	0	0	119	670	207	39	1	17	0	0	17	9	0	0	0	0	0	0	0	0	0	0	0	0	0	0	2	0	0	0	0	0	0	0	0	0	0	0	0	0	0	0	0
FI-02	Finegoldia_magna	0	0	0	0	0	0	0	2	0	0	0	6	0	0	0	15	0	0	0	0	0	0	0	0	0	0	0	0	0	0	0	0	0	0	0	0	0	0	0	0	0	0	0	0	0	0	0	0
FL-01	Flavobacteriales[G-1]_sp_oral_taxon_318	0	0	0	0	0	0	0	0	0	0	0	0	0	0	0	0	0	0	0	0	0	0	0	0	0	0	0	0	0	0	0	0	0	0	0	0	0	0	0	0	0	0	0	0	0	0	0	0
FL-02	Flavobacteriales[G-1]_sp_oral_taxon_321	0	0	0	0	0	0	0	0	0	0	0	0	0	0	0	0	0	0	0	0	0	0	0	0	0	0	0	0	0	0	0	0	0	0	0	0	0	0	0	0	0	0	0	0	0	0	0	0
FL-03	Flavobacteriales[G-2]_sp_oral_taxon_320	0	0	0	0	0	0	0	0	0	0	0	0	0	0	0	0	0	0	0	0	0	0	0	0	0	0	0	0	0	0	0	0	0	0	0	0	0	0	0	0	0	0	0	0	0	0	0	0
FR-01	Fretibacterium_fastidiosum	0	0	0	0	0	0	1	88	1810	80	93	6	9	0	0	7	0	1	1	0	0	0	0	0	4	0	0	0	11	0	0	0	0	0	2	0	61	0	0	58	28	31	14	0	23	7	73	84
FR-04	Fretibacterium_sp_oral_taxon_360	0	0	4	29	0	1	1	131	1173	34	26	1	0	0	0	9	6	0	0	0	0	0	0	0	9	0	0	0	14	0	0	0	0	0	1	3	29	0	0	12	23	17	6	0	0	0	4	15
FR-05	Fretibacterium_sp_oral_taxon_361	0	0	0	0	0	0	0	0	0	0	0	0	0	0	0	5	0	0	0	0	0	0	0	0	0	0	0	0	0	0	0	0	0	0	0	0	0	0	0	0	0	0	0	0	0	0	0	0
FR-06	Fretibacterium_sp_oral_taxon_362	0	0	0	0	0	0	0	0	0	0	0	0	0	0	0	0	0	0	0	0	0	0	0	0	0	0	0	0	0	0	0	0	0	0	0	0	0	0	0	0	0	0	0	0	0	0	0	0
FU-01	Fusobacterium_gonidiaformans	0	0	0	0	0	0	0	0	0	0	0	0	0	0	0	0	0	0	0	0	0	0	0	0	0	0	0	0	0	0	0	0	0	0	0	0	0	0	0	0	0	0	0	0	0	0	0	0
FU-02	Fusobacterium_gonidiaformans	0	0	0	0	0	0	0	0	0	0	0	0	0	0	0	0	0	0	0	0	0	0	0	0	0	0	0	0	0	0	0	0	0	0	0	0	0	0	0	0	0	0	0	0	0	0	0	0
FU-04	Fusobacterium_necrophorum	0	0	0	0	0	0	0	0	0	0	0	4	0	0	0	0	0	0	0	0	0	0	0	0	0	0	0	0	0	0	0	0	0	0	0	0	1	0	0	0	0	0	0	0	0	0	141	111
FU-05	Fusobacterium_nucleatum_subsp_animalis	0	0	0	24	0	0	0	4	37	7	1	3	2	0	0	2	2	1	0	0	0	0	0	0	4	0	0	1	0	0	0	0	0	0	0	0	2	0	0	0	4	1	0	2	3	0	0	1
FU-06	Fusobacterium_nucleatum_subsp_animalis	0	0	0	4	0	0	0	1	27	2	15	7	0	0	0	1	7	2	0	1	1	0	0	0	6	0	0	0	0	0	0	0	0	0	0	0	2	1	0	0	2	2	2	2	3	0	0	1
FU-07	Fusobacterium_nucleatum_subsp_nucleatum	0	0	0	32	0	0	0	36	668	74	47	36	17	0	0	87	14	9	1	5	35	2	1	22	39	1	0	4	188	0	0	1	0	1	0	1	21	4	4	8	12	16	9	23	33	0	1	4
FU-08	Fusobacterium_nucleatum_subsp_polymorphum	0	0	0	11	0	0	0	0	50	1	3	9	1	0	0	16	16	1	0	6	3	1	0	0	6	0	0	1	1	0	0	0	1	0	1	0	1	0	0	0	3	5	2	4	4	0	0	1
FU-09	Fusobacterium_nucleatum_subsp_vincentii	0	0	0	2	0	0	0	0	52	2	4	10	2	0	0	9	3	2	0	12	8	0	0	3	4	0	0	4	0	0	0	0	1	1	0	0	254	0	0	1	5	1	1	5	7	0	1	3
FU-10	Fusobacterium_periodonticum	1	0	90	1058	0	0	0	169	6	1	434	311	505	0	0	1299	533	2721	2542	271	590	0	0	387	11	0	3	2503	10	0	0	1	0	0	0	1	0	401	840	0	5	5	1	3	4	1	1	3
FU-11	Fusobacterium_sp_oral_taxon_205	0	0	0	11	0	0	0	0	8	4	0	3	0	0	0	1	0	0	1	1	0	1	0	0	8	0	0	0	0	0	0	0	0	0	0	0	2	0	0	0	1	0	0	1	0	0	0	0
GA-01	Gardnerella_vaginalis	0	0	0	0	0	0	0	0	0	0	0	0	0	0	0	0	0	0	0	0	0	0	0	0	0	0	0	0	0	0	0	0	0	0	0	0	0	0	0	0	0	0	0	0	0	0	0	0
GE-01	Gemella_bergeri	0	0	0	0	0	0	0	0	0	0	0	0	0	0	0	0	0	0	0	0	0	0	0	0	0	0	0	0	0	0	0	0	0	0	0	0	0	0	0	0	0	0	0	0	0	0	0	0
GE-02	Gemella_haemolysans	12819	1543	268	357	0	7	16	3112	75	1284	2810	411	497	163	43	527	4290	31	4	310	85	17	10	193	1285	240	16	2632	29	4468	3254	1879	1187	2	6	3	332	1743	4904	3504	755	35	1004	2202	324	351	6265	11214
GE-03	Gemella_morbillorum	0	0	0	89	0	1	0	3	0	0	32	104	14	0	1	66	444	62	2	29	18	5	1	44	0	0	0	63	8	0	0	0	0	0	0	0	0	6	0	619	3002	568	108	0	0	0	0	1
GE-04	Gemella_sanguinis	0	0	1	528	20	5530	8523	24	1	3	137	118	98	565	2904	784	172	4342	2956	66	127	93	492	133	619	111	1	1365	651	0	2	0	14	0	0	0	0	328	486	71	12	1	263	1	15	134	0	1
GE-05	Gemella_morbillorum	0	0	0	51	1	31	0	0	0	1	31	166	10	0	0	58	14	17	0	0	0	0	0	0	2	0	0	52	3	7	22	17	0	0	0	0	101	64	33	0	1	0	0	0	0	0	31	35
GN-01	GN02[G-1]_sp_oral_taxon_871	0	0	0	0	0	0	0	0	0	0	30	1	3	0	0	0	0	0	0	1	0	0	0	0	0	0	0	3	0	0	0	0	0	0	0	0	0	0	0	0	0	0	0	0	0	0	0	0
GN-02	GN02[G-1]_sp_oral_taxon_872	0	0	0	5	0	0	0	0	0	0	20	3	1	0	0	7	0	0	0	1	0	0	0	0	0	0	0	2	0	0	0	0	0	0	0	0	0	1	2	0	0	0	0	0	0	0	0	0
GN-03	GN02[G-2]_sp_oral_taxon_873	0	0	0	0	0	0	0	0	1	0	0	1	0	0	0	5	0	0	0	0	0	0	0	0	0	0	0	0	0	0	0	0	0	0	0	0	0	0	0	0	0	0	0	0	0	0	0	0
GR-02	Granulicatella_elegans	0	1	11	320	0	0	0	40	0	1	170	49	83	1	1	139	66	1	0	43	144	0	0	61	0	0	0	367	0	202	773	58	29	0	0	0	2	1	0	269	80	41	20	578	70	3	0	1
HA-02	Haemophilus_ducreyi	0	0	0	0	0	0	0	0	0	0	0	0	0	0	0	0	0	0	0	0	0	0	0	0	0	0	0	0	0	0	0	0	0	0	0	0	0	0	0	0	0	0	0	0	0	0	0	0
HA-04	Haemophilus_parahaemolyticus	0	0	0	45	0	0	0	31	0	0	11	12	5	0	0	44	10	0	0	12	17	0	0	0	0	0	0	4	0	0	0	0	0	0	0	0	0	0	0	0	0	0	0	0	0	0	0	0
HA-05	Haemophilus_parainfluenzae	2	0	70	2251	14	99	51	328	3	3	899	679	754	4	8	1594	529	2501	4270	414	1168	208	493	653	14	12	5	919	3614	179	394	1192	3993	1	1	0	0	72	625	1	1	1	1	917	76	15	0	4
HA-06	Haemophilus_sp_oral_taxon_035	0	0	0	34	0	0	0	6	0	0	14	1	4	0	0	19	1	0	0	5	25	0	0	12	0	0	0	1	0	0	0	0	0	0	0	0	0	0	0	0	0	0	0	0	0	0	0	0
HE-01	Helicobacter_pylori	0	0	0	0	0	0	0	12	0	0	0	28	2	0	0	0	2	0	0	0	0	0	0	0	0	0	0	0	0	0	0	0	0	0	0	0	0	0	0	0	0	0	0	0	0	0	0	0
JO-01	Johnsonella_ignava	0	0	0	5	0	2	10	6	0	0	12	2	2	0	0	3	0	0	0	0	48	0	0	0	0	0	0	0	0	0	0	3	0	0	0	0	0	0	0	0	0	0	0	0	0	0	0	0
JO-02	Johnsonella_sp_oral_taxon_166	0	0	0	1	0	0	0	30	135	13	8	0	1	0	0	0	0	0	0	0	0	0	0	0	0	0	0	0	0	0	0	0	0	0	0	0	0	0	0	0	0	0	0	0	0	0	0	0
JO-03	Jonquetella_anthropi	0	0	0	0	0	0	0	0	0	0	0	0	0	0	0	0	0	0	0	0	0	0	0	0	0	0	0	0	0	0	0	0	0	0	0	0	1	0	0	0	0	0	0	0	0	0	0	0
KI-02	Kingella_kingae	0	0	0	0	0	0	0	0	0	0	0	0	0	0	0	0	0	0	0	0	0	0	0	0	0	0	0	0	0	0	0	0	0	0	0	0	0	0	0	0	0	0	0	0	0	0	0	0
KI-03	Kingella_oralis	38	20	43	179	3	6	0	37	0	0	155	129	60	0	0	182	199	1	9	140	225	247	49	11	215	2	24	2	92	41	56	25	8	0	0	0	0	22	0	153	6	30	5	55	62	0	1	0
KI-04	Kingella_sp_oral_taxon_459	0	0	0	0	0	0	0	3	0	0	0	0	0	0	0	3	0	0	0	0	0	0	0	0	0	0	0	0	0	0	0	0	0	0	0	0	0	3	4	0	0	0	0	0	0	0	0	0
LA-01	Lachnoanaerobaculum_orale	7	27	21	0	0	0	0	25	9	1	49	42	10	108	287	48	37	144	94	13	0	7	26	102	1277	175	885	66	17	0	2	30	6	0	0	1	3	55	39	29	5	4	29	96	122	233	0	0
LA-02	Lachnoanaerobaculum_saburreum	0	0	3	49	0	0	0	17	0	0	27	55	12	3	0	44	1116	3	0	0	24	0	0	28	352	12	0	8	0	0	5	6	5	0	0	0	0	8	14	9	149	13	6	40	2	0	0	0
LA-03	Lachnoanaerobaculum_sp_oral_taxon_083	0	0	0	14	0	0	0	0	0	0	0	5	0	0	0	0	0	0	0	0	0	0	0	0	0	0	0	0	0	0	0	0	0	0	0	0	0	0	0	0	0	0	0	0	0	0	0	0
LA-04	Lachnoanaerobaculum_sp_oral_taxon_089	0	0	0	0	0	0	0	0	0	0	0	0	0	0	0	0	0	0	0	0	0	0	0	0	0	0	0	0	0	0	0	0	0	0	0	0	6	0	0	0	0	0	0	0	0	0	0	0
LA-05	Lachnoanaerobaculum_sp_oral_taxon_496	0	0	0	0	0	0	0	0	0	0	0	0	0	0	0	0	0	0	0	0	0	0	0	0	0	0	0	0	0	0	0	0	0	0	0	0	0	0	0	0	0	0	0	0	0	0	0	0
LA-06	Lachnoanaerobaculum_umeaense	0	3	0	48	0	0	1	3	0	0	13	53	8	1	1	47	13	33	48	26	46	0	0	80	406	48	199	169	13	8	0	2	0	0	0	0	0	31	14	26	252	7	60	0	0	0	0	0
LA-07	Lachnospiraceae[G-2]_sp_oral_taxon_088	0	0	0	15	0	0	0	0	0	0	0	0	0	0	0	0	7	0	0	0	20	0	0	0	0	0	0	7	0	0	0	0	0	0	0	0	0	0	0	0	0	0	0	0	0	0	0	0
LA-08	Lachnospiraceae[G-2]_sp_oral_taxon_096	1	0	5	0	0	0	0	0	0	0	0	4	0	49	106	0	1	0	0	0	0	0	1	0	4	0	0	24	0	0	0	0	0	0	0	0	0	2	17	0	0	0	0	0	0	0	0	0
LA-09	Lachnospiraceae[G-3]_sp_oral_taxon_100	0	0	0	0	0	0	0	0	0	0	0	10	0	0	0	10	2	1	0	0	0	0	0	0	0	0	0	0	0	0	0	0	0	0	0	0	0	0	0	0	0	0	0	0	0	0	0	0
LA-10	Lachnospiraceae[G-5]_sp_oral_taxon_080	0	0	0	0	0	0	0	0	0	0	0	1	0	0	0	0	0	0	0	0	0	0	0	0	0	0	0	0	0	0	0	0	0	0	0	0	0	0	0	0	0	0	0	0	0	0	0	0
LA-11	Lachnospiraceae[G-5]_sp_oral_taxon_455	0	0	9	6	0	0	0	0	0	0	0	7	0	0	0	0	6	0	0	0	14	0	0	0	0	0	0	0	0	0	0	0	0	0	0	0	0	6	1	0	0	0	0	0	0	0	0	0
LA-12	Lachnospiraceae[G-6]_sp_oral_taxon_090	0	0	0	0	0	0	0	0	0	0	0	0	0	0	0	0	0	0	0	0	0	0	0	0	0	0	0	0	0	0	0	0	0	0	0	0	0	0	0	0	0	0	0	0	0	0	0	0
LA-13	Lachnospiraceae[G-7]_sp_oral_taxon_086	0	1	0	0	0	0	0	0	14	1	0	1	0	0	0	0	0	0	0	0	0	0	0	0	0	0	0	0	0	0	0	0	3	0	0	0	8	0	0	4	4	5	0	0	3	0	0	0
LA-14	Lachnospiraceae[G-7]_sp_oral_taxon_163	0	0	0	0	0	0	0	0	0	0	0	0	0	0	0	0	0	0	0	0	0	0	0	0	0	0	0	0	0	0	0	0	0	0	0	0	0	0	0	0	0	0	0	0	0	0	0	0
LA-15	Lachnospiraceae[G-8]_sp_oral_taxon_500	0	0	0	16	0	0	0	47	217	72	24	0	9	0	1	20	9	0	0	0	13	0	0	0	2	0	0	0	0	0	0	0	0	0	0	0	2	0	0	0	0	0	0	0	10	0	0	0
LA-16	Lactobacillus_brevis	0	0	0	0	0	0	0	0	0	0	0	0	0	0	0	0	0	0	0	0	0	0	0	0	0	0	0	0	0	0	0	0	0	0	0	0	0	0	0	0	0	0	0	0	0	0	0	0
LA-17	Lactobacillus_coleohominis	0	0	0	0	0	0	0	0	0	0	0	0	0	0	0	1	0	0	0	0	0	0	0	0	0	0	1	0	0	0	0	0	0	0	0	0	1	0	0	0	0	0	2	0	0	0	0	0
LA-18	Lactobacillus_fermentum	83	874	108	7	0	40	14	4	51	23	27	3	1	78	2	0	5	1	0	0	0	10	0	0	11	0	123	1	0	0	0	0	0	1	0	0	80	0	1	0	0	0	0	4	4	1	69	3764
LA-20	Lactobacillus_iners	0	0	0	0	0	0	0	0	0	0	0	0	0	0	0	0	0	0	0	0	0	0	0	0	0	0	0	0	0	0	0	0	0	0	0	0	0	0	0	0	0	0	0	0	0	0	0	0
LA-21	Lactobacillus_jensenii	0	6	0	0	0	0	0	0	0	0	0	0	0	0	0	0	0	0	0	0	0	0	0	0	0	0	0	0	0	0	0	0	0	0	3	0	1	0	0	0	0	0	0	0	0	0	0	0
LA-22	Lactobacillus_kisonensis	0	0	0	0	0	0	0	0	0	0	0	0	0	0	0	0	0	0	0	0	0	0	0	0	0	0	0	0	0	0	0	0	0	0	0	0	0	0	0	0	0	0	0	0	0	0	0	0
LA-23	Lactobacillus_parafarraginis	0	0	0	0	0	0	0	0	0	0	0	0	0	0	0	0	0	0	0	0	0	0	0	0	0	0	0	0	0	0	0	0	0	0	0	0	0	0	0	0	0	0	0	0	0	0	0	0
LA-24	Lactobacillus_reuteri	0	0	0	0	0	0	0	0	0	0	0	0	0	0	0	0	0	0	0	0	0	0	0	0	0	0	0	0	0	0	0	0	0	0	0	0	0	0	0	0	0	0	0	0	0	0	0	0
LA-25	Lactobacillus_salivarius	0	0	0	0	0	0	0	218	1864	680	276	6	2	0	0	0	0	0	0	0	1	0	0	0	0	0	46	0	1	0	1	0	0	259	1210	398	0	32	6	2	0	0	2	3	165	8	1894	11096
LA-26	Lactobacillus_sp_oral_taxon_052	0	0	0	0	0	0	0	0	0	0	0	0	0	0	0	0	0	0	0	0	0	0	0	0	0	0	0	0	0	0	0	0	0	0	0	0	0	0	0	0	0	0	0	0	0	0	0	0
LA-27	Lactobacillus_vaginalis	0	7	3	0	0	0	0	6	0	0	0	0	0	0	0	0	0	0	0	0	0	0	0	0	0	0	0	0	1	0	0	0	0	0	0	0	0	0	0	1	0	0	1	0	7	0	70	651
LA-28	Lactococcus_lactis	0	0	0	0	0	0	0	0	0	0	0	8	0	0	0	0	0	0	0	0	0	3	6	0	0	0	1	0	0	0	0	0	0	0	0	0	0	0	0	0	0	0	0	0	0	0	0	0
LA-29	Lautropia_mirabilis	0	0	15	250	0	0	0	41	0	2	118	157	99	0	0	215	654	2	34	30	142	1	0	120	0	0	0	161	0	105	33	43	31	0	0	0	0	26	0	0	0	0	0	0	0	0	0	0
LA-30	Lachnospiraceae[G-2]_sp_oral_taxon_088	0	0	0	0	0	0	0	11	0	0	0	0	0	0	0	1	0	0	0	0	0	0	0	0	0	0	0	0	0	0	0	0	0	0	0	0	0	0	0	0	0	0	0	0	0	0	0	0
LA-31	Lachnospiraceae[G-3]_sp_oral_taxon_100	0	1	0	6	0	0	0	0	0	0	17	8	0	0	0	0	0	0	0	0	0	0	0	0	0	0	0	3	0	0	0	0	0	0	0	0	0	0	0	0	0	0	0	0	0	0	0	0
LA-32	Lachnospiraceae[G-3]_sp_oral_taxon_100	0	0	0	0	0	0	0	0	0	0	0	0	0	0	0	0	0	0	0	0	0	0	0	0	0	0	0	0	0	0	0	0	0	0	0	0	0	0	0	0	0	0	0	0	0	0	0	0
LE-01	Leptothrix_sp_oral_taxon_024	0	0	0	0	0	0	0	0	0	0	0	0	0	0	0	0	0	0	0	0	0	0	0	0	0	0	0	0	0	0	0	0	0	0	0	0	0	0	0	0	0	0	0	0	0	0	0	0
LE-02	Leptothrix_sp_oral_taxon_025	0	0	0	0	0	0	0	0	0	0	0	0	0	0	0	0	0	0	0	0	0	0	0	0	0	0	0	0	0	0	0	0	0	0	0	0	0	0	0	0	0	0	0	0	0	0	0	0
LE-04	Leptotrichia_goodfellowii	0	0	18	78	0	12	3	21	2	0	33	11	17	1	0	19	5	1	0	0	21	0	0	45	0	0	0	0	0	0	3	12	14	0	0	0	0	0	0	0	0	0	0	0	0	0	0	0
LE-06	Leptotrichia_hongkongensis	2	0	60	1316	0	0	0	223	17	34	714	668	611	206	80	1030	767	1	1	380	677	75	33	359	1809	52	6	11	32	60	81	82	45	0	0	0	0	82	78	398	444	109	396	190	114	0	0	0
LE-07	Leptotrichia_shahii	1	0	45	214	0	0	0	20	0	0	245	1245	69	0	0	192	77	0	0	55	194	0	0	33	2	0	0	24	0	22	127	99	30	0	0	0	0	25	3	6	83	9	13	722	52	9	0	0
LE-08	Leptotrichia_sp_oral_taxon_212	0	0	30	423	0	0	4	44	0	0	229	91	129	0	0	283	489	11	63	69	316	1	2	127	0	0	0	300	1	1	0	0	0	0	0	0	0	0	0	0	0	0	0	0	0	0	0	0
LE-09	Leptotrichia_sp_oral_taxon_215	0	0	0	1	0	0	0	0	0	0	0	0	0	0	0	0	0	2	1	0	0	0	0	0	0	0	0	0	0	0	0	0	0	0	0	0	0	0	0	0	0	0	0	0	0	0	0	0
LE-10	Leptotrichia_sp_oral_taxon_217	0	0	0	0	0	0	0	0	0	0	0	0	0	0	0	0	0	0	0	0	0	0	0	0	0	0	0	0	0	0	0	0	0	0	0	0	0	0	0	0	0	0	0	0	0	0	0	0
LE-11	Leptotrichia_sp_oral_taxon_218	0	0	1	40	0	0	0	8	0	0	19	5	17	0	0	44	16	0	0	8	0	0	0	0	1	0	0	0	0	0	1	0	0	0	0	0	0	70	20	0	0	0	0	0	0	0	0	0
LE-12	Leptotrichia_sp_oral_taxon_219	0	0	0	65	0	0	1	6	0	0	0	18	18	0	0	71	4	0	0	1	0	0	0	0	0	0	0	10	0	0	0	0	0	0	0	0	0	1	12	0	0	0	0	0	0	0	0	0
LE-13	Leptotrichia_sp_oral_taxon_221	0	0	20	362	0	10	119	69	0	0	70	26	111	0	0	201	37	105	80	83	203	1	0	89	939	45	0	227	14	78	174	400	48	0	0	0	0	271	208	0	0	0	0	5	199	248	1	0
LE-14	Leptotrichia_sp_oral_taxon_223	0	0	0	0	0	0	0	0	0	0	0	0	0	0	0	0	1	0	0	0	0	0	0	0	0	0	0	0	0	0	0	0	0	0	0	0	0	0	0	0	0	0	0	0	0	0	0	0
LE-15	Leptotrichia_sp_oral_taxon_392	1	0	0	242	0	0	0	50	0	0	219	66	81	0	0	113	26	0	0	36	199	0	0	0	0	0	0	23	0	0	0	0	0	0	0	0	0	12	5	0	0	0	0	0	0	0	0	0
LE-16	Leptotrichia_sp_oral_taxon_417	3	0	42	695	0	0	0	143	0	1	266	173	163	0	0	526	242	708	131	96	256	0	0	258	1087	63	0	52	0	0	0	57	8	0	0	1	0	69	30	0	1	0	0	1700	347	253	0	0
LE-17	Leptotrichia_sp_oral_taxon_462	0	0	0	0	0	0	0	0	0	0	0	0	0	0	0	0	0	0	0	0	0	0	0	0	0	0	0	0	0	0	0	0	0	0	0	0	0	0	0	0	0	0	0	0	0	0	0	0
LE-18	Leptotrichia_sp_oral_taxon_463	0	0	0	0	0	0	0	0	0	0	0	20	0	0	0	0	0	0	0	0	0	0	0	0	0	0	0	0	0	0	0	0	0	0	0	0	0	2	0	0	0	0	0	0	0	0	0	0
LE-19	Leptotrichia_sp_oral_taxon_498	0	0	0	35	0	0	0	0	0	0	23	356	44	0	0	44	20	0	0	23	35	0	0	172	1946	46	0	0	0	0	0	0	0	0	0	0	0	36	37	0	0	0	0	0	0	0	0	0
LE-20	Leptotrichia_sp_oral_taxon_847	0	0	4	0	0	0	0	0	0	0	0	0	0	0	0	0	0	0	0	0	0	0	0	0	0	0	0	0	0	0	0	0	0	0	0	0	0	0	0	0	0	0	0	0	0	0	0	0
LE-21	Leptotrichia_sp_oral_taxon_879	0	0	0	6	0	0	0	0	0	0	3	25	11	1	0	6	2	11	1	3	2	0	0	0	0	1	0	7	0	0	0	0	0	0	0	0	0	0	0	0	0	0	0	0	0	0	0	0
LE-22	Leptotrichia_wadei	1	0	19	297	0	0	0	40	1	3	197	679	154	89	12	267	1817	64	16	67	195	5	0	112	998	22	0	9	1	0	0	0	0	0	0	0	70	103	64	307	4006	532	348	492	129	30	0	0
LE-23	Leptotrichiaceae[G-1]_sp_oral_taxon_210	0	0	0	16	0	0	0	0	0	0	5	0	1	0	0	14	0	0	0	12	15	0	0	0	0	0	0	0	0	0	0	0	0	0	0	0	0	0	0	0	0	0	0	0	0	0	0	0
LE-24	Leptotrichiaceae[G-1]_sp_oral_taxon_220	0	0	0	0	0	0	0	0	0	0	0	0	0	0	0	0	0	0	0	0	0	0	0	0	0	0	0	0	0	0	0	0	0	0	0	0	0	0	0	0	0	0	0	0	0	0	0	0
LE-25	Leptotrichia_sp_oral_taxon_223	0	0	1	41	0	0	0	26	0	7	43	17	21	0	0	31	363	11	0	22	70	0	0	15	2	0	0	0	0	0	0	1	0	0	0	0	0	6	0	0	2	0	0	155	20	1	0	0
LE-26	Leptotrichia_sp_oral_taxon_215	0	0	8	184	0	0	0	18	0	0	106	43	86	0	1	309	196	659	649	54	153	0	0	36	7	0	0	106	0	0	0	0	0	0	0	0	0	69	104	0	0	0	0	0	0	0	0	0
LY-01	Lysinibacillus_fusiformis	0	0	0	0	0	0	0	0	0	0	0	0	0	0	0	0	0	0	0	0	0	0	0	0	0	0	0	0	0	0	0	0	0	0	0	0	0	0	0	0	0	0	0	0	0	0	0	0
ME-01	Megasphaera_micronuciformis	8	32	12	58	0	0	0	104	8	83	160	17	26	4	3	46	15	276	436	22	5	14	35	27	352	18	0	31	0	31	7	425	24	0	0	1	65	185	111	72	25	119	496	20	148	348	0	0
ME-02	Megasphaera_sp_oral_taxon_123	0	0	0	0	0	0	0	0	0	0	0	0	0	0	0	0	0	0	0	0	0	0	0	0	0	0	0	0	0	0	0	3	0	0	0	0	0	0	0	0	0	0	0	0	0	0	0	0
ME-03	Megasphaera_sp_oral_taxon_123	0	0	0	0	0	0	0	0	0	0	0	0	0	0	0	0	0	0	0	0	0	0	0	0	0	0	0	0	0	0	0	0	0	0	0	0	0	0	0	0	0	0	0	0	0	0	0	0
ME-04	Megasphaera_sp_oral_taxon_841	0	0	0	0	0	0	0	0	0	0	0	0	0	0	0	0	0	0	0	0	0	0	0	0	0	0	0	0	0	0	0	0	0	0	0	0	0	0	0	0	0	0	0	0	0	0	0	0
MI-01	Microbacterium_sp_oral_taxon_185	0	0	0	0	0	0	0	0	0	0	0	0	0	0	0	0	0	0	0	0	0	0	0	0	0	0	0	0	0	0	0	0	0	0	0	0	0	0	0	0	0	0	0	0	0	0	0	0
MI-02	Mitsuokella_multacida	0	0	0	0	0	0	0	0	0	0	0	0	0	0	0	0	0	0	0	0	0	0	0	0	0	0	0	0	0	0	0	0	0	0	0	0	0	0	0	0	0	0	0	0	0	0	0	0
MI-03	Mitsuokella_sp_oral_taxon_131	0	0	0	0	0	0	0	91	0	4	28	2	0	0	0	0	0	0	0	0	0	0	0	0	0	0	0	0	0	0	1	0	0	0	0	0	302	0	0	0	0	0	0	0	23	0	0	0
MI-04	Mitsuokella_sp_oral_taxon_521	0	0	0	0	0	0	0	0	0	0	0	5	0	0	0	5	0	0	0	0	0	0	0	0	0	0	0	0	0	0	0	0	0	0	0	1	0	0	0	0	0	0	0	0	0	0	0	0
MI-05	Mitsuokella_sp_oral_taxon_521	0	0	0	0	0	0	0	8	0	0	10	1	0	0	0	0	6	0	0	0	0	0	0	1	0	0	0	0	0	0	0	0	0	0	0	0	0	0	0	0	0	0	0	0	0	0	0	0
MI-06	Mitsuokella_sp_oral_taxon_521	0	0	0	0	0	0	0	0	0	0	0	6	1	0	0	17	0	0	0	0	0	0	0	0	0	0	0	0	0	0	0	0	0	0	0	0	0	0	0	0	0	0	0	0	0	0	0	0
MO-01	Mobiluncus_mulieris	0	0	0	0	0	0	0	0	0	0	0	0	0	0	0	0	0	0	0	0	0	0	0	0	0	0	0	0	0	0	0	0	0	0	0	0	0	0	0	0	0	0	0	0	0	0	0	0
MO-02	Mogibacterium_diversum	0	0	0	0	0	0	0	0	0	0	0	0	0	0	0	0	0	0	0	0	0	0	0	0	0	0	0	0	0	0	0	0	0	0	0	0	0	0	0	0	0	0	0	0	0	0	0	0
MO-03	Mogibacterium_pumilum	0	0	0	0	0	0	0	0	0	0	0	0	0	0	0	0	0	0	0	0	0	0	0	0	0	0	0	0	0	0	0	0	0	0	0	0	0	0	0	0	0	0	0	0	0	0	0	0
MO-04	Mogibacterium_timidum	0	0	0	5	0	0	0	4	65	45	5	4	0	0	0	0	0	0	0	2	0	0	0	1	17	0	2	0	11	0	0	0	0	0	1	1	46	0	0	34	51	6	24	0	27	4	2	28
MO-05	Mollicutes[G-1]_sp_oral_taxon_504	0	0	0	0	0	0	0	0	0	0	0	0	0	0	0	0	0	0	0	0	0	0	0	0	0	0	0	0	0	0	0	0	0	0	0	0	0	0	0	0	0	0	0	0	0	0	0	0
MO-06	Mollicutes[G-2]_sp_oral_taxon_906	0	0	0	0	0	0	0	0	0	0	0	0	0	0	0	0	0	0	0	0	0	0	0	0	0	0	0	0	0	0	0	0	0	0	0	0	0	0	0	0	0	0	0	0	0	0	0	0
MY-01	Mycobacterium_leprae	0	0	0	0	0	0	0	0	0	0	0	0	0	0	0	0	0	0	0	0	0	0	0	0	0	0	0	0	0	0	0	0	0	0	0	0	0	0	0	0	0	0	0	0	0	0	0	0
MY-02	Mycoplasma_buccale	0	0	0	0	0	0	0	0	0	0	0	0	0	0	0	0	0	0	0	0	0	0	0	0	0	0	0	0	0	0	0	0	0	0	0	0	0	0	0	0	0	0	0	0	0	0	0	0
MY-03	Mycoplasma_faucium	0	0	0	0	0	0	0	18	62	15	37	4	12	0	0	0	8	0	0	0	0	0	0	0	0	0	0	0	0	0	0	0	0	0	0	0	0	0	0	0	0	0	0	0	0	0	46	18
MY-04	Mycoplasma_fermentans	0	0	0	0	0	0	0	0	0	0	0	0	0	0	0	0	0	0	0	0	0	0	0	0	0	0	0	0	0	0	0	0	0	0	0	0	0	0	0	0	0	0	0	0	0	0	0	0
MY-05	Mycoplasma_genitalium	0	0	0	0	0	0	0	0	0	0	0	0	0	0	0	0	0	0	0	0	0	0	0	0	0	0	0	0	0	0	0	0	0	0	0	0	0	0	0	0	0	0	0	0	0	0	0	0
MY-06	Mycoplasma_hominis	0	0	0	0	0	0	0	0	0	0	0	0	0	0	0	0	0	0	0	0	0	0	0	0	0	0	0	0	0	0	0	0	0	0	0	0	0	0	0	0	0	0	0	0	0	0	0	0
MY-07	Mycoplasma_lipophilum	0	0	0	0	0	0	0	0	0	0	0	0	0	0	0	0	0	0	0	0	0	0	0	0	0	0	0	0	0	0	0	0	0	0	0	0	0	0	0	0	0	0	0	0	0	0	0	0
MY-08	Mycoplasma_orale	0	0	0	0	0	0	0	0	0	0	0	0	0	0	0	0	0	0	0	0	0	0	0	0	0	0	0	0	0	0	0	0	0	0	0	0	0	0	0	0	0	0	0	0	0	0	0	0
MY-09	Mycoplasma_pneumoniae	0	0	0	0	0	0	0	0	0	0	0	0	0	0	0	0	0	0	0	0	0	0	0	0	0	0	0	0	0	0	0	0	0	0	0	0	0	0	0	0	0	0	0	0	0	0	0	0
MY-10	Mycoplasma_salivarium	0	0	0	6	0	0	0	1	13	2	1	0	0	0	0	13	0	2	0	14	0	0	0	0	5	0	0	0	2	0	0	0	0	1	0	0	0	0	0	2	0	7	1	0	92	0	13	2
NE-01	Neisseria_bacilliformis	0	0	0	24	0	0	0	15	0	0	9	14	0	0	0	1	14	0	0	0	0	0	0	0	46	1	0	1	27	0	0	0	0	0	0	0	0	0	0	145	11	21	16	32	8	0	0	0
NE-02	Neisseria_elongata	0	0	7	281	3	0	0	48	0	0	88	155	90	0	2	218	81	0	2	104	84	0	3	78	86	2	0	82	4	0	0	0	0	0	0	0	0	15	0	0	0	0	0	48	8	0	0	0
NE-03	Neisseria_flavescens	0	0	23	1255	0	0	0	195	0	0	371	141	364	0	0	822	251	0	1	238	523	2	0	317	49	9	0	264	0	0	0	0	2	0	0	0	0	3	1	0	0	0	0	0	1	1	0	0
NE-04	Neisseria_gonorrhoeae	0	0	0	0	0	0	0	0	0	0	0	0	0	0	0	0	0	0	0	0	0	0	0	0	0	0	0	0	0	0	0	0	0	0	0	0	0	0	0	0	0	0	0	0	0	0	0	0
NE-05	Neisseria_lactamica	0	0	0	0	0	0	0	0	0	0	0	0	0	0	0	0	0	0	0	0	0	0	0	0	0	0	0	0	0	0	0	0	0	0	0	0	0	0	0	0	0	0	0	0	0	0	0	0
NE-06	Neisseria_meningitidis	0	0	0	8	0	0	0	1	0	0	0	1	6	0	2	4	0	0	2	0	2	0	0	0	1	0	0	0	1	0	0	0	0	0	0	0	0	5	4	0	0	0	0	1	0	0	0	0
NE-08	Neisseria_pharyngis	0	0	8	73	0	0	0	23	0	0	41	323	37	0	0	76	3	0	0	28	17	0	0	3	0	0	0	0	0	0	0	0	0	0	0	0	0	18	17	0	0	0	0	0	0	0	0	0
NE-09	Neisseria_sicca	0	0	0	3	0	0	0	0	0	0	2	0	3	0	1	2	1	0	0	0	1	0	0	0	0	0	0	0	1	0	0	0	0	0	0	0	0	1	0	0	0	0	0	0	0	0	0	0
NE-10	Neisseria_sp_oral_taxon_018	0	0	0	13	0	0	0	7	0	0	8	5	6	0	0	34	6	0	0	0	0	0	0	0	0	0	0	0	0	0	0	0	0	0	0	0	0	0	0	0	0	0	0	0	0	0	0	0
NE-11	Neisseria_sp_oral_taxon_020	0	0	0	1	0	0	0	0	0	0	0	0	1	0	0	0	0	0	0	4	0	0	0	0	0	0	0	0	0	0	0	0	0	0	0	0	0	0	0	0	0	0	0	0	0	0	0	0
NE-12	Neisseria_sp_oral_taxon_499	0	0	0	0	0	0	0	0	0	0	0	8	5	0	0	0	0	0	0	0	0	0	0	11	95	1	0	0	0	0	0	0	0	0	0	0	0	0	0	0	0	0	0	0	0	0	0	0
NE-13	Neisseria_sp_oral_taxon_523	0	0	0	0	0	0	0	0	0	0	0	0	0	0	0	0	0	0	0	0	0	0	0	0	0	0	0	0	0	0	0	0	0	0	0	0	0	0	0	0	0	0	0	0	0	0	0	0
NE-14	Neisseria_weaveri	0	0	0	0	0	0	0	0	0	0	0	0	0	0	0	0	0	0	0	0	0	0	0	0	0	0	0	0	0	0	0	0	0	0	0	0	0	0	0	0	0	0	0	0	0	0	0	0
NE-15	Neisseria_pharyngis	0	0	0	41	0	0	0	0	0	0	12	4	19	0	0	27	5	0	0	9	4	0	0	0	0	0	0	0	0	0	0	0	0	0	0	0	0	0	0	0	0	0	0	0	0	0	0	0
NE-16	Neisseria_flavescens	0	0	0	100	0	0	0	15	0	0	86	8	29	0	0	40	29	0	0	7	43	0	0	0	0	0	0	0	0	0	0	0	0	0	0	0	0	0	0	0	0	0	0	0	0	0	0	0
NE-17	Neisseria_subflava	0	0	0	0	0	0	2	0	0	0	12	0	0	0	0	0	0	0	0	0	0	0	0	0	0	0	0	0	0	0	0	0	0	0	0	0	0	0	0	0	0	0	0	0	0	0	0	0
OL-01	Olsenella_profusa	0	0	0	0	0	0	0	0	0	0	0	0	0	0	0	0	0	0	0	1	0	1	6	0	0	0	0	0	1	0	0	0	0	0	0	0	46	0	0	0	0	0	1	0	0	0	0	0
OL-02	Olsenella_sp_oral_taxon_807	0	0	0	0	0	0	0	11	55	12	3	7	1	0	0	0	6	0	0	0	0	0	0	0	40	0	0	0	2	0	0	0	5	0	0	0	63	9	1	2	6	7	5	38	6	0	0	0
OL-03	Olsenella_sp_oral_taxon_809	0	0	0	0	0	0	0	1	0	0	0	0	0	0	0	0	0	0	1	0	0	0	0	0	0	0	0	0	0	0	0	0	0	0	0	0	1	0	0	0	0	0	0	0	1	0	0	0
OL-04	Olsenella_uli	0	0	0	0	0	0	0	2	7	8	11	1	0	0	0	0	0	0	0	0	0	0	0	0	0	0	0	0	0	0	0	0	0	0	0	0	16	0	0	1	1	1	2	0	5	0	0	0
OR-01	Oribacterium_sinus	0	0	1	164	0	0	1	28	1	0	42	113	21	232	4605	114	34	96	1908	0	23	3	2	38	642	183	0	892	190	29	0	61	8	0	0	1	0	92	525	325	32	17	223	37	95	72	0	1
OR-03	Oribacterium_sp_oral_taxon_102	0	0	0	0	0	0	0	10	4	1	0	2	0	0	0	1	0	0	0	0	0	0	0	0	0	0	0	0	0	0	0	0	0	0	0	0	0	0	0	3	3	0	0	0	1	0	0	0
OR-04	Oribacterium_sp_oral_taxon_108	0	0	0	30	0	0	0	0	0	0	7	2	12	11	39	17	10	0	0	7	40	0	1	19	0	0	0	564	0	0	0	0	0	0	0	0	0	0	0	0	0	0	0	0	0	0	0	0
OR-05	Oribacterium_sp_oral_taxon_108	0	0	0	27	0	0	0	15	0	0	1	21	9	286	1771	118	35	186	1960	0	25	0	0	11	403	49	0	115	45	0	0	42	0	0	0	0	0	37	104	567	56	116	668	3	27	59	0	0
OR-06	Oribacterium_sp_oral_taxon_108	0	0	0	11	0	0	0	0	0	0	0	0	1	0	3	0	6	0	1	0	0	0	0	0	1	0	0	143	0	0	0	0	0	0	0	0	0	3	3	0	0	1	1	0	0	0	0	0
OT-01	Ottowia_sp_oral_taxon_894	0	0	0	0	0	0	0	14	0	0	8	2	2	0	0	14	0	0	0	0	16	0	0	0	0	0	0	3	0	0	0	0	0	0	0	0	0	0	0	0	0	0	0	0	0	0	0	0
OT-02	Ottowia_sp_oral_taxon_894	0	0	0	0	0	0	0	0	0	0	0	0	0	0	0	0	0	0	0	0	0	0	0	0	0	0	0	0	0	0	0	0	0	0	0	0	0	0	0	0	0	0	0	0	0	0	0	0
PA-01	Paenibacillus_sp_oral_taxon_786	0	0	0	0	0	0	0	0	0	0	0	0	0	0	0	0	0	0	0	0	0	0	0	0	0	0	0	0	0	0	0	0	0	0	0	0	0	0	0	0	0	0	0	0	0	0	0	0
PA-02	Parascardovia_denticolens	0	0	0	0	0	0	0	0	0	7	12	1	0	52	0	0	0	0	0	0	0	0	0	0	21	0	0	0	0	0	0	0	0	0	0	0	269	4	0	25	0	19	7	0	0	0	4	484
PA-03	Parvimonas_micra	0	1	0	113	0	19	0	46	1908	252	62	51	27	0	0	172	23	12	5	16	28	6	0	29	32	0	0	9	24	1	0	17	6	0	4	0	154	10	0	193	371	59	120	25	99	4	89	179
PA-04	Parvimonas_sp_oral_taxon_110	0	0	0	6	0	0	0	0	0	0	0	1	0	0	0	0	0	0	0	0	0	6	0	0	0	0	0	0	0	0	0	0	0	0	0	0	0	5	0	0	0	0	0	0	0	0	0	0
PE-01	Peptococcus_sp_oral_taxon_167	0	0	0	0	0	0	0	0	0	0	0	0	0	0	0	0	4	2	0	0	0	0	0	0	0	0	0	0	0	0	0	0	0	0	0	0	0	0	0	0	0	0	0	0	0	0	0	0
PE-02	Peptococcus_sp_oral_taxon_168	0	0	0	0	0	0	0	0	0	0	0	0	0	0	0	0	0	0	0	0	0	0	0	0	0	0	0	0	0	0	0	0	0	0	0	0	0	0	0	0	0	0	0	0	0	0	0	0
PE-03	Peptoniphilus_asaccharolyticus	0	0	0	0	0	0	0	0	0	0	0	0	0	0	0	0	0	0	0	0	0	0	0	0	0	0	0	0	0	0	0	0	0	0	0	0	0	0	0	0	0	0	0	0	0	0	0	0
PE-04	Peptoniphilus_indolicus	0	0	0	0	0	0	0	0	0	0	0	0	0	0	0	0	0	0	0	0	0	0	0	0	0	0	0	0	0	0	0	0	0	0	0	0	0	0	0	0	0	0	0	0	0	0	0	0
PE-05	Peptoniphilus_lacrimalis	0	0	0	0	0	0	0	0	0	0	0	0	0	0	0	0	0	0	0	0	0	0	0	0	0	0	0	0	0	0	0	0	0	0	0	0	0	0	0	0	0	0	0	0	0	0	0	0
PE-06	Peptoniphilus_sp_oral_taxon_375	0	0	0	0	0	0	0	0	0	0	0	0	0	0	0	0	0	0	0	0	0	0	0	0	0	0	0	0	0	0	0	0	0	0	0	0	0	0	0	0	0	0	0	0	0	0	0	0
PE-07	Peptoniphilus_sp_oral_taxon_386	0	0	0	0	0	0	0	0	0	0	0	1	0	0	0	0	0	0	0	0	0	0	0	0	0	0	0	0	0	0	0	0	0	0	0	0	0	0	0	0	0	0	0	0	0	0	0	0
PE-08	Peptoniphilus_sp_oral_taxon_836	0	0	0	0	0	0	0	0	0	0	0	0	0	0	0	0	0	1	0	0	0	0	0	0	0	0	0	0	0	0	0	0	0	0	0	0	2	0	0	44	3	2	5	0	0	0	0	0
PE-09	Peptostreptococcaceae[11][G-1]_sp_oral_taxon_383	0	0	0	0	0	0	0	0	10	2	0	0	0	0	0	0	0	0	0	4	0	0	0	0	0	0	0	0	0	0	0	0	0	0	0	0	12	0	0	0	0	0	0	0	0	0	0	0
PE-10	Peptostreptococcaceae[11][G-2]_sp_oral_taxon_091	0	0	0	0	0	0	0	2	34	6	0	0	0	0	0	0	0	0	0	0	0	0	0	0	3	0	0	0	2	0	0	0	0	0	0	0	0	0	1	0	0	0	0	0	8	0	8	0
PE-11	Peptostreptococcaceae[11][G-3]_sp_oral_taxon_382	0	0	0	4	0	0	0	0	0	0	0	0	0	0	0	0	0	0	0	0	0	0	0	0	0	0	0	0	0	0	0	0	0	0	0	0	0	0	0	0	0	0	0	0	0	0	0	0
PE-12	Peptostreptococcaceae[11][G-3]_sp_oral_taxon_495	0	0	0	0	0	0	0	0	0	0	0	0	0	0	0	0	0	0	0	0	0	0	0	0	0	0	0	0	0	0	0	0	0	0	0	0	0	0	0	0	0	0	0	0	0	0	0	0
PE-13	Peptostreptococcaceae[11][G-4]_sp_oral_taxon_103	0	0	0	0	0	0	0	0	0	0	0	0	0	0	0	0	0	0	0	0	0	0	0	0	0	0	0	0	0	0	0	0	0	0	0	0	0	0	0	0	0	0	0	0	0	0	0	0
PE-14	Peptostreptococcaceae[11][G-4]_sp_oral_taxon_369	0	0	0	0	0	0	0	0	0	0	7	0	0	0	0	0	0	0	0	0	0	0	0	0	0	0	0	0	0	0	0	0	0	0	0	0	0	1	0	0	0	0	0	0	0	0	0	0
PE-15	Peptostreptococcaceae[11][G-5]_sp_oral_taxon_493	0	0	0	0	0	0	0	0	0	0	0	0	0	0	0	0	0	0	0	0	0	0	0	0	0	0	0	0	0	0	0	0	0	0	0	0	0	0	0	0	0	0	0	0	0	0	0	0
PE-16	Peptostreptococcaceae[11][G-7]_sp_oral_taxon_081	0	0	0	0	0	0	0	38	199	13	36	0	0	0	0	4	0	0	0	0	0	0	0	0	0	1	0	0	0	0	0	0	0	0	0	0	0	0	0	0	0	0	0	0	0	0	0	0
PE-17	Peptostreptococcaceae[11][G-7]_sp_oral_taxon_106	3	0	0	17	0	0	0	0	0	0	5	2	9	0	0	0	0	0	0	0	0	0	0	9	0	0	0	0	0	0	0	0	0	0	0	0	0	0	0	0	0	0	0	0	0	0	0	0
PE-18	Peptostreptococcaceae[13][G-1]_sp_oral_taxon_113	0	0	0	0	0	0	0	0	0	0	0	2	0	0	0	0	0	0	0	0	0	0	0	0	0	0	0	0	0	0	0	0	0	0	0	0	0	0	0	0	0	0	0	0	0	0	0	0
PE-19	Peptostreptococcaceae[13][G-2]_sp_oral_taxon_790	0	0	0	0	0	0	0	0	0	0	0	0	0	0	0	0	0	0	0	0	0	0	0	0	0	0	0	0	0	0	0	0	0	0	0	0	0	0	0	0	0	0	0	0	0	0	0	0
PE-20	Peptostreptococcus_anaerobius	0	0	0	0	0	0	0	0	0	0	0	0	0	0	0	0	0	0	0	0	0	0	0	0	0	0	0	0	0	0	0	0	0	0	0	0	0	0	0	0	0	0	0	0	0	0	0	0
PE-21	Peptostreptococcus_stomatis	1	0	8	67	0	7	0	9	5	34	32	164	27	0	0	82	1	0	0	16	34	0	0	0	0	0	0	129	0	0	0	6	0	0	0	0	0	0	0	16	22	99	21	0	29	0	0	0
PE-22	Peptococcus_sp_oral_taxon_167	0	0	0	4	0	1	0	0	0	0	0	3	2	0	0	4	0	3	0	0	0	0	0	0	0	0	0	44	0	0	0	0	0	0	0	0	0	0	0	0	0	0	0	0	0	0	1	0
PE-23	Peptostreptococcaceae[11][G-2]_sp_oral_taxon_091	0	0	0	0	0	0	0	0	0	0	0	0	0	0	0	0	0	0	0	0	0	0	0	0	0	0	0	0	0	0	0	0	0	0	0	0	0	0	0	0	0	0	0	0	0	0	0	0
PE-24	Peptostreptococcaceae[11][G-2]_sp_oral_taxon_091	0	0	0	0	0	0	0	0	0	0	0	0	0	0	0	0	0	0	0	0	0	0	0	0	0	0	0	6	0	0	0	0	0	0	0	0	0	0	0	0	0	0	0	0	0	0	0	0
PO-01	Porphyromonas_asaccharolytica	0	0	0	0	0	0	0	0	0	0	0	0	0	0	0	0	0	0	0	0	0	0	0	0	0	0	0	0	0	0	0	0	0	0	0	0	2	0	0	0	0	0	0	0	0	0	0	0
PO-02	Porphyromonas_catoniae	0	0	0	0	0	0	0	0	0	0	0	0	0	0	0	0	0	0	0	0	0	0	0	0	0	0	0	0	0	0	0	0	0	0	0	0	0	0	0	0	0	0	0	0	0	0	0	0
PO-03	Porphyromonas_endodontalis	1	1	0	93	0	0	0	56	38	50	3	17	14	0	0	5	9	0	0	26	3	0	0	0	66	0	1	6	0	0	0	0	0	0	0	0	1	5	0	358	406	511	79	0	0	0	122	216
PO-05	Porphyromonas_gingivalis	0	0	0	58	0	0	0	165	1670	918	295	16	12	0	0	18	11	0	1	29	22	0	0	24	0	0	0	0	0	0	1	0	0	0	0	0	585	0	0	0	1	0	0	0	0	0	93	118
PO-06	Porphyromonas_sp_oral_taxon_275	0	0	0	0	0	0	0	0	0	0	0	18	0	0	0	0	0	0	0	0	0	0	0	0	0	0	0	8	0	0	0	0	0	0	0	0	0	0	0	0	0	0	0	0	0	0	0	0
PO-09	Porphyromonas_sp_oral_taxon_279	1	0	47	880	0	10	21	125	0	2	340	557	282	0	0	661	1024	56	70	233	250	2	0	246	27	1	0	192	1	5	2	21	27	0	0	1	0	160	195	0	0	0	0	17	5	2	1	0
PO-10	Porphyromonas_sp_oral_taxon_284	0	0	0	1	0	0	0	0	0	0	0	0	0	0	0	0	0	0	0	0	0	0	0	0	0	0	0	1	0	0	0	0	0	0	0	0	0	0	0	2	6	0	0	0	0	0	0	0
PO-11	Porphyromonas_sp_oral_taxon_285	0	0	0	0	0	0	0	0	0	1	0	0	0	0	0	0	0	0	0	0	0	0	0	0	0	0	0	0	0	0	0	0	0	0	0	0	0	0	0	0	0	0	0	0	0	0	0	1
PO-12	Porphyromonas_sp_oral_taxon_395	0	0	2	62	0	0	0	15	0	0	49	4	12	0	0	37	13	0	0	12	98	0	0	27	0	0	0	0	0	0	0	0	0	0	0	0	0	0	0	2	0	1	0	0	0	0	0	0
PO-13	Porphyromonas_uenonis	0	0	0	0	0	0	11	0	0	0	0	0	0	0	0	0	0	1	0	0	0	0	0	0	0	0	0	0	0	0	0	0	0	0	3	0	0	0	0	0	0	0	0	0	0	0	0	0
PO-14	Porphyromonas_catoniae	0	0	0	2	0	0	0	0	0	0	0	1	0	0	0	2	0	0	0	0	0	0	0	0	0	0	0	0	0	0	0	0	0	0	0	0	0	0	0	0	0	0	0	0	0	0	0	0
PO-15	Porphyromonas_catoniae	0	0	0	6	0	0	0	0	0	0	27	0	6	0	0	20	0	0	0	0	20	0	0	13	0	0	0	0	0	0	0	0	0	0	0	0	0	0	0	0	0	0	0	0	0	0	0	0
PO-16	Porphyromonas_catoniae	0	0	0	0	0	0	0	0	0	0	20	8	5	0	0	0	0	0	0	0	0	0	0	0	0	0	0	38	0	0	0	0	0	0	0	0	0	0	0	0	0	0	0	0	0	0	0	0
PO-17	Porphyromonas_catoniae	0	1	0	39	0	0	1	0	0	0	54	42	31	0	0	32	8	0	2	0	0	0	0	15	0	0	0	0	0	0	0	0	0	0	0	0	0	0	0	0	0	0	0	0	0	0	0	0
PO-18	Porphyromonas_catoniae	0	0	0	0	0	0	0	0	0	0	0	0	3	0	0	0	0	0	0	7	0	0	0	0	0	0	0	0	0	0	0	0	0	0	0	0	0	0	0	0	0	0	0	0	0	0	0	0
PO-19	Porphyromonas_sp_oral_taxon_275	0	0	0	27	0	0	0	0	0	0	0	39	5	0	0	35	8	0	0	6	28	0	0	35	0	0	0	0	0	0	0	0	0	0	0	0	0	5	0	0	0	0	0	0	0	0	0	0
PO-20	Porphyromonas_sp_oral_taxon_275	0	0	0	0	0	0	0	0	0	0	0	2	0	0	0	0	0	0	0	0	0	0	0	0	0	0	0	0	0	0	0	0	0	0	0	0	0	0	0	0	0	0	0	0	0	0	0	0
PO-21	Porphyromonas_sp_oral_taxon_277	0	0	0	0	0	0	0	0	0	0	1	0	0	0	0	0	0	0	0	0	0	0	0	0	0	0	0	0	0	0	0	0	0	0	0	0	0	0	0	0	0	0	0	0	0	0	0	0
PO-22	Porphyromonas_sp_oral_taxon_277	0	0	7	0	0	0	0	2	0	0	0	5	2	0	0	0	0	0	0	0	0	0	0	0	0	0	0	61	0	0	0	5	0	0	0	0	0	3	0	0	3	0	0	0	0	0	0	0
PO-23	Porphyromonas_sp_oral_taxon_278	0	0	0	22	0	0	0	0	0	0	3	5	2	0	0	1	2	0	0	0	0	0	0	0	0	0	0	26	0	0	0	0	0	0	0	0	0	0	0	0	1	0	0	0	0	0	0	0
PO-24	Porphyromonas_sp_oral_taxon_279	0	0	1	78	0	0	0	13	0	0	50	29	14	0	0	61	10	0	0	14	75	0	0	0	1	0	0	71	0	0	0	0	0	0	0	0	0	1	0	0	0	0	0	0	0	0	0	0
PO-25	Porphyromonas_sp_oral_taxon_279	0	0	0	3	0	0	0	2	0	0	4	3	0	0	0	0	2	0	0	0	1	0	0	0	1	0	0	1	0	0	0	0	0	0	0	0	0	1	0	0	0	0	0	0	0	0	0	0
PR-01	Prevotella_baroniae	0	0	0	0	0	0	0	1	29	8	13	2	2	0	0	6	13	0	0	0	0	0	0	0	0	0	0	0	0	0	0	0	0	0	0	0	63	0	0	1	0	0	0	0	0	0	22	27
PR-02	Prevotella_bivia	0	0	0	0	0	0	0	0	0	0	0	13	4	0	0	0	0	0	0	0	20	0	0	0	0	0	0	0	0	0	0	0	0	0	0	0	0	0	0	0	0	0	0	0	0	0	0	0
PR-03	Prevotella_buccae	0	0	0	0	0	0	0	1	0	8	0	6	0	0	0	0	0	0	0	0	0	0	0	0	1	0	0	0	0	0	0	0	0	0	0	0	6	5	0	0	1	1	0	0	16	0	8	5
PR-04	Prevotella_buccalis	0	0	0	0	0	0	0	0	0	0	0	0	0	0	0	0	0	0	0	0	0	0	0	0	0	0	0	0	0	0	0	0	0	0	0	0	0	1	0	0	0	0	0	0	0	0	0	0
PR-05	Prevotella_dentalis	0	0	0	0	0	0	0	0	0	0	0	0	9	0	0	0	0	0	0	12	0	0	0	0	0	0	0	0	0	0	0	0	0	0	0	0	0	0	0	0	0	0	0	0	15	0	29	10
PR-06	Prevotella_denticola	0	0	0	42	0	5	10	147	69	383	124	31	12	0	0	12	9	6	0	40	7	158	7	0	163	0	3	2	1	11	0	55	10	0	0	0	590	142	1	235	411	1365	60	117	697	0	18	288
PR-07	Prevotella_enoeca	0	0	0	0	0	0	0	0	1	0	0	0	0	0	0	0	0	0	0	0	0	0	0	0	0	0	0	0	0	0	0	0	0	0	0	0	0	0	0	0	0	4	0	0	1	0	0	0
PR-08	Prevotella_fusca	0	0	0	0	0	0	0	0	0	0	0	0	0	0	0	0	0	0	0	0	0	0	0	0	0	0	0	0	0	0	0	0	0	0	0	0	0	0	0	0	0	0	0	0	0	0	0	0
PR-09	Prevotella_histicola	0	0	19	279	0	1	0	39	8	5	141	81	103	0	0	216	47	1	0	55	102	2	5	120	3217	124	202	27	75	17	11	1981	70	0	0	0	224	116	5	6	0	10	10	11	68	5	0	0
PR-10	Prevotella_intermedia	0	0	0	0	0	0	0	0	0	0	0	0	0	0	0	0	0	0	0	0	0	0	0	0	0	0	0	0	0	0	0	0	0	0	0	0	0	0	0	0	0	0	0	0	0	0	0	0
PR-11	Prevotella_loescheii	0	0	0	0	0	0	0	0	0	0	0	0	0	0	0	0	0	0	0	0	0	0	0	0	0	0	0	0	0	0	0	0	0	0	0	0	0	0	0	0	0	0	0	0	0	0	0	0
PR-12	Prevotella_maculosa	0	0	7	40	0	0	0	11	4	16	36	65	6	0	0	36	10	4	0	1	11	0	0	0	47	0	0	1	0	0	0	4	1	0	0	0	20	5	0	2	12	42	2	31	34	0	0	1
PR-13	Prevotella_marshii	0	0	0	0	0	0	0	0	0	0	0	0	0	0	0	0	0	0	0	0	0	0	0	0	0	0	0	0	0	0	0	0	0	0	0	0	0	0	0	0	0	0	0	0	33	0	0	0
PR-14	Prevotella_melaninogenica	41	24	141	2913	0	1	1	611	0	3	1634	968	1202	9284	8818	2290	817	5333	1208	747	2342	210	991	924	2657	159	329	7065	2204	75	121	1663	288	0	4	0	279	439	1152	64	86	576	72	2	3	0	0	138
PR-15	Prevotella_micans	0	0	0	3	0	0	0	0	0	0	16	14	8	0	0	18	4	0	0	0	17	0	0	0	0	0	0	3	0	0	0	0	0	0	0	0	0	1	0	0	0	0	0	0	0	0	0	0
PR-16	Prevotella_multiformis	0	0	0	0	0	0	0	0	0	0	0	27	0	0	0	0	0	0	0	0	0	0	0	0	0	1	0	0	1	0	0	0	0	0	0	0	273	0	0	0	0	0	0	0	0	0	0	0
PR-17	Prevotella_multisaccharivorax	0	0	0	0	0	0	0	0	0	0	0	0	0	0	0	0	0	0	0	0	0	0	0	0	0	0	0	0	0	0	0	0	0	0	0	0	0	0	0	0	0	0	0	0	0	0	0	0
PR-18	Prevotella_nigrescens	0	0	1	132	0	3	2	50	14	240	41	149	55	0	0	104	36	70	0	23	55	0	0	19	547	7	0	17	12	0	0	16	0	0	0	0	1431	136	0	58	284	1375	17	170	1230	7	71	102
PR-19	Prevotella_oralis	0	0	0	0	0	0	0	22	76	6	6	2	0	0	0	0	0	5	0	0	0	0	0	0	14	1	0	0	0	1	0	1	0	0	5	0	186	0	0	7	12	115	2	0	154	0	0	31
PR-20	Prevotella_oris	202	158	123	169	0	42	12	678	5487	773	590	62	52	0	0	152	41	71	17	89	51	520	19	67	616	7	1	26	19	8	4	96	10	14	53	32	1013	63	6	228	198	571	45	699	2057	33	93	342
PR-21	Prevotella_oulorum	6	60	5	157	0	1	0	293	41	97	125	184	51	0	0	146	406	9	0	2	128	2	0	79	202	2	1627	74	0	0	0	9	0	0	7	0	39	12	0	39	245	347	32	293	292	0	0	0
PR-22	Prevotella_pallens	0	0	8	139	0	0	0	21	0	0	107	20	82	0	0	160	55	827	317	39	95	0	0	129	1	0	0	265	0	1	0	63	0	0	0	0	0	287	215	0	0	0	0	0	5	0	0	0
PR-23	Prevotella_pleuritidis	0	0	0	10	0	0	0	7	1	4	23	3	14	0	0	21	0	0	0	3	0	0	0	12	0	0	0	0	0	0	0	5	0	0	0	0	0	8	0	17	84	348	3	8	218	1	0	0
PR-24	Prevotella_saccharolytica	0	0	0	0	0	0	0	0	0	0	0	0	0	0	0	0	0	0	0	0	0	0	0	0	0	0	0	0	0	0	0	0	0	0	0	0	0	0	0	0	0	0	0	0	0	0	0	0
PR-25	Prevotella_salivae	0	0	6	330	0	0	0	87	0	0	145	190	65	957	286	268	58	747	438	26	94	20	0	12	726	20	2	628	84	10	3	740	43	1	0	1	267	175	132	166	37	553	454	860	1038	145	2	0
PR-26	Prevotella_scopos	0	0	0	51	0	0	0	0	0	0	40	20	29	0	0	145	0	0	0	18	67	0	0	0	0	0	0	1	0	0	0	0	0	0	0	0	0	0	0	0	0	0	0	0	0	0	0	0
PR-27	Prevotella_shahii	0	0	0	16	0	0	0	6	0	0	0	3	0	0	0	17	15	0	0	6	0	0	0	23	0	0	0	67	0	0	0	0	0	0	0	0	0	1	0	0	0	0	0	0	0	0	0	0
PR-28	Prevotella_sp_oral_taxon_292	0	0	0	0	0	1	0	0	0	0	0	4	0	0	0	0	0	0	0	0	0	0	0	0	0	0	0	0	0	0	0	0	0	0	0	0	4	29	1	9	86	248	5	0	0	0	0	0
PR-29	Prevotella_sp_oral_taxon_292	0	0	0	0	0	0	0	0	0	0	0	0	0	0	0	0	0	0	0	0	0	0	0	0	0	0	0	0	0	0	0	0	0	0	0	0	0	0	0	0	0	0	0	0	0	0	0	0
PR-30	Prevotella_sp_oral_taxon_293	0	0	0	0	0	0	0	0	0	0	0	0	0	0	0	0	0	0	0	0	0	0	0	0	0	0	0	0	0	0	0	0	0	0	0	0	0	0	0	0	0	0	0	0	0	0	0	0
PR-31	Prevotella_sp_oral_taxon_296	0	0	0	0	0	0	0	0	0	0	0	0	0	0	0	0	0	0	0	0	0	0	0	0	0	0	0	0	0	0	0	0	0	0	0	0	0	0	0	0	0	0	0	0	0	0	0	0
PR-33	Prevotella_sp_oral_taxon_300	0	0	3	11	0	0	0	0	3	10	0	5	10	0	0	3	10	1	0	1	0	8	0	0	18	0	0	5	2	0	0	8	0	0	1	0	276	28	0	23	70	252	0	0	8	0	0	8
PR-34	Prevotella_sp_oral_taxon_300	0	0	0	0	0	0	0	0	0	0	0	0	0	0	0	0	0	1	0	0	0	0	0	0	0	0	0	0	0	0	0	0	0	0	0	0	0	0	0	0	0	0	0	0	2	0	0	3
PR-35	Prevotella_sp_oral_taxon_301	0	0	0	8	0	0	0	0	13	4	0	0	0	0	0	0	0	0	0	5	0	0	0	0	0	0	0	0	0	0	0	0	0	0	0	0	17	0	0	1	7	7	0	0	0	0	0	0
PR-36	Prevotella_sp_oral_taxon_304	0	0	0	1	0	0	0	0	0	0	2	0	0	0	0	7	18	0	0	0	0	0	0	0	0	0	0	0	0	0	0	0	0	0	0	0	0	0	0	0	0	0	0	0	0	0	0	0
PR-37	Prevotella_sp_oral_taxon_305	0	0	0	0	0	0	0	24	0	0	0	1	6	0	0	0	6	13	16	0	0	0	0	0	0	0	0	4	1	0	0	11	0	0	0	0	0	7	6	10	0	17	8	0	4	0	0	0
PR-38	Prevotella_sp_oral_taxon_306	0	0	0	0	0	0	0	0	0	0	0	0	0	0	0	0	0	0	0	0	0	1	0	0	3	0	0	1	0	0	0	0	0	0	0	0	0	1	0	1	0	1	3	0	0	0	0	0
PR-39	Prevotella_sp_oral_taxon_309	0	3	0	7	0	0	0	1	0	0	0	0	19	3	0	8	3	0	0	0	0	0	0	0	1	0	1	12	0	0	0	1	0	0	0	0	0	3	0	0	0	3	0	1	0	0	0	0
PR-40	Prevotella_sp_oral_taxon_310	0	0	0	0	0	0	0	0	0	0	0	0	0	0	0	1	0	1	0	0	0	0	0	0	0	0	0	0	0	0	0	0	0	0	0	0	0	0	0	0	0	0	0	0	0	0	0	0
PR-41	Prevotella_sp_oral_taxon_315	0	0	0	0	0	0	0	0	0	0	0	0	0	0	0	0	0	1	0	0	0	0	1	0	3	0	0	0	0	0	0	1	0	0	0	0	0	1	0	1	4	17	0	0	31	0	0	0
PR-42	Prevotella_sp_oral_taxon_317	0	0	0	19	0	1	0	0	1	0	22	79	4	0	0	41	25	0	0	9	4	0	0	4	86	0	0	2	0	0	0	5	0	0	0	0	0	0	0	0	0	0	0	163	19	0	0	0
PR-43	Prevotella_sp_oral_taxon_376	0	0	0	0	0	0	0	0	0	0	0	0	0	0	0	0	0	0	0	0	0	0	0	0	0	0	0	0	2	0	0	0	0	0	1	0	109	0	0	0	0	0	0	0	0	0	2	5
PR-44	Prevotella_sp_oral_taxon_396	0	0	0	0	0	0	0	0	0	0	12	0	0	0	0	0	0	0	0	0	0	0	0	0	0	0	0	24	0	0	0	0	0	0	0	0	0	0	0	0	0	0	0	28	68	0	0	0
PR-45	Prevotella_sp_oral_taxon_443	0	0	0	0	0	0	0	1	20	18	4	0	1	0	0	1	0	1	0	0	0	0	0	9	0	0	0	0	0	0	0	0	0	0	0	0	0	0	0	0	0	1	0	0	0	0	0	0
PR-46	Prevotella_sp_oral_taxon_472	0	0	1	67	0	0	0	26	1	0	94	83	11	0	0	38	5	5	0	11	76	4	4	6	0	0	0	4	0	0	0	2	2	1	0	0	7	3	0	1	69	32	0	165	28	0	0	5
PR-47	Prevotella_sp_oral_taxon_475	0	0	0	0	0	0	0	0	0	0	0	11	0	0	0	0	0	0	0	0	0	0	0	0	0	0	0	4	0	0	0	0	0	0	0	0	0	0	0	0	0	0	0	0	0	0	0	0
PR-48	Prevotella_sp_oral_taxon_515	0	0	0	0	0	0	0	0	14	1	5	0	0	0	0	0	0	0	0	0	0	0	0	0	0	0	0	0	0	0	0	0	0	0	0	0	0	0	0	0	0	0	0	0	0	0	0	0
PR-49	Prevotella_sp_oral_taxon_526	0	0	0	0	0	0	0	10	0	0	0	0	2	0	0	0	0	0	0	0	0	0	0	0	0	0	0	0	0	0	0	0	0	0	0	0	0	0	0	0	0	0	0	0	0	0	0	0
PR-50	Prevotella_sp_oral_taxon_820	0	0	0	0	0	0	0	0	0	0	0	0	0	0	0	0	0	0	0	0	0	0	0	0	0	0	0	0	0	0	0	0	0	0	0	0	0	0	0	0	0	0	0	0	0	0	0	0
PR-51	Prevotella_veroralis	0	0	14	17	0	0	0	2	0	1	11	10	12	2	0	30	19	0	0	5	51	4	1	15	29	1	601	23	0	0	0	2	0	1	0	2	119	84	97	103	290	610	90	110	1126	428	0	0
PR-52	Propionibacterium_acidifaciens	0	0	0	0	0	0	0	0	0	0	0	0	0	1	0	0	0	0	0	3	0	3	0	0	2	0	0	0	0	0	0	0	0	0	0	0	26	0	0	1	5	4	2	0	0	0	0	0
PR-53	Propionibacterium_acnes	0	0	0	0	0	0	0	0	0	0	0	0	0	0	0	0	0	0	0	0	0	0	0	0	0	0	0	0	0	0	0	0	0	0	0	0	0	0	0	0	0	0	0	0	0	0	0	0
PR-54	Propionibacterium_avidum	0	0	0	0	0	0	0	0	0	0	0	0	0	0	0	0	0	0	0	0	0	0	0	0	0	0	0	0	0	0	0	0	0	0	0	0	0	0	0	0	0	0	0	0	0	0	0	0
PR-55	Propionibacterium_propionicum	0	0	0	0	0	0	0	0	0	0	14	0	0	0	0	0	0	0	0	0	0	0	0	0	1	0	0	0	0	0	0	0	0	0	0	0	1	0	0	0	0	1	0	0	0	0	0	0
PR-56	Propionibacterium_sp_oral_taxon_192	0	0	0	0	0	0	0	0	0	0	0	0	0	0	0	0	0	0	0	0	0	0	0	0	0	0	0	0	0	0	0	0	0	0	0	0	0	0	0	0	0	0	0	0	0	0	0	0
PR-57	Propionibacterium_sp_oral_taxon_193	0	0	0	0	0	0	0	0	0	0	0	0	0	0	0	0	0	0	0	0	0	0	0	0	0	0	0	0	0	0	0	0	0	0	0	0	0	0	0	0	0	0	0	0	0	0	0	0
PR-58	Propionibacterium_sp_oral_taxon_194	0	0	0	0	0	0	0	0	0	0	0	0	0	0	0	0	0	0	0	0	0	0	0	0	0	0	0	0	0	0	0	0	0	0	0	0	0	0	0	0	0	0	0	0	0	0	0	0
PR-59	Propionibacterium_sp_oral_taxon_915	0	0	0	0	0	0	0	0	0	0	0	0	0	0	0	0	0	0	0	0	0	0	0	0	0	0	0	0	0	0	0	0	0	0	0	0	0	0	0	0	0	0	0	0	0	0	0	0
PR-60	Proteus_mirabilis	0	0	0	0	0	0	0	0	0	0	0	0	0	0	0	0	0	0	0	0	0	0	0	0	0	0	0	0	0	0	0	0	0	0	0	0	0	0	0	0	0	0	0	0	0	0	0	0
PR-61	Prevotella_enoeca	0	0	0	0	0	0	0	0	0	0	0	0	0	0	0	0	0	0	0	0	0	0	0	0	0	0	0	0	0	0	0	2	0	0	0	0	0	0	0	1	14	16	0	0	0	0	0	0
PR-62	Prevotella_fusca	0	0	0	0	0	0	0	0	0	0	0	0	0	0	0	0	0	0	0	0	0	0	0	0	0	0	0	0	0	0	0	0	0	0	0	0	0	0	0	0	0	0	0	0	0	0	0	0
PR-63	Prevotella_fusca	0	0	0	13	0	0	0	0	0	0	0	0	0	0	0	0	0	0	0	0	0	0	0	0	0	0	0	0	0	0	0	0	0	0	0	0	0	0	0	0	0	0	0	0	0	0	0	0
PR-64	Prevotella_intermedia	0	0	0	10	0	0	0	0	0	0	0	0	0	0	0	0	0	0	0	6	1	0	0	34	0	0	0	0	0	0	0	0	0	0	0	0	0	0	0	0	0	0	0	0	0	0	0	0
PR-65	Prevotella_intermedia	0	0	1	89	0	0	3	13	0	0	51	18	56	0	0	57	7	3	0	19	47	0	0	61	0	0	0	0	0	0	0	0	0	0	0	0	1	0	0	0	0	0	0	0	0	0	0	0
PR-66	Prevotella_loescheii	0	0	0	5	0	0	0	0	0	0	15	0	0	0	0	0	0	0	0	0	0	0	0	0	0	0	0	0	0	0	0	0	0	6	1	0	0	0	0	0	0	0	0	0	0	0	0	0
PR-67	Prevotella_loescheii	0	0	0	0	0	0	0	0	82	14	0	20	3	0	0	4	0	0	0	0	0	3	0	0	0	0	0	0	0	0	0	3	0	0	0	0	10	0	0	0	0	0	0	0	0	0	0	0
PR-68	Prevotella_marshii	0	0	0	0	0	0	0	0	0	0	0	0	0	0	0	0	0	0	0	0	0	0	0	0	1	0	0	0	0	0	0	0	0	0	0	0	0	0	0	0	7	7	0	0	0	0	0	0
PR-69	Prevotella_micans	0	0	0	11	0	0	0	0	0	0	0	13	0	0	0	10	0	0	0	0	0	0	0	0	0	0	0	0	0	0	0	0	0	0	0	0	0	0	0	1	4	0	0	0	0	0	0	0
PR-70	Prevotella_pallens	0	0	1	62	0	0	0	0	0	0	12	8	14	470	237	11	6	12	0	16	11	0	1	15	1	0	0	359	6	0	0	61	14	0	0	0	0	0	0	0	0	0	0	0	9	6	0	0
PR-71	Prevotella_saccharolytica	0	0	0	34	0	0	0	0	0	0	14	47	0	0	0	14	20	1	0	0	0	0	0	0	0	0	0	1	0	0	0	0	0	0	0	0	0	2	0	0	0	0	0	0	0	0	0	0
PR-72	Prevotella_saccharolytica	0	0	10	23	0	1	0	0	0	0	3	3	13	0	0	22	4	2	0	8	0	0	0	28	0	0	0	7	0	0	0	0	0	0	0	0	0	0	0	0	17	0	0	0	0	0	0	0
PR-73	Prevotella_sp_oral_taxon_317	0	0	1	63	0	0	0	8	0	0	30	116	8	0	0	30	36	0	0	0	43	0	0	2	39	0	0	2	0	0	0	5	0	0	0	0	0	0	0	2	18	11	0	0	0	0	0	0
PR-74	Prevotella_sp_oral_taxon_317	0	0	0	0	0	0	0	0	71	18	0	2	6	0	0	15	9	0	0	8	0	0	0	0	0	0	0	0	0	0	0	0	0	0	0	0	0	0	0	0	0	0	0	0	0	0	0	0
PR-75	Propionibacterium_avidum	0	0	0	0	0	0	0	0	0	0	0	0	0	0	0	0	0	0	0	0	0	0	0	0	0	0	0	0	0	0	0	0	0	0	0	0	0	0	0	0	0	0	0	0	0	0	0	0
PS-01	Pseudomonas_aeruginosa	0	0	0	13	0	0	0	0	0	0	0	59	0	0	0	3	6	0	0	0	18	3	0	12	0	0	0	0	0	0	0	0	0	0	0	0	0	0	0	0	0	0	0	0	0	0	0	0
PS-02	Pseudomonas_fluorescens	0	0	0	0	0	0	0	0	0	0	0	0	0	0	0	0	0	0	0	0	0	0	0	0	0	0	0	0	0	0	0	0	0	0	0	0	0	0	0	0	0	0	0	0	0	0	0	0
PS-03	Pseudomonas_otitidis	0	0	0	0	0	0	0	0	0	0	0	0	0	0	0	0	0	0	0	0	0	0	0	0	0	0	0	0	0	0	0	0	0	0	0	0	0	0	0	0	0	0	0	0	0	0	0	0
PS-04	Pseudomonas_sp_oral_taxon_032	0	0	0	0	0	0	0	0	0	0	0	0	0	0	0	0	0	0	0	0	0	0	0	0	0	0	0	0	0	0	0	0	0	0	0	0	0	0	0	0	0	0	0	0	0	0	0	0
PS-06	Pseudoramibacter_alactolyticus	0	0	0	0	0	0	0	0	34	6	7	0	0	0	0	0	0	0	0	0	0	0	0	0	0	0	0	0	8	0	0	1	0	0	0	0	257	0	0	11	4	2	13	0	0	0	0	0
PY-01	Pyramidobacter_piscolens	0	0	0	0	0	0	0	0	0	0	0	3	0	0	0	8	1	0	0	0	0	0	0	0	0	0	0	0	0	0	0	0	0	0	0	0	0	0	0	0	0	0	0	0	0	0	0	0
RH-01	Rhodocyclus_sp_oral_taxon_028	0	0	0	0	0	0	0	0	0	0	0	0	0	0	0	0	0	0	0	0	0	0	0	0	0	0	0	0	0	0	0	0	0	0	0	0	0	0	0	0	0	0	0	0	0	0	0	0
RO-01	Rothia_aeria	0	79	12	588	0	58	9	71	0	2	230	222	112	1	0	304	59	2	0	73	204	77	2	182	61	0	1	91	6	10	8	23	21	0	31	0	0	45	1	0	1	10	1	2	59	9	0	3
RO-02	Rothia_dentocariosa	1689	3529	419	9536	9817	3415	2913	1441	198	2110	810	1634	306	1	5	1013	7245	63	105	2886	18381	3376	948	1082	1847	85	2413	48	475	527	9141	1046	552	263	1241	265	501	488	56	5208	428	745	464	70	3046	422	1075	8676
RO-03	Rothia_mucilaginosa	1352	18443	24865	3054	189	25550	38777	283	8	8	861	494	826	1390	4822	1718	598	4387	6141	2933	1581	7482	14170	981	5306	5063	123	1800	3452	143	12	1520	6352	4489	16995	13335	149	1700	2501	655	59	1340	2371	59	6034	9573	1088	1816
SC-01	Scardovia_inopinata	0	0	0	0	0	0	0	0	0	0	0	4	0	0	0	0	0	0	0	0	0	0	0	0	0	0	0	0	0	0	0	0	0	0	0	0	0	0	0	1	0	0	0	0	0	0	0	0
SC-02	Scardovia_wiggsiae	0	0	0	19	0	2	0	45	438	187	112	16	0	106	4	0	0	0	0	341	600	739	72	8	44	2	249	9	2	3	1	23	8	23	51	5	0	53	3	10	4	51	9	1	287	0	25	1184
SE-01	Selenomonas_artemidis	0	0	0	6	0	0	0	0	0	0	13	7	1	0	0	0	4	0	0	0	0	0	0	0	47	2	0	1	3	0	0	3	0	0	0	0	0	1	0	0	0	0	0	65	2	0	0	0
SE-02	Selenomonas_dianae	0	0	0	0	0	0	0	13	0	0	0	5	7	0	0	1	10	0	0	0	0	0	0	0	0	0	0	0	0	0	0	0	0	0	0	0	1	0	1	0	1	0	0	0	1	0	0	0
SE-03	Selenomonas_flueggei	0	3	0	14	0	0	0	6	0	0	11	10	0	1	0	4	0	0	0	0	12	0	0	0	81	4	0	0	1	10	0	2	0	0	0	0	10	2	0	0	0	0	0	38	10	0	0	1
SE-04	Selenomonas_noxia	0	3	0	103	0	0	0	62	18	19	102	173	26	16	0	54	367	1	8	10	62	1	0	56	36	0	0	0	3	0	0	0	0	0	0	0	1	6	17	0	0	0	1	720	157	0	0	1
SE-05	Selenomonas_noxia	0	0	0	72	0	0	0	28	13	8	88	123	24	0	0	45	937	10	47	0	64	0	0	26	88	3	0	0	0	0	6	15	2	0	0	0	4	2	0	46	553	225	39	13	2	0	0	1
SE-06	Selenomonas_sp_oral_taxon_133	0	0	0	0	0	0	0	0	0	0	0	1	0	0	0	0	0	0	0	0	0	0	0	0	0	0	0	0	0	0	0	0	0	0	0	0	0	0	0	0	0	0	0	65	14	0	0	0
SE-07	Selenomonas_sp_oral_taxon_134	0	0	0	0	0	0	0	0	0	0	0	0	0	0	0	0	0	0	0	0	0	0	0	0	0	0	0	0	0	0	0	0	0	0	0	0	0	0	0	0	0	0	0	0	0	0	0	0
SE-08	Selenomonas_sp_oral_taxon_136	0	0	0	22	0	0	0	5	15	0	0	0	4	0	0	8	9	23	32	4	0	0	0	0	77	7	0	64	1	5	0	48	0	0	0	0	0	5	1	0	0	0	0	28	10	0	0	0
SE-09	Selenomonas_sp_oral_taxon_137	0	0	0	0	0	0	0	0	0	0	0	2	0	0	0	0	16	1	0	0	0	0	0	0	0	0	0	1	0	0	0	0	0	0	0	0	18	0	0	0	0	0	0	124	8	0	0	0
SE-10	Selenomonas_sp_oral_taxon_138	6	2	3	0	0	3	5	11	2	1	2	2	0	2	4	0	3	2	0	5	1	3	11	0	3	4	2	8	3	12	4	8	4	8	6	5	3	2	12	5	4	0	3	3	3	3	3	17
SE-11	Selenomonas_sp_oral_taxon_143	0	0	0	0	0	0	0	0	0	0	0	0	0	0	0	0	0	0	0	0	0	0	0	0	0	0	0	0	0	0	0	0	0	0	0	0	0	0	0	0	0	0	0	0	0	0	0	0
SE-12	Selenomonas_sp_oral_taxon_146	0	0	0	0	0	0	0	24	58	8	8	5	0	1	0	5	6	2	0	0	18	0	0	1	6	1	0	4	0	0	0	0	0	0	0	0	9	2	0	0	0	0	0	40	9	0	5	9
SE-13	Selenomonas_sp_oral_taxon_149	2	0	0	14	0	0	0	71	114	11	115	31	11	222	546	14	15	26	15	14	22	8	0	0	27	0	0	7	2	12	0	171	14	1	0	0	55	17	7	127	383	217	64	401	119	8	4	27
SE-14	Selenomonas_sp_oral_taxon_388	0	0	0	0	0	0	0	0	0	0	0	0	0	0	0	0	0	0	0	0	0	0	0	0	0	0	0	0	0	0	0	0	0	0	0	0	0	0	0	0	0	0	0	0	0	0	0	0
SE-15	Selenomonas_sp_oral_taxon_442	0	0	0	0	0	0	0	4	19	0	3	2	0	0	0	0	0	0	0	0	0	0	0	0	0	0	0	0	0	0	0	0	0	0	0	0	0	0	0	0	0	0	0	0	0	0	0	0
SE-16	Selenomonas_sp_oral_taxon_478	0	0	0	7	0	0	0	0	0	0	13	3	0	0	0	0	2	0	0	0	0	0	0	0	0	0	0	0	2	0	0	0	0	0	0	0	0	0	0	0	0	0	0	0	0	0	0	0
SE-17	Selenomonas_sp_oral_taxon_501	0	0	0	0	0	0	0	0	0	0	0	0	0	0	0	0	0	0	0	0	0	0	0	0	0	0	0	0	0	0	0	0	0	0	0	0	0	0	0	0	0	0	0	0	0	0	0	0
SE-18	Selenomonas_sputigena	0	0	5	6	0	0	0	115	76	12	44	7	9	0	0	9	4	2	0	1	11	16	3	0	81	3	0	9	0	0	0	6	0	0	0	0	28	2	1	0	1	0	0	0	1	0	0	0
SE-19	Selenomonas_sputigena	0	0	0	7	0	0	0	3	2	1	0	5	0	11	46	0	0	0	0	0	0	0	0	0	21	0	0	0	0	0	3	2	0	0	0	0	5	7	0	12	110	33	4	50	12	2	0	0
SE-21	Selenomonas_artemidis	0	0	0	12	0	0	0	0	0	0	0	19	8	0	0	20	86	0	0	21	30	0	0	3	50	0	0	0	0	0	0	0	0	0	2	0	6	0	0	0	0	0	0	64	11	0	1	0
SE-22	Selenomonas_dianae	0	0	0	10	0	0	0	29	128	6	16	14	0	0	0	0	0	0	0	1	0	0	0	0	0	0	0	0	0	0	0	4	0	0	0	0	3	3	0	0	0	0	0	5	0	0	0	0
SE-24	Selenomonas_sp_oral_taxon_133	0	0	0	0	0	0	0	0	0	0	0	0	0	0	0	0	0	0	0	0	0	0	0	0	0	0	0	0	0	0	0	0	0	0	0	0	0	0	0	0	0	0	0	0	0	0	0	0
SE-25	Selenomonas_sp_oral_taxon_134	0	0	0	34	0	3	27	94	154	15	20	1	1	0	1	0	0	0	0	0	0	0	0	0	3	0	0	0	1	0	0	1	0	5	0	15	19	0	0	39	80	27	17	11	32	1	16	21
SE-26	Selenomonas_sp_oral_taxon_134	0	0	0	12	0	0	4	56	187	11	27	2	0	0	0	0	0	0	0	0	0	1	0	0	0	0	0	0	0	0	0	1	0	1	0	0	24	1	0	44	70	22	11	2	8	0	3	8
SE-27	Selenomonas_sp_oral_taxon_136	0	0	0	0	0	0	0	0	0	0	0	0	0	0	1	0	0	0	0	0	0	0	0	0	0	0	0	0	0	0	0	0	0	0	0	0	0	0	0	0	0	0	0	0	0	0	0	0
SE-28	Selenomonas_sp_oral_taxon_137	0	0	0	47	0	0	0	13	1	1	31	25	18	0	0	13	15	0	0	0	8	0	0	8	0	0	0	0	0	0	0	1	0	0	3	19	0	0	0	0	0	0	0	0	0	0	0	0
SE-29	Selenomonas_sp_oral_taxon_137	0	0	0	0	0	0	0	0	0	0	0	0	0	0	0	0	0	0	0	0	0	0	0	0	0	0	0	0	0	0	0	0	0	0	0	0	0	0	0	0	0	0	0	0	0	0	0	0
SE-30	Selenomonas_sp_oral_taxon_478	0	0	0	0	0	0	0	0	0	0	0	0	0	2	3	0	0	0	0	0	0	0	0	0	0	0	0	0	0	0	0	0	0	0	0	0	0	0	0	0	2	0	1	0	0	0	0	0
SE-31	Selenomonas_sputigena	0	0	0	0	0	0	0	0	0	0	0	0	2	5	32	0	0	0	0	0	0	0	0	0	0	0	0	0	0	0	0	0	0	0	0	0	0	0	0	0	0	0	0	0	0	0	0	0
SE-32	Selenomonas_sputigena	0	0	0	5	0	1	4	5	50	0	6	2	1	0	0	0	0	0	0	0	0	0	1	0	0	0	0	0	0	0	0	2	0	0	0	0	23	0	0	41	51	18	28	7	10	3	0	0
SE-33	Selenomonas_sputigena	0	0	0	0	0	0	0	0	1	0	0	2	0	0	0	0	0	0	0	0	0	0	0	0	0	0	0	0	0	0	0	0	0	0	0	0	0	16	0	5	32	11	1	0	0	0	0	0
SH-01	Shuttleworthia_satelles	0	0	0	0	0	0	0	0	0	3	0	2	0	0	0	0	0	0	0	4	0	4	0	0	18	0	0	2	0	0	0	5	0	0	0	0	0	0	0	14	5	26	22	0	10	0	0	0
SI-01	Simonsiella_muelleri	0	0	0	6	0	0	0	0	0	0	14	0	6	0	0	3	3	0	0	0	0	0	0	26	0	0	0	0	0	0	0	0	0	0	0	0	0	0	0	0	0	0	0	0	0	0	0	0
SL-01	Slackia_exigua	0	2	0	0	0	0	0	0	1	7	0	2	0	0	0	0	0	0	0	0	0	0	0	6	4	0	0	0	0	0	0	0	0	0	0	0	8	0	0	0	0	0	1	0	2	0	3	4
SN-01	Sneathia_amnionii	0	0	0	0	0	0	0	0	0	0	11	3	0	0	0	0	0	0	0	0	0	0	0	0	0	0	0	0	0	0	0	0	0	0	0	0	0	0	0	0	0	0	0	0	0	0	0	0
SN-02	Sneathia_sanguinegens	0	0	0	0	0	0	0	0	0	0	0	0	0	0	0	0	0	0	0	0	0	0	0	0	0	0	0	0	0	0	0	0	0	0	0	0	0	0	0	0	0	0	0	0	0	0	0	0
SO-01	Solobacterium_moorei	0	0	6	127	0	3	0	19	0	2	17	428	47	72	87	100	32	64	142	17	45	0	1	22	60	3	0	424	16	0	7	137	11	0	3	0	60	22	85	25	86	20	83	0	57	115	0	10
SR-01	SR1[G-1]_sp_oral_taxon_345	0	0	8	29	0	0	0	1	0	0	3	3	1	0	0	6	0	0	0	0	0	0	0	0	0	0	0	3	0	0	0	0	0	0	0	0	0	0	0	0	0	0	0	0	0	0	0	0
SR-02	SR1[G-1]_sp_oral_taxon_874	0	0	0	14	0	0	0	12	0	0	17	8	30	4	0	23	5	0	0	0	0	0	0	6	0	0	0	9	0	0	0	0	0	0	0	0	0	0	4	0	0	0	0	0	0	0	0	0
SR-03	SR1[G-1]_sp_oral_taxon_875	0	0	0	42	0	0	0	0	0	0	84	0	10	0	0	26	25	0	0	0	14	0	0	0	0	0	0	267	0	0	0	0	0	0	0	0	0	0	0	0	0	0	0	0	0	0	0	0
ST-03	Stenotrophomonas_maltophilia	0	0	0	0	0	0	0	0	0	0	0	0	0	0	0	0	0	0	0	0	0	0	0	0	0	0	0	0	0	0	0	0	0	0	0	0	0	0	0	0	0	0	0	0	0	0	0	0
ST-04	Stomatobaculum_longum	0	0	0	21	0	1	0	27	190	6	22	79	13	365	1455	107	69	320	372	19	28	60	515	162	1923	569	3342	20	1	3	17	156	9	0	2	0	16	402	278	314	630	227	2650	123	123	174	0	0
ST-05	Stomatobaculum_sp_oral_taxon_097	0	0	7	35	0	0	0	11	0	1	22	92	11	76	220	44	6	2	16	10	92	0	0	1	0	0	0	208	288	0	0	0	0	0	0	0	0	57	75	0	0	0	0	0	0	0	0	0
ST-06	Stomatobaculum_sp_oral_taxon_373	0	0	0	0	0	0	0	0	0	0	0	1	0	0	0	2	0	0	0	0	0	0	0	0	0	0	0	0	0	0	0	0	0	0	0	0	0	0	0	0	0	0	0	0	0	0	1	25
ST-07	Stomatobaculum_sp_oral_taxon_910	0	0	0	0	0	0	0	1	1	0	0	0	0	0	0	0	0	0	1	0	0	0	0	0	0	0	1	0	0	0	0	0	0	0	0	0	0	0	0	0	0	0	0	0	0	0	0	1
ST-08	Streptococcus_agalactiae	0	0	15	246	0	0	1	42	0	4	112	2544	59	0	0	201	58	0	0	59	45	0	0	86	0	0	0	0	0	0	0	0	0	0	0	0	0	0	0	0	0	0	0	0	0	0	0	0
ST-09	Streptococcus_anginosus	0	1	9	48	0	1	1	150	1294	426	217	128	5	1	1	1	4	1	0	7	0	0	1	0	124	0	1	17	0	0	1	17	0	0	0	0	501	118	3	1	0	0	0	105	41	5	0	1
ST-10	Streptococcus_constellatus	1	4	0	16	0	0	1	0	7	17	21	21	4	0	0	19	0	6	0	5	17	0	0	0	3	0	1	0	6	5	0	9	1	0	0	0	0	0	1	117	235	13	56	196	49	8	143	141
ST-11	Streptococcus_cristatus	0	2	1	0	0	0	1	3	0	1	0	4	0	0	2	0	0	0	0	5	2	0	4	0	4	0	2	2	2	5	2	3	1	1	1	1	0	2	1	1	0	0	2	0	1	3	0	7
ST-12	Streptococcus_downei	0	0	0	0	0	0	0	0	0	0	0	0	0	0	0	0	0	0	0	0	0	0	0	0	0	0	0	0	0	0	0	0	0	0	0	0	0	0	0	0	0	0	0	0	0	0	0	0
ST-14	Streptococcus_intermedius	28	220	36	49	0	93	0	60	274	362	109	71	12	0	0	46	23	10	0	111	35	584	104	17	987	18	1	66	50	11	71	119	8	1	69	6	3	36	11	49	169	26	10	321	30	4	58	354
ST-15	Streptococcus_mutans	472	2567	171	262	0	10	28	15406	3322	9380	3531	3190	23383	10831	1491	227	77	12	1	903	2476	2242	422	122	2636	56	2	13	237	95	2023	367	75	7	84	7	5615	61	14	101	182	87	91	1231	311	9	133	8841
ST-16	Streptococcus_parasanguinis_II	50	7	21	18	0	27	46	67	0	17	42	33	23	9	42	28	19	4	8	68	28	13	47	3	34	11	20	28	7	62	36	17	23	44	28	23	3	16	94	46	6	1	14	18	18	33	9	85
ST-18	Streptococcus_pyogenes	0	0	0	0	0	0	0	0	0	0	0	0	0	0	0	0	0	0	0	0	0	0	0	0	0	0	0	0	0	0	0	0	0	0	0	0	0	0	0	0	0	0	0	0	0	0	0	0
ST-20	Streptococcus_sanguinis	26	13	96	1926	39	24	42	213	13	30	769	1244	3054	369	90	1510	672	16	4	480	1270	23	23	528	350	9	15	1613	249	292	734	369	113	33	15	9	1	241	105	23	8	2	9	168	77	19	12	53
ST-21	Streptococcus_sobrinus	5	3	0	2	0	1	2	464	44	97	74	3	6	2	2	6	12	0	0	8	1	0	2	25	0	0	0	0	0	0	0	8	0	0	0	0	0	0	0	0	0	1	0	0	0	0	0	0
ST-22	Streptococcus_sp_oral_taxon_064	141	55	86	61	0	53	107	102	3	25	69	51	52	18	85	42	41	11	15	139	20	25	80	30	86	25	45	58	45	108	68	43	55	72	68	43	13	39	169	92	15	6	34	33	22	84	116	362
ST-23	Streptococcus_sp_oral_taxon_066	35	7	19	30	0	26	31	43	4	15	25	37	20	11	28	23	14	8	4	36	10	20	36	6	28	15	21	31	7	61	35	20	27	46	22	22	2	11	91	45	12	1	11	19	25	36	8	75
ST-24	Streptococcus_sp_oral_taxon_068	19	11	19	1	1	7	34	2	0	0	2	0	0	2	24	0	4	4	2	18	0	2	7	1	17	5	10	9	10	5	3	6	8	25	17	14	1	1	16	7	0	0	10	2	3	13	21	67
ST-25	Streptococcus_sp_oral_taxon_069	0	0	0	0	0	0	0	0	0	0	0	0	0	0	0	0	0	0	0	0	0	0	0	0	0	0	0	0	0	0	0	0	0	0	0	0	0	0	0	0	0	0	0	0	0	0	0	0
ST-26	Streptococcus_sp_oral_taxon_431	72	27	26	15	0	20	16	25	5	16	19	21	23	26	22	5	9	4	1	71	15	22	15	9	25	3	15	37	15	62	30	20	16	11	9	15	8	12	9	43	8	1	4	19	6	11	24	139
ST-27	Streptococcus_sp_oral_taxon_486	12	6	9	9	0	6	5	19	0	9	5	7	20	4	14	1	5	1	6	19	14	11	11	3	18	9	7	13	5	37	19	7	6	15	6	7	0	10	13	12	3	0	2	6	4	14	4	22
ST-28	Streptococcus_sp_oral_taxon_487	0	0	0	0	0	4	4	0	0	0	0	1	0	1	2	0	0	3	0	0	0	0	2	0	0	0	0	1	0	0	0	0	0	0	0	0	0	0	1	0	0	0	1	0	0	0	0	0
ST-29	Stenotrophomonas_maltophilia	0	0	0	0	0	0	0	0	0	0	0	0	0	0	0	0	0	0	0	0	0	0	0	0	0	0	0	0	0	0	0	0	0	0	0	0	0	0	0	0	0	0	0	0	0	0	0	0
SY-01	Syntrophomonadaceae[8][G-1]_sp_oral_taxon_435	0	0	0	0	0	0	0	0	0	0	0	0	0	0	0	0	0	0	0	2	0	0	0	0	0	0	0	0	0	0	0	0	0	0	0	0	0	0	0	0	0	0	0	0	0	0	0	0
TA-01	Tannerella_forsythia	0	0	0	29	0	6	14	6	391	56	40	17	18	0	0	22	3	0	0	9	28	0	0	0	39	2	0	0	52	0	0	0	0	0	0	0	114	0	0	0	3	10	0	0	14	0	8	62
TA-02	Tannerella_sp_oral_taxon_286	0	0	21	151	0	0	0	24	0	1	96	205	65	0	0	129	59	0	0	28	49	0	0	49	2	0	3	8	0	0	0	0	0	0	1	0	0	0	0	0	0	0	0	30	10	0	0	0
TA-03	Tannerella_sp_oral_taxon_808	0	0	0	0	0	0	0	0	0	0	33	0	0	0	0	11	0	0	0	0	0	0	0	0	0	0	0	0	0	0	0	0	0	0	0	0	0	0	0	0	0	0	0	0	0	0	0	0
TA-04	Tannerella_sp_oral_taxon_916	0	0	0	0	0	0	0	0	0	0	0	0	0	0	0	0	0	0	0	0	0	0	0	0	0	0	0	0	0	0	0	0	0	0	0	0	0	0	0	0	0	0	0	0	0	0	0	0
TA-05	Tannerella_sp_oral_taxon_916	0	0	0	0	0	0	0	0	0	0	0	2	0	0	0	0	0	0	0	0	0	0	0	0	0	0	0	0	0	0	0	0	0	0	0	0	0	0	0	0	0	0	0	0	10	0	0	0
TA-06	Tannerella_sp_oral_taxon_916	0	0	0	0	0	0	0	0	0	0	0	0	0	0	0	0	0	0	0	0	0	0	0	0	0	0	0	0	0	0	0	0	0	0	0	0	0	0	0	0	0	0	0	0	0	0	0	0
TA-07	Tannerella_sp_oral_taxon_916	0	0	0	0	0	0	0	0	0	1	0	0	0	0	0	2	0	6	13	0	0	0	0	0	20	1	0	0	0	0	0	0	0	0	0	0	0	0	0	0	0	0	0	0	6	0	0	0
TM-01	TM7[G-1]_sp_oral_taxon_346	0	0	3	31	0	0	0	0	0	0	26	115	12	0	0	22	0	0	0	12	0	0	0	10	14	0	0	0	1	0	0	1	0	0	0	0	12	0	0	48	370	24	26	0	0	0	0	0
TM-02	TM7[G-1]_sp_oral_taxon_347	0	0	6	35	0	0	0	12	0	0	28	42	517	3	0	34	46	0	0	0	41	0	0	0	6	1	0	4	0	0	2	3	0	0	0	0	0	1	0	0	0	0	0	0	1	0	0	0
TM-03	TM7[G-1]_sp_oral_taxon_348	0	0	0	4	0	0	0	0	0	1	13	102	9	0	0	19	0	0	0	0	38	0	0	33	0	0	0	0	0	0	0	0	0	0	0	0	0	0	0	0	0	0	0	0	0	0	0	0
TM-04	TM7[G-1]_sp_oral_taxon_349	0	0	0	5	0	0	17	0	0	0	0	18	3	0	0	24	0	0	0	0	0	0	0	1	0	0	0	0	0	0	0	0	0	0	1	26	10	0	1	38	1167	6	16	0	0	0	0	2
TM-05	TM7[G-1]_sp_oral_taxon_352	0	0	5	83	0	0	0	7	0	2	53	18	43	32	12	67	10	0	0	8	58	0	0	30	2	0	0	199	1	0	0	46	2	0	0	0	0	31	23	0	0	0	0	0	21	22	0	1
TM-06	TM7[G-1]_sp_oral_taxon_353	0	0	0	33	0	0	0	0	0	0	23	39	6	0	0	9	9	0	7	1	0	0	0	0	0	0	0	6	1	0	0	0	0	0	0	0	0	2	10	68	49	18	53	0	11	0	0	12
TM-07	TM7[G-1]_sp_oral_taxon_488	0	0	0	0	0	0	0	0	0	0	0	0	0	0	0	0	0	0	0	0	0	0	0	0	0	0	0	0	0	0	0	0	0	0	0	0	0	0	0	0	0	0	0	0	0	0	0	0
TM-08	TM7[G-2]_sp_oral_taxon_350	0	0	0	0	0	0	0	0	0	0	0	4	0	0	0	0	0	0	0	0	0	0	0	0	0	0	0	1	0	0	0	0	0	0	0	0	0	0	0	0	0	0	0	0	0	0	0	0
TM-09	TM7[G-3]_sp_oral_taxon_351	0	0	0	17	0	0	0	0	0	0	26	5	4	1	17	16	2	1	60	0	32	0	0	0	0	0	0	5	0	0	0	2	0	0	0	0	0	3	0	0	0	0	0	0	0	0	0	0
TM-10	TM7[G-4]_sp_oral_taxon_355	0	0	0	6	0	0	0	0	0	0	0	1	12	0	0	0	0	0	0	0	0	0	0	0	0	0	0	0	0	0	0	0	0	0	0	0	0	0	0	0	0	0	0	0	0	0	0	0
TM-11	TM7[G-5]_sp_oral_taxon_356	0	0	0	0	0	0	0	2	0	0	0	0	0	0	0	0	0	0	0	0	0	0	0	0	0	0	0	0	0	0	0	0	0	0	0	0	0	0	0	0	0	0	0	0	0	0	0	0
TM-12	TM7[G-5]_sp_oral_taxon_437	0	0	0	8	0	0	0	25	78	11	33	15	0	0	0	0	0	0	0	0	0	0	0	0	0	0	0	0	0	5	0	3	0	0	0	0	170	0	0	0	0	0	0	0	1	0	0	0
TM-13	TM7[G-1]_sp_oral_taxon_348	0	0	0	49	0	0	0	0	0	0	13	157	10	0	1	28	7	0	0	6	1	0	0	20	0	0	0	4	0	0	0	0	0	0	0	0	0	1	0	0	0	0	1	0	0	0	0	0
TR-01	Treponema_amylovorum	0	0	0	0	0	0	0	0	0	0	0	0	0	0	0	0	0	0	0	0	12	0	0	0	0	0	0	0	0	0	0	0	0	0	0	0	0	0	0	0	0	0	0	0	0	0	0	0
TR-02	Treponema_denticola	0	0	0	35	0	1	0	46	45	34	13	5	5	0	1	34	8	0	0	12	5	1	0	17	0	0	0	0	3	0	0	2	0	0	6	0	369	0	1	10	14	31	0	0	23	0	10	11
TR-03	Treponema_denticola	0	0	0	5	0	0	0	0	0	0	16	0	11	0	0	8	12	0	0	3	12	0	0	13	0	0	0	0	16	0	0	0	0	0	0	0	0	0	0	0	0	0	0	0	0	0	0	0
TR-04	Treponema_lecithinolyticum	0	0	5	12	0	0	0	13	3331	21	33	1	17	0	1	10	6	0	0	0	0	0	0	2	0	0	0	0	13	0	0	0	0	0	0	0	0	0	0	0	0	0	0	0	0	0	0	0
TR-05	Treponema_maltophilum	0	0	0	0	0	0	0	7	50	3	5	0	0	0	0	16	0	1	0	0	0	0	0	5	0	0	0	0	1	0	0	0	0	0	0	0	72	1	0	3	15	13	0	0	14	0	0	0
TR-06	Treponema_pallidum	0	0	0	0	0	0	0	0	0	0	0	0	0	0	0	0	0	0	0	0	0	0	0	0	0	0	0	0	0	0	0	0	0	0	0	0	0	0	0	0	0	0	0	0	0	0	0	0
TR-07	Treponema_parvum	0	0	0	0	0	0	0	0	16	1	0	0	0	0	0	0	0	0	0	0	0	0	0	0	0	0	0	0	0	0	0	0	0	0	0	0	8	0	0	4	2	13	0	0	0	0	0	2
TR-08	Treponema_pectinovorum	0	0	0	0	0	0	0	0	0	0	0	0	0	0	0	0	0	0	0	0	0	0	0	0	0	0	0	0	0	0	0	0	0	0	0	0	1	0	0	0	0	0	0	0	0	0	0	0
TR-09	Treponema_putidum	0	0	6	29	0	0	0	16	74	20	25	0	10	0	0	13	0	0	0	2	20	1	0	19	0	0	0	0	1	0	0	0	0	0	0	0	0	0	1	0	0	0	0	0	0	0	0	0
TR-10	Treponema_socranskii	0	0	0	0	0	0	0	0	0	0	0	2	0	0	0	0	0	0	0	0	0	0	0	0	15	0	0	0	0	0	0	0	0	0	0	0	0	0	0	0	0	0	0	0	0	0	0	0
TR-11	Treponema_socranskii	0	0	0	0	0	0	0	0	0	0	9	4	8	0	0	7	0	0	0	0	0	0	0	0	0	0	0	0	0	0	0	0	0	0	0	0	0	2	0	0	0	0	0	0	0	0	0	0
TR-12	Treponema_sp_oral_taxon_226	0	0	0	0	0	0	0	0	0	0	0	0	0	0	0	0	0	0	0	0	0	0	0	0	0	0	0	0	0	0	0	0	0	0	0	0	0	0	0	0	0	0	0	0	0	0	0	0
TR-13	Treponema_sp_oral_taxon_227	0	0	0	0	0	0	0	0	0	0	0	0	0	0	0	0	0	0	0	0	0	0	0	0	0	0	0	0	0	0	0	0	0	0	0	0	0	0	0	0	0	0	0	0	0	0	0	0
TR-14	Treponema_sp_oral_taxon_228	0	0	0	0	0	0	0	0	0	0	0	0	0	0	0	0	0	0	0	0	0	0	0	0	0	0	0	0	0	0	0	0	0	0	0	0	0	0	0	0	0	0	0	0	0	0	0	0
TR-15	Treponema_sp_oral_taxon_230	0	0	0	0	0	0	0	0	0	0	0	0	0	0	0	0	0	0	0	0	0	0	0	0	0	0	0	0	0	0	0	0	0	0	0	0	0	0	0	0	0	0	0	0	0	0	0	0
TR-17	Treponema_sp_oral_taxon_232	0	0	0	0	0	0	0	0	0	0	0	0	0	0	0	0	0	0	0	0	0	0	0	0	0	0	0	0	0	0	0	0	0	0	0	0	0	0	0	0	0	0	0	0	0	0	0	0
TR-18	Treponema_sp_oral_taxon_234	0	0	0	0	0	0	0	0	0	1	0	0	0	0	0	0	0	0	0	0	0	0	0	0	0	0	0	0	0	0	0	0	0	0	0	0	0	0	0	0	0	0	0	0	0	0	0	0
TR-19	Treponema_sp_oral_taxon_235	0	0	0	0	0	0	0	0	0	0	0	0	0	0	0	0	0	0	0	0	0	0	0	0	0	0	0	0	0	0	0	0	0	0	0	0	0	0	0	0	0	0	0	0	0	0	0	0
TR-20	Treponema_sp_oral_taxon_236	0	0	0	0	0	0	0	0	0	1	0	0	0	0	0	0	2	0	0	0	0	0	0	0	0	0	0	0	0	0	0	0	0	0	0	0	0	0	0	0	0	0	0	0	0	0	0	0
TR-21	Treponema_sp_oral_taxon_238	0	0	0	0	0	0	0	24	63	28	13	1	5	0	0	0	0	0	0	0	0	0	0	0	0	0	0	0	0	0	0	0	0	0	0	0	0	0	0	0	0	0	0	0	0	0	0	0
TR-22	Treponema_sp_oral_taxon_239	0	0	8	0	0	0	0	0	0	0	0	0	0	0	0	0	0	0	0	0	0	0	0	0	0	0	0	0	0	0	0	0	0	0	0	0	0	0	0	0	0	0	0	0	0	0	0	0
TR-23	Treponema_sp_oral_taxon_242	0	0	0	0	0	0	0	0	0	0	0	0	1	0	0	0	0	0	0	0	12	0	0	0	0	0	0	0	0	0	0	0	0	0	0	0	0	0	0	0	0	0	0	0	0	0	0	0
TR-24	Treponema_sp_oral_taxon_246	0	0	0	0	0	0	0	0	0	0	0	0	0	0	0	0	0	0	0	0	0	0	0	0	0	0	0	0	0	0	0	0	0	0	0	0	0	0	0	0	0	0	0	0	0	0	0	0
TR-25	Treponema_sp_oral_taxon_247	0	0	0	0	0	0	0	11	22	1	0	0	0	0	0	0	0	0	0	0	0	0	0	0	0	0	0	0	0	0	0	0	0	0	0	0	0	0	0	0	0	0	0	0	0	0	0	0
TR-26	Treponema_sp_oral_taxon_249	0	0	0	0	0	0	0	0	0	0	0	0	0	0	0	0	0	0	0	0	0	0	0	0	0	0	0	0	0	0	0	0	0	0	0	0	0	0	0	0	0	0	0	0	0	0	0	0
TR-27	Treponema_sp_oral_taxon_250	0	0	0	0	0	0	0	0	0	0	0	0	0	0	0	0	0	0	0	0	0	0	0	0	0	0	0	0	0	0	0	0	0	0	0	0	0	0	0	0	0	0	0	0	0	0	0	0
TR-28	Treponema_sp_oral_taxon_252	0	0	0	0	0	0	0	0	2	0	0	0	0	0	0	0	0	0	0	0	0	0	0	0	0	0	0	0	0	0	0	0	0	0	0	0	0	0	0	0	0	0	0	0	0	0	0	0
TR-29	Treponema_sp_oral_taxon_253	0	0	0	0	0	0	0	0	0	0	0	0	0	0	0	0	0	0	0	0	0	0	0	0	0	0	0	0	0	0	0	0	0	0	0	0	0	0	0	0	0	0	0	0	0	0	0	0
TR-30	Treponema_sp_oral_taxon_254	0	0	0	0	0	0	0	0	18	2	21	0	0	0	0	0	0	0	0	0	0	0	0	0	0	0	0	0	0	0	0	0	0	0	0	0	0	0	0	0	0	0	0	0	0	0	0	0
TR-31	Treponema_sp_oral_taxon_255	0	0	0	0	0	0	0	3	7	4	0	0	0	0	0	0	0	0	0	0	0	0	0	0	0	0	0	0	0	0	0	0	0	0	0	0	0	0	0	0	0	0	0	0	0	0	0	0
TR-32	Treponema_sp_oral_taxon_256	0	0	0	0	0	0	0	0	0	0	0	0	0	0	0	0	0	0	0	0	0	0	0	0	0	0	0	0	0	0	0	0	0	0	0	0	0	0	0	0	0	0	0	0	0	0	0	0
TR-33	Treponema_sp_oral_taxon_257	0	0	0	3	0	0	0	15	4	6	1	0	0	0	0	8	0	0	0	8	0	0	0	0	0	0	0	0	0	0	0	0	0	0	0	0	0	0	0	0	0	0	0	0	0	0	0	0
TR-34	Treponema_sp_oral_taxon_258	0	0	0	0	0	0	0	7	5	8	0	0	0	0	0	0	0	0	0	0	0	0	0	0	0	0	0	0	0	0	0	0	0	0	0	0	0	0	0	0	0	0	0	0	0	0	0	0
TR-35	Treponema_sp_oral_taxon_260	0	0	0	0	0	0	0	0	0	0	0	0	0	0	0	0	0	0	0	0	0	0	0	0	0	0	0	0	0	0	0	0	0	0	0	0	0	0	0	0	0	0	0	0	0	0	0	0
TR-36	Treponema_sp_oral_taxon_262	0	0	0	0	0	0	0	0	0	0	0	0	0	0	0	0	0	0	0	0	0	0	0	0	0	0	0	0	0	0	0	0	0	0	0	0	0	0	0	0	0	0	0	0	0	0	0	0
TR-37	Treponema_sp_oral_taxon_263	0	0	0	0	0	0	0	0	0	0	0	0	0	0	0	0	0	0	0	0	0	0	0	0	0	0	0	0	0	0	0	0	0	0	0	0	0	0	0	0	0	0	0	0	0	0	0	0
TR-38	Treponema_sp_oral_taxon_264	0	0	0	0	0	0	0	0	0	0	0	0	0	0	0	0	0	0	0	0	0	0	0	0	0	0	0	0	0	0	0	0	0	0	0	0	0	0	0	0	0	0	0	0	0	0	0	0
TR-39	Treponema_sp_oral_taxon_265	0	0	0	0	0	0	0	0	0	0	0	0	0	0	0	0	0	0	0	0	0	0	0	0	0	0	0	0	0	0	0	0	0	0	0	0	0	0	0	0	0	0	0	0	0	0	0	0
TR-40	Treponema_sp_oral_taxon_268	0	0	0	0	0	0	0	0	0	0	0	8	0	0	0	0	0	0	0	0	0	0	0	0	0	0	0	0	0	0	0	0	0	0	0	0	8	0	0	0	26	11	0	0	0	0	0	0
TR-41	Treponema_sp_oral_taxon_268	0	0	0	0	0	0	0	0	1	0	0	0	0	0	0	0	0	0	0	0	0	0	0	0	1	0	0	0	0	0	0	0	0	0	0	0	0	0	0	0	0	0	0	0	0	0	0	0
TR-42	Treponema_sp_oral_taxon_269	0	0	0	0	0	0	0	0	0	0	0	0	0	0	0	0	0	0	0	0	0	0	0	0	0	0	0	0	0	0	0	0	0	0	0	0	0	0	0	0	0	0	0	0	0	0	0	0
TR-43	Treponema_sp_oral_taxon_270	0	0	0	10	0	1	0	6	16	11	3	2	0	0	0	0	0	0	0	0	0	0	0	0	0	0	0	0	0	0	0	0	0	0	0	0	0	0	0	0	0	0	0	0	0	0	0	0
TR-44	Treponema_sp_oral_taxon_271	0	0	0	0	0	0	0	0	0	0	0	0	0	0	0	0	0	0	0	0	0	0	0	0	0	0	0	0	0	0	0	0	0	0	0	0	0	0	0	0	0	0	0	0	0	0	0	0
TR-45	Treponema_sp_oral_taxon_490	0	0	0	0	0	0	0	0	0	0	0	0	0	0	0	0	0	0	0	0	0	0	0	0	0	0	0	0	0	0	0	0	0	0	0	0	0	0	0	0	0	0	0	0	0	0	0	0
TR-46	Treponema_sp_oral_taxon_508	0	0	0	0	0	0	0	0	0	0	0	0	0	0	0	0	0	0	0	0	0	0	0	0	0	0	0	0	0	0	0	0	0	0	0	0	0	0	0	0	0	0	0	0	0	0	0	0
TR-47	Treponema_sp_oral_taxon_517	0	0	0	0	0	0	0	0	0	0	0	0	0	0	0	0	0	0	0	0	0	0	0	0	0	0	0	0	0	0	0	0	0	0	0	0	0	0	0	0	0	0	0	0	0	0	0	0
TR-48	Treponema_sp_oral_taxon_518	0	0	0	0	0	0	0	0	0	0	0	0	0	0	0	0	0	0	0	0	0	0	0	0	0	0	0	0	0	0	0	0	0	0	0	0	0	0	0	0	0	0	0	0	0	0	0	0
TR-49	Treponema_vincentii	0	0	0	0	0	0	0	0	0	0	0	0	0	0	0	0	0	0	0	0	0	0	0	0	0	0	0	0	0	0	0	0	0	0	0	0	0	0	0	0	2	0	0	0	0	0	0	0
TR-50	Treponema_socranskii	0	0	0	16	0	1	0	10	530	14	36	9	9	0	0	2	2	5	1	18	21	0	0	0	9	0	0	0	1	0	0	0	0	0	0	0	92	0	0	8	41	63	0	0	0	0	0	5
TR-51	Treponema_socranskii	0	0	0	0	0	0	0	4	10	0	0	1	0	0	0	0	0	0	0	0	0	0	0	0	0	0	0	0	0	0	0	0	0	0	0	0	0	0	0	0	29	26	1	0	0	0	0	0
TR-52	Treponema_sp_oral_taxon_228	0	0	0	0	0	0	0	0	0	0	0	0	0	0	0	0	0	0	0	0	0	0	0	0	0	0	0	0	0	0	0	0	0	0	0	0	0	0	0	0	0	0	0	0	0	0	0	0
TR-53	Treponema_sp_oral_taxon_262	0	0	0	0	0	0	0	16	9	5	0	0	0	0	0	3	0	0	0	4	0	0	0	0	0	0	0	0	0	0	0	0	0	0	0	0	0	1	0	0	0	0	0	0	0	0	0	0
TR-54	Treponema_sp_oral_taxon_508	0	0	0	0	0	0	0	0	0	4	5	0	0	0	0	2	0	0	0	0	17	0	0	18	0	0	0	0	0	0	0	0	0	0	0	0	0	1	0	0	0	0	0	0	0	0	0	0
TU-01	Turicella_otitidis	0	0	0	0	0	0	0	0	0	0	0	0	0	0	0	0	0	0	0	0	0	0	0	0	0	0	0	0	0	0	0	0	0	0	0	0	0	0	0	0	0	0	0	0	0	0	0	0
VA-01	Variovorax_paradoxus	0	0	0	0	0	0	0	0	0	0	0	0	0	0	0	0	0	0	0	0	0	0	0	0	0	0	0	0	0	0	0	0	0	0	0	0	0	0	0	0	0	0	0	0	0	0	0	0
VE-02	Veillonella_denticariosi	0	3	7	14	0	0	0	8	2	3	47	12	5	4	19	38	0	6	13	1	0	4	6	1	21	3	1	0	5	3	2	4	1	1	4	0	0	0	5	5	1	0	5	0	5	10	11	2787
VE-03	Veillonella_dispar	367	1587	176	769	12	45	4	1618	965	1784	1191	474	692	472	58	490	355	42	63	174	631	550	53	103	1161	21	15078	152	239	205	2627	816	195	159	821	48	234	347	42	207	880	317	86	1987	1510	51	97	13606
VE-05	Veillonella_parvula	55	284	32	15	0	0	0	779	675	635	563	24	4	0	0	8	10	0	1	28	20	1	0	25	0	0	10	0	1	0	1	1	0	0	1	0	0	0	0	0	1	0	1	433	146	5	1	5
VE-06	Veillonella_parvula	0	1	9	265	16	60	2	790	778	608	801	78	78	3	9	136	234	26	13	61	103	1	2	78	140	3	1030	6	20	11	63	39	15	12	182	26	172	36	11	222	661	388	104	724	273	19	71	13777
VE-07	Veillonella_rogosae	0	0	13	354	1	1729	642	9	0	0	128	19	59	0	0	136	51	1	0	33	81	0	0	79	0	0	0	381	0	0	0	0	0	0	1	0	0	1	1	0	0	1	0	0	0	0	1	0
VE-08	Veillonella_sp_oral_taxon_780	0	0	0	34	1	0	0	10	0	0	0	13	14	0	0	28	22	0	0	1	21	0	0	0	0	0	0	67	0	0	0	0	0	0	0	0	0	0	0	0	0	0	0	588	61	16	0	1
VE-09	Veillonella_sp_oral_taxon_917	0	0	5	0	0	0	0	0	0	0	0	4	0	0	0	8	11	0	0	0	0	0	0	0	0	0	0	0	0	0	0	0	2	0	0	0	0	0	0	0	0	0	0	0	70	352	0	0
VE-10	Veillonellaceae[G-1]_sp_oral_taxon_129	0	0	0	0	0	0	0	17	0	3	13	1	0	0	0	0	0	0	0	0	0	0	0	0	1	0	0	0	0	0	0	0	0	0	0	0	0	0	0	0	0	0	0	0	2	0	0	0
VE-12	Veillonellaceae[G-1]_sp_oral_taxon_135	0	0	0	0	0	0	0	9	29	4	0	0	0	0	0	0	0	0	0	0	0	0	0	0	0	0	0	0	0	0	0	0	0	0	0	0	0	0	0	0	0	0	0	0	10	0	0	0
VE-13	Veillonellaceae[G-1]_sp_oral_taxon_145	0	0	0	0	0	0	0	1	19	6	1	0	0	0	0	0	0	0	0	0	0	0	0	0	0	0	0	0	0	0	0	0	0	0	0	0	0	0	0	0	0	0	0	0	0	0	0	0
VE-14	Veillonellaceae[G-1]_sp_oral_taxon_148	0	0	0	0	0	0	0	0	0	0	0	0	0	0	0	0	0	0	0	0	0	0	0	0	0	0	0	0	0	0	0	0	0	0	0	0	0	0	0	0	0	0	0	0	0	0	0	0
VE-15	Veillonellaceae[G-1]_sp_oral_taxon_155	0	0	0	10	0	0	0	17	51	4	29	2	2	0	0	1	2	2	11	0	9	0	0	0	0	0	0	0	0	0	0	2	0	0	0	0	11	0	0	24	141	33	8	38	20	0	0	2
VE-16	Veillonellaceae[G-1]_sp_oral_taxon_483	0	0	0	0	0	0	0	0	0	0	0	0	0	0	0	0	0	0	0	0	0	0	0	0	0	0	0	0	0	0	0	0	0	0	0	0	7	0	0	0	0	0	0	24	15	0	0	1
VE-17	Veillonellaceae[G-1]_sp_oral_taxon_918	0	0	0	0	0	0	0	0	0	0	0	0	0	0	0	0	0	0	0	0	0	0	0	0	0	0	0	0	0	0	0	0	0	0	0	0	0	0	0	0	0	0	0	0	0	0	0	0
VE-18	Veillonella_denticariosi	0	0	6	18	0	0	0	1	0	4	25	3	8	3	5	0	30	3	4	0	26	0	1	1	13	1	0	17	2	0	0	0	1	23	3	0	0	0	3	0	0	0	3	2	2	7	0	0
VE-19	Veillonellaceae[G-1]_sp_oral_taxon_155	0	0	0	0	0	0	0	0	0	0	0	0	0	0	0	0	0	0	0	0	0	0	0	0	0	0	0	0	0	0	0	0	0	0	0	0	0	0	0	0	2	0	0	0	0	0	0	0
VE-20	Veillonella_atypica	723	1304	355	89	0	0	0	123	1	11	74	91	55	1035	1142	190	85	442	557	89	160	73	115	155	2515	304	1	58	207	50	11	1806	125	426	589	118	123	701	692	293	79	508	1431	29	575	1192	0	1
VE-21	Veillonella_atypica	202	427	119	131	0	0	0	213	13	22	151	132	43	327	503	102	55	49	71	237	131	227	387	108	2446	308	2	331	128	73	21	2331	325	127	240	27	389	497	473	296	98	503	1323	67	741	1623	1	3
GP-001	Achromobacter_Genus_probe	0	0	0	0	0	0	0	0	0	0	0	0	0	0	0	0	0	0	0	0	0	0	0	0	0	0	0	0	0	0	0	0	0	0	0	0	0	0	0	0	0	0	0	0	0	0	0	0
GP-002	Acinetobacter_Genus_probe	0	0	0	0	0	0	0	0	0	0	0	1	0	0	0	0	0	0	0	0	0	0	0	1	0	0	0	0	0	0	0	0	0	0	0	0	0	0	0	0	0	0	0	0	0	0	0	0
GP-097	Actinomyces_Genus_probe_1	0	0	0	0	0	0	0	0	0	0	0	0	0	0	0	0	0	0	0	0	0	0	0	0	0	0	0	0	0	0	0	0	0	0	0	0	0	0	0	0	0	0	0	0	0	0	0	0
GP-098	Actinomyces_Genus_probe_2	0	0	0	2	0	0	0	11	2	2	0	4	2	0	0	1	2	0	0	0	1	0	0	2	2	0	5	4	0	0	0	0	0	0	0	0	0	1	0	0	0	0	0	0	0	0	0	0
GP-003	Actinomyces_Genus_probe_3	343	570	90	1157	153	227	38	998	1163	494	321	557	26455	173	62	204	939	12	21	2556	7282	1825	635	179	470	68	5864	82	171	529	6881	750	532	9	6	1	266	125	16	129	196	27	102	533	393	73	103	2430
GP-004	Actinomyces_Genus_probe_4	24	199	29	120	0	114	17	596	459	286	203	158	1191	348	1501	108	795	127	474	92	251	203	761	89	293	198	2875	327	565	12	11	117	55	0	1	1	116	188	249	573	187	19	1355	1265	155	2242	29	552
GP-099	Aggregatibacter_Genus_probe_1	0	0	12	202	0	26	0	45	0	0	97	228	106	0	0	357	2505	228	297	40	124	0	0	41	180	0	0	47	0	13	4	24	3	0	0	0	0	55	4	0	0	0	0	9	15	0	0	2
GP-100	Aggregatibacter_Genus_probe_2	1	0	5	106	0	0	0	18	0	0	20	177	39	0	0	94	32	0	0	2	26	0	0	57	14	0	0	18	0	0	0	0	0	0	0	0	0	6	3	0	0	0	0	118	99	18	0	0
GP-005	Alloprevotella_Genus_probe	0	1	0	36	0	0	0	6	0	2	22	52	12	1	0	22	18	2	1	11	42	0	0	63	18	0	0	95	2	0	0	2	0	0	0	0	40	4	0	0	2	5	2	45	105	4	0	0
GP-101	Anaerococcus_Genus_probe_1	0	0	0	0	0	0	0	0	0	0	0	0	0	0	0	0	0	0	0	0	0	0	0	0	0	0	0	0	0	0	0	0	0	0	0	0	0	0	0	0	0	0	0	0	0	0	0	0
GP-006	Anaerococcus_Genus_probe_2	0	0	0	0	0	0	0	0	0	0	0	3	0	0	0	0	0	0	0	0	1	0	0	0	0	0	0	0	0	0	0	0	0	0	0	0	0	0	0	0	0	0	0	0	0	0	0	0
GP-007	Aquamicrobium_Genus_probe	0	0	0	0	0	0	0	0	0	0	0	0	0	0	0	0	0	0	0	0	0	0	0	0	0	0	0	0	0	0	0	0	0	0	0	0	0	0	0	0	0	0	0	0	0	0	0	0
GP-008	Arcanobacterium_Genus_probe	0	0	0	0	0	0	0	0	0	0	0	0	0	0	0	0	0	0	0	0	0	0	0	0	0	0	0	0	0	0	0	0	0	0	0	0	0	0	0	0	0	0	0	0	0	0	0	0
GP-009	Atopobium_Genus_probe	1	1	0	24	0	0	0	37	92	37	13	6	1	50	31	10	1	35	20	9	16	18	1	15	148	10	26	49	3	0	0	15	3	1	1	0	73	13	8	13	12	22	88	14	65	42	0	45
GP-010	Bacteroides_Genus_probe	0	0	0	0	0	0	0	0	0	0	0	0	0	0	0	0	0	0	0	0	0	0	0	0	0	0	0	0	0	0	0	0	0	0	0	0	0	0	0	0	0	0	0	0	0	0	0	0
GP-011	Bacteroidetes[G-3]_Genus_probe	0	0	0	11	0	0	0	5	3	3	5	7	0	0	0	0	0	0	0	0	0	0	0	0	0	0	0	0	0	0	0	0	0	0	0	0	0	0	0	0	0	0	0	0	0	0	0	0
GP-012	Bacteroidetes[G-5]_Genus_probe	0	1	0	18	0	0	0	1	6	0	11	3	0	0	0	6	7	0	0	7	1	0	0	0	0	0	0	0	0	0	0	0	0	0	0	0	0	0	0	0	0	0	0	0	0	0	0	0
GP-013	Bartonella_Genus_probe	0	0	0	0	0	0	0	0	0	0	0	0	0	0	0	0	0	0	0	0	0	0	0	0	0	0	0	0	0	0	0	0	0	0	0	0	0	0	0	0	0	0	0	0	0	0	0	0
GP-014	Bifidobacterium_Genus_probe_1	0	0	0	0	0	0	0	0	0	0	0	4	0	0	0	0	0	0	1	0	0	0	0	0	0	1	0	0	0	0	0	0	0	0	0	0	11	0	4	0	0	0	0	1	0	0	1	7
GP-015	Bifidobacterium_Genus_probe_2	0	0	0	0	0	0	0	0	0	0	0	0	0	0	0	0	0	0	0	0	0	0	0	0	0	0	0	0	0	0	0	0	0	0	0	0	0	0	0	0	0	0	0	0	0	0	0	0
GP-016	Bordetella_Genus_probe	0	0	0	0	0	0	0	0	0	0	0	0	0	0	0	0	0	0	0	0	0	0	0	0	0	0	0	0	0	0	0	0	0	0	0	0	0	0	0	0	0	0	0	0	0	0	0	0
GP-017	Brevundimonas_Genus_probe	0	0	0	0	0	0	0	0	0	0	0	0	0	0	0	0	0	0	0	0	0	0	0	0	0	0	0	0	0	0	0	0	0	0	0	0	0	0	0	0	0	0	0	0	0	0	0	0
GP-018	Burkholderia_Genus_probe	0	0	0	0	0	0	0	0	0	0	0	0	0	0	0	0	0	0	0	0	0	0	0	0	0	0	0	0	0	0	0	0	0	0	0	0	0	0	0	0	0	0	0	0	0	0	0	0
GP-102	Campylobacter_Genus_probe_1	0	0	0	7	0	0	0	2	12	1	4	3	3	0	1	6	0	0	0	0	2	0	0	4	2	0	0	1	0	0	0	0	0	0	0	0	5	0	0	1	0	0	0	2	0	0	0	2
GP-019	Campylobacter_Genus_probe_2	12	2	14	116	0	7	1	62	160	20	100	78	31	104	467	117	83	25	211	30	149	38	40	29	207	28	41	11	22	3	1	4	8	2	2	2	15	12	58	13	71	89	4	85	75	14	2	9
GP-103	Capnocytophaga_Genus_probe_1	0	0	0	2	0	0	0	0	0	0	2	4	3	0	0	0	3	0	0	0	0	0	0	0	0	0	0	0	0	0	0	0	0	0	0	0	0	0	0	1	0	0	0	0	0	0	0	0
GP-020	Capnocytophaga_Genus_probe_2	1	2	21	98	0	4	5	67	15	2	25	66	34	1	0	53	475	4	11	35	70	0	0	17	62	2	0	3	4	0	1	1	0	0	0	0	0	3	0	10	15	5	1	96	19	0	4	1
GP-021	Capnocytophaga_Genus_probe_3	0	0	2	26	0	2	1	16	19	3	20	25	37	0	0	15	7	0	0	1	11	0	0	26	36	2	7	4	0	0	0	0	0	0	0	0	0	2	0	17	13	8	0	19	4	0	0	0
GP-022	Cardiobacterium_Genus_probe	0	0	1	49	0	0	2	17	0	0	27	88	21	0	0	46	25	2	0	14	28	0	0	44	64	0	0	1	2	0	0	1	0	0	0	0	0	8	2	0	0	0	0	0	0	0	0	0
GP-023	Catonella_Genus_probe	0	0	8	43	0	3	0	144	280	43	162	34	36	18	399	83	25	5	0	43	108	0	0	22	252	10	0	79	12	0	0	37	5	0	0	0	0	18	102	21	38	5	1	0	29	9	21	25
GP-024	Chlamydophila_Genus_probe	0	0	0	0	0	0	0	0	0	0	0	0	0	0	0	0	0	0	0	0	0	0	0	0	0	0	0	0	0	0	0	0	0	0	0	0	0	0	0	0	0	0	0	0	0	0	0	0
GP-025	Corynebacterium_Genus_probe	0	0	5	150	0	2	0	24	0	0	82	171	91	1	0	99	163	2	16	36	110	20	5	117	117	1	0	17	7	0	1	1	0	0	0	0	2	16	7	1	10	22	3	12	19	0	0	0
GP-026	Desulfobulbus_Genus_probe	0	0	0	0	0	0	0	1	31	2	0	0	0	0	0	0	0	0	0	0	0	0	0	0	24	0	0	0	1	0	0	0	0	0	0	0	24	0	0	0	0	0	0	0	0	0	1	0
GP-093	Dialister_Genus_probe_1	0	0	0	0	0	0	0	2	87	0	5	3	0	0	0	0	1	0	0	0	2	0	0	0	0	0	0	0	0	0	0	0	0	0	0	0	6	1	0	1	1	3	3	0	5	0	1	0
GP-094	Dialister_Genus_probe_2	0	0	0	9	0	0	0	7	5	3	13	3	1	0	0	17	0	0	0	1	0	0	0	1	6	0	0	2	1	0	0	1	0	0	0	0	17	9	0	2	12	18	6	0	16	0	0	1
GP-028	Dietzia_Genus_probe	0	0	0	0	1	0	0	0	0	0	0	0	0	0	0	0	0	0	0	0	0	0	0	0	0	0	0	0	0	0	0	0	0	0	0	0	0	0	0	0	0	0	0	0	0	0	0	0
GP-029	Eggerthella_Genus_probe	0	0	0	0	0	0	0	0	0	0	0	0	0	0	0	0	0	0	0	0	0	0	0	0	0	0	0	0	0	0	0	0	0	0	0	0	0	0	0	0	0	0	0	0	0	0	0	0
GP-105	Enterococcus_Genus_probe_1	0	0	0	0	0	0	0	0	0	0	0	0	0	0	0	0	0	0	0	0	0	0	0	0	0	0	0	0	0	0	0	0	0	0	0	0	0	0	0	0	0	0	0	0	0	0	0	0
GP-106	Enterococcus_Genus_probe_2	0	0	0	0	0	0	0	0	0	0	0	0	0	0	0	0	0	0	0	0	0	0	0	0	0	0	0	0	0	0	0	0	0	0	0	0	0	0	0	0	0	0	0	0	0	0	0	0
GP-030	Enterococcus_Genus_probe_3	0	0	0	0	0	0	0	0	0	0	0	21	0	0	0	0	0	0	0	0	0	0	0	0	0	0	0	0	0	0	0	0	0	0	0	0	0	0	2	0	0	0	0	0	0	0	0	0
GP-031	Erysipelothrichaceae_Genus_probe	0	0	0	0	0	0	0	0	0	0	0	0	0	0	0	0	0	0	0	0	0	0	0	0	0	0	0	0	0	0	0	0	0	0	0	0	1	0	0	1	0	0	0	0	0	0	0	0
GP-032	Erysipelothrix_Genus_probe	0	0	0	0	0	0	0	0	0	0	0	0	0	0	0	0	0	0	0	0	0	0	0	0	0	0	0	0	0	0	0	0	0	0	0	0	0	0	0	0	0	0	0	0	0	0	0	0
GP-033	Escherichia_Genus_probe	0	0	11	20	0	0	0	21	0	1	52	504	6	0	0	45	1	0	0	0	18	0	0	0	0	0	0	0	0	5	0	0	0	0	0	0	0	0	0	0	0	0	0	0	0	0	0	0
GP-034	Eubacterium_Genus_probe_1	0	0	0	1	0	0	0	4	53	11	3	4	1	0	1	7	2	1	0	1	0	1	0	6	3	0	0	13	1	0	0	0	0	0	0	0	3	1	1	1	4	6	0	1	3	0	0	0
GP-035	Eubacterium_Genus_probe_2	0	0	0	0	0	0	0	0	0	0	0	0	0	0	0	0	0	0	0	0	0	0	0	0	0	0	0	0	0	0	0	0	0	0	0	0	1	0	0	0	0	0	0	0	0	0	0	0
GP-036	Filifactor_Genus_probe	0	0	0	10	0	0	0	8	62	24	3	0	2	0	0	2	1	0	0	0	0	0	0	0	0	0	0	0	0	0	0	0	0	0	0	0	0	0	0	0	0	0	0	0	0	0	0	0
GP-107	Fretibacterium_Genus_probe_1	0	0	0	0	0	0	0	0	0	0	0	0	0	0	0	0	0	0	0	0	0	0	0	0	0	0	0	0	0	0	0	0	0	0	0	0	0	0	0	0	0	0	0	0	0	0	0	0
GP-108	Fretibacterium_Genus_probe_2	0	0	0	0	0	0	0	1	1	2	0	0	0	0	0	2	2	0	0	1	0	0	0	0	0	0	0	0	0	0	0	0	0	0	0	0	0	0	0	1	0	0	0	0	1	0	0	0
GP-037	Fretibacterium_Genus_probe_3	0	0	0	3	0	1	1	22	267	21	5	1	1	0	0	4	1	0	1	0	2	0	0	2	3	0	0	0	8	0	0	0	0	0	1	0	20	2	0	3	8	4	1	0	12	0	11	8
GP-109	Fusobacterium_Genus_probe_1	0	0	0	0	0	0	0	0	1	2	0	0	0	0	0	0	0	0	0	0	0	0	0	0	0	0	0	0	0	0	0	0	0	0	1	0	0	0	0	0	0	0	0	2	1	0	0	0
GP-095	Fusobacterium_Genus_probe_2	1	1	3	109	0	9	5	50	80	157	104	103	59	1	0	68	27	32	8	67	72	14	1	58	398	7	1	6	17	0	1	12	1	5	6	2	183	21	10	33	259	189	96	212	274	5	32	98
GP-096	Fusobacterium_Genus_probe_3	0	0	23	239	0	7	11	47	1592	85	104	173	84	0	0	100	232	9	4	56	201	4	0	57	18	1	0	26	2	0	0	0	0	1	3	0	7	4	2	15	186	36	16	28	17	1	0	2
GP-038	Fusobacterium_Genus_probe_4	2	5	34	640	17	26	11	184	1876	253	331	308	291	2	1	655	332	968	699	118	591	40	6	226	516	6	1	319	32	2	2	19	4	4	27	0	204	63	79	52	335	201	109	255	354	2	28	88
GP-039	Gemella_Genus_probe	359	43	25	205	2	176	286	8394	180	2593	6436	221	84	34	79	147	164	147	99	126	62	10	24	37	179	12	3	345	30	1364	834	444	268	1	1	0	549	122	204	4628	1494	512	359	84	24	13	172	344
GP-110	Granulicatella_Genus_probe	2	1	38	820	0	1882	8264	118	4	29	383	809	178	796	3670	698	564	3731	2896	874	404	3085	13341	261	1699	886	703	2383	1052	134	170	370	872	7	8	8	17	1113	4836	1370	461	82	1927	198	242	1769	2	1
GP-111	Haemophilus_Genus_probe_1	0	0	0	0	0	0	0	0	0	0	0	0	0	0	0	0	0	0	0	0	0	0	0	0	0	0	0	0	0	0	0	0	0	0	0	0	0	0	0	0	0	0	0	0	0	0	0	0
GP-112	Haemophilus_Genus_probe_2	141	9	9	15	0	0	0	11	0	0	12	1	12	0	0	29	31	0	0	8	21	0	0	38	0	0	1	5	27	150	284	22	22	0	0	0	0	1	0	0	1	0	1	14	3	2	0	0
GP-040	Haemophilus_Genus_probe_3	95	5	0	36	0	0	0	20	0	0	46	24	30	0	1	94	872	4	8	15	18	0	0	1	1	0	0	58	13	375	1094	30	85	0	0	0	0	6	1	0	1	0	0	162	84	45	0	1
GP-041	Helicobacter_Genus_probe	0	0	0	0	0	0	0	2	0	0	0	7	2	0	0	0	0	0	0	0	0	0	0	0	0	0	0	0	0	0	0	0	0	0	0	0	0	0	0	1	0	0	0	0	0	0	0	0
GP-042	Johnsonella_Genus_probe	0	0	5	0	0	0	0	0	9	3	0	0	1	0	0	0	1	0	0	0	1	0	0	0	0	0	0	0	0	0	0	0	0	0	0	0	0	0	0	0	0	0	0	0	0	0	0	0
GP-113	Kingella_Genus_probe_1	0	0	0	116	1	0	0	13	0	0	33	42	836	22	0	80	10	1	0	16	43	0	0	3	29	0	0	20	0	22	0	13	4	0	0	0	0	0	0	0	0	0	0	0	2	0	0	0
GP-114	Kingella_Genus_probe_2	0	0	0	14	0	0	0	0	0	0	1	7	0	0	0	0	0	0	0	0	0	0	0	6	0	0	0	0	0	0	0	0	0	0	0	0	0	0	0	0	0	0	0	0	0	0	0	0
GP-043	Kytococcus_Genus_probe	0	0	0	0	0	0	0	0	0	0	0	0	0	0	0	0	0	0	0	0	0	0	0	0	0	0	0	0	0	0	0	0	0	0	0	0	0	0	0	0	0	0	0	0	0	0	0	0
GP-044	Lachnoanaerobaculum_Genus_probe	1	0	0	2	0	0	0	4	1	0	0	2	0	2	14	3	53	8	5	0	0	0	0	4	102	14	47	4	0	0	0	4	3	0	0	0	0	1	4	2	5	0	4	10	9	13	0	0
GP-115	Lactobacillus_Genus_probe_1	3	32	2	0	0	0	0	0	26	5	6	12	1	5	0	4	0	0	0	4	1	1	1	10	194	2	0	0	0	0	0	3	0	186	1299	871	45	3	0	37	5	1	18	0	14	0	100	1682
GP-045	Lactobacillus_Genus_probe_2	0	0	0	0	0	0	0	5	33	9	2	0	0	0	0	0	0	0	0	5	0	2	0	12	116	2	13	0	0	0	0	0	0	0	20	41	0	1	0	5	0	0	2	0	0	0	0	3
GP-046	Lactobacillus_Genus_probe_3	20	124	4	29	0	33	8	8	93	12	16	9	2	47	4	0	0	7	3	2	9	7	12	9	52	4	189	3	1	1	1	1	2	106	312	1239	100	6	3	4	2	2	3	0	5	0	3	251
GP-047	Lactobacillus_Genus_probe_4	0	0	3	0	0	0	0	8	230	17	13	4	0	0	0	0	0	0	0	0	0	0	0	27	259	9	201	0	0	0	0	0	0	0	0	0	0	0	0	0	0	0	0	0	1	0	0	0
GP-048	Lactobacillus_Genus_probe_5	24	650	76	0	0	0	0	0	0	0	0	0	0	0	0	0	0	0	0	0	0	0	0	0	0	0	0	0	2	0	0	0	0	166	542	3462	0	0	0	0	0	1	0	0	1	0	14	215
GP-116	Leptotrichia_Genus_probe_1	0	0	0	0	0	0	0	0	0	0	0	0	0	0	0	0	0	0	0	0	0	0	0	0	0	0	0	0	0	0	0	0	0	0	0	0	0	0	0	0	0	0	0	0	0	0	0	0
GP-117	Leptotrichia_Genus_probe_2	0	0	0	0	0	0	0	0	0	0	0	0	0	0	0	0	0	0	0	0	0	0	0	0	0	0	0	0	0	0	0	0	0	0	0	0	0	0	0	0	0	0	0	0	0	0	0	0
GP-049	Leptotrichia_Genus_probe_3	0	0	24	343	0	0	0	49	0	0	161	200	112	9	0	280	215	106	12	65	154	1	0	156	261	8	0	11	0	0	0	11	1	0	0	0	2	19	8	17	190	23	23	278	61	22	0	0
GP-050	Leptotrichia_Genus_probe_4	0	0	20	434	1	0	2	56	0	6	169	293	130	9	2	332	214	116	91	62	152	4	1	97	106	5	0	76	3	8	9	17	3	0	0	0	0	15	16	20	45	10	21	89	9	0	0	0
GP-051	Leptotrichiaceae_Genus_probe	0	0	0	9	0	0	0	0	0	0	1	1	0	0	0	0	0	0	0	0	2	0	0	0	0	0	0	0	0	0	0	0	0	0	0	0	0	0	0	0	0	0	0	0	0	0	0	0
GP-052	Listeria_Genus_probe	0	0	0	0	0	0	0	0	0	0	0	0	0	0	0	0	0	0	0	0	0	0	0	0	0	0	0	0	0	0	0	0	0	0	0	0	0	0	0	0	0	0	0	0	0	0	0	0
GP-053	Lysinibacillus_Genus_probe	0	0	0	1	0	0	0	0	0	0	0	0	0	0	0	0	0	0	0	0	0	0	0	0	0	0	0	0	0	0	0	0	0	0	0	0	0	0	0	0	0	0	0	0	0	0	0	0
GP-054	Mitsuokella_Genus_probe	0	0	0	0	0	0	0	0	0	0	0	0	0	0	0	0	0	0	0	0	0	0	0	0	0	0	0	0	0	0	0	0	0	0	0	0	0	0	0	0	0	0	0	0	0	0	0	0
GP-055	Mobiluncus_Genus_probe	0	0	0	0	0	0	0	0	0	0	0	0	0	0	0	0	0	0	0	0	0	0	0	0	0	0	0	0	0	0	0	0	0	0	0	0	0	0	0	0	0	0	0	0	0	0	0	0
GP-056	Mogibacterium_Genus_probe	0	0	0	17	0	1	0	0	3	1	7	19	0	12	7	16	2	125	66	5	0	0	0	5	130	13	0	86	30	0	0	3	0	0	1	0	15	26	70	16	5	2	25	0	12	20	0	3
GP-118	Moraxella_Genus_probe_1	0	0	0	0	0	0	0	0	0	0	0	0	0	0	0	0	0	0	0	0	0	0	0	0	0	0	0	0	0	0	0	0	0	0	0	0	0	0	0	0	0	0	0	0	0	0	0	0
GP-057	Moraxella_Genus_probe_2	0	0	0	0	0	0	0	0	0	0	0	0	0	0	0	0	0	0	0	0	0	0	0	0	0	0	0	1	0	0	0	0	0	0	0	0	0	0	0	0	0	0	0	0	0	0	0	0
GP-058	Mycobacterium_Genus_probe	0	0	0	0	0	0	0	0	0	0	0	0	0	0	0	0	0	0	0	0	0	0	0	0	0	0	0	0	0	0	0	0	0	0	0	0	0	0	0	0	0	0	0	0	0	0	0	0
GP-059	Mycoplasma_Genus_probe	0	0	0	0	0	0	0	0	3	0	0	0	2	0	0	1	0	0	0	1	0	0	0	0	0	0	0	0	0	0	0	0	0	0	0	0	0	0	0	0	0	1	0	0	5	0	2	1
GP-119	Neisseria_Genus_probe_1	0	0	4	92	0	0	0	50	0	0	14	10	25	0	0	45	15	0	0	5	50	0	0	41	0	0	0	0	0	0	0	0	0	0	0	0	0	0	0	0	0	0	0	0	0	0	0	0
GP-060	Neisseria_Genus_probe_2	5	0	114	2987	30	0	0	459	0	1	1209	827	1122	410	937	1706	772	118	352	563	1916	1	2	1019	1199	6	0	1128	1302	29	99	168	55	0	0	0	1	5480	4243	14	4	0	2	309	114	10	5	3
GP-061	Olsenella_Genus_probe	0	0	0	0	0	0	0	1	1	0	0	0	1	0	0	0	0	0	0	0	0	0	0	0	0	0	0	0	0	0	0	0	0	0	0	0	3	2	0	0	2	0	0	0	0	0	0	0
GP-120	Oribacterium_Genus_probe	0	0	0	0	0	0	0	110	75	49	46	33	10	9	0	16	2	8	0	7	0	21	10	0	51	2	1	0	2	0	4	3	0	0	3	0	36	18	3	34	119	12	24	61	20	0	0	48
GP-062	Paenibacillus_Genus_probe	0	0	0	2	0	0	0	0	0	0	0	0	0	0	0	0	0	0	0	0	0	0	0	0	0	0	0	0	0	0	0	0	0	0	0	0	0	0	11	0	0	0	0	0	0	0	0	0
GP-063	Parvimonas_Genus_probe	0	2	0	32	0	13	0	12	107	48	63	414	26	0	0	96	16	40	0	36	26	7	0	25	80	0	0	205	17	0	0	18	9	0	1	0	26	0	0	12	46	15	10	5	24	1	1	23
GP-064	Peptoniphilus_Genus_probe	0	0	1	0	0	0	0	0	0	0	0	0	0	0	0	0	0	0	0	0	0	0	0	0	0	0	0	0	0	0	0	0	0	0	0	0	0	0	0	1	0	0	0	0	0	0	0	0
GP-065	Peptostreptococcus_Genus_probe	0	0	0	3	0	0	0	0	1	1	0	15	2	0	0	6	0	0	0	0	1	0	0	0	0	0	0	5	0	0	0	0	1	0	0	0	0	0	0	0	3	6	1	0	2	0	0	0
GP-066	Porphyromonas_Genus_probe_1	0	0	7	14	0	0	0	55	114	295	54	4	16	0	0	52	5	0	0	14	0	0	0	1	2	0	0	0	168	0	0	7	0	0	0	0	0	0	0	13	13	23	2	0	190	1	5	11
GP-067	Porphyromonas_Genus_probe_2	0	0	4	159	0	0	1	69	0	1	104	244	63	0	0	131	78	0	0	38	213	1	0	38	0	0	0	61	1	0	0	0	0	0	0	0	0	6	0	202	1107	725	26	0	1	0	1	0
GP-068	Porphyromonas_Genus_probe_3	0	0	0	0	0	0	0	0	0	0	0	0	0	0	0	0	0	1	0	0	0	0	0	0	0	0	0	0	0	0	0	0	0	0	2	0	0	0	0	0	0	0	0	0	0	0	0	0
GP-121	Prevotella_Genus_probe_1	0	0	7	270	0	0	0	40	0	0	119	108	143	0	0	321	91	11	0	133	225	0	0	107	9	1	0	1739	0	0	0	0	0	0	0	0	1	59	436	0	0	0	0	1	0	1	0	0
GP-069	Prevotella_Genus_probe_2	18	29	7	89	0	6	4	71	533	248	91	214	32	2	1	92	24	28	1	38	65	112	3	11	237	5	2	13	13	0	1	29	1	0	3	3	351	76	0	26	131	731	10	485	852	0	11	52
GP-070	Propionibacterium_Genus_probe	0	0	0	0	0	0	0	0	0	0	0	0	0	0	0	0	0	0	0	1	0	0	0	0	0	0	0	0	0	0	0	0	0	0	0	0	2	0	0	0	0	0	0	0	0	0	0	0
GP-071	Proteus_Genus_probe	0	0	0	0	0	0	0	0	0	0	0	0	0	0	0	0	0	0	0	0	0	0	0	0	0	0	0	0	0	0	0	0	0	0	0	0	0	0	0	0	0	0	0	0	0	0	0	0
GP-072	Pseudomonas_Genus_probe	0	0	0	2	0	0	0	1	0	0	5	32	2	0	0	18	5	3	1	5	4	3	0	2	0	0	0	0	0	10	0	0	0	0	0	0	0	0	14	0	0	0	0	0	0	12	0	0
GP-073	Rothia_Genus_probe	183	1543	776	956	652	1698	1475	124	13	373	242	390	92	44	155	193	494	154	193	292	1337	1153	499	84	668	179	231	69	223	47	749	255	306	195	889	454	89	183	121	496	83	229	137	12	944	350	95	818
GP-074	Sanguibacter_Genus_probe	0	0	0	0	0	0	0	0	0	0	0	0	0	0	0	0	0	0	0	0	0	0	0	0	0	0	0	0	0	0	0	0	0	0	0	0	0	0	0	0	0	0	0	0	0	0	0	0
GP-075	Scardovia_Genus_probe	0	0	0	10	0	0	1	0	11	14	1	11	0	5	0	0	0	0	0	13	29	34	1	10	1	0	5	0	0	0	0	1	0	1	1	0	0	0	0	0	1	4	0	0	26	0	0	34
GP-076	Selenomonas_&_Centipeda_Genus_probe	0	0	16	111	0	1	4	52	158	18	87	134	18	0	0	48	57	5	13	13	41	0	0	1	60	0	0	14	1	13	0	6	0	0	0	0	52	15	6	3	33	12	4	93	52	0	9	29
GP-122	Selenomonas_Genus_probe_1	0	0	1	3	0	0	0	0	0	0	1	14	5	7	1	9	0	0	0	0	0	0	0	0	3	0	0	2	0	0	0	0	0	0	0	0	0	6	4	0	0	0	0	1	0	0	0	0
GP-123	Selenomonas_Genus_probe_2	0	0	0	16	0	0	28	57	92	15	23	6	0	0	0	0	0	0	0	20	0	38	1	0	5	0	0	2	0	2	0	0	0	0	0	0	0	4	0	75	151	71	89	76	45	0	28	16
GP-077	Slackia_Genus_probe	0	0	0	0	0	0	0	0	0	0	0	0	0	0	0	0	0	0	0	0	0	0	0	0	0	1	0	0	0	0	0	0	0	0	0	0	2	0	0	0	0	0	0	0	0	0	0	0
GP-078	Sphingomonas_Genus_probe	0	0	0	0	0	0	0	0	0	0	0	0	0	0	0	0	0	0	3	0	0	0	0	0	0	0	2	0	0	0	0	0	0	0	0	0	0	0	0	0	0	0	0	0	0	0	0	0
GP-079	SR1_Genus_probe	0	0	0	1	0	0	0	1	0	0	2	3	3	0	0	2	2	0	0	0	0	0	0	1	0	0	0	6	0	0	0	0	0	0	0	0	0	0	0	0	0	0	0	0	0	0	0	0
GP-124	Staphylococcus_Genus_probe_1	0	0	0	3	0	0	0	0	0	0	0	0	0	0	0	0	0	0	0	0	0	0	0	0	0	0	0	0	0	0	0	0	0	0	0	0	0	0	0	0	0	0	0	0	0	0	0	0
GP-125	Staphylococcus_Genus_probe_2	0	0	0	0	0	0	0	0	0	0	0	0	0	0	0	0	0	0	0	0	0	0	0	0	0	0	0	0	0	0	0	0	0	0	0	0	0	0	0	0	0	0	0	0	0	0	0	0
GP-080	Staphylococcus_Genus_probe_3	47	32	49	17	0	3	0	0	0	0	0	5	9	8	3	0	0	1	0	1	0	0	0	0	3	0	1	0	0	0	0	0	0	9	4	138	0	2	0	0	0	0	0	0	0	12	2	0
GP-126	Streptococcus_Genus_probe_1	49	124	47	798	2	33	58	1096	198	1425	595	1150	539	168	64	509	193	19	5	266	558	317	85	320	1431	26	6494	1935	251	320	2038	488	162	44	20	33	31	312	135	600	257	42	116	487	203	47	35	3058
GP-127	Streptococcus_Genus_probe_2	0	0	0	0	0	0	0	0	0	0	1	0	1	0	0	3	1	0	0	0	0	0	0	0	0	1	0	0	0	0	0	0	0	0	0	0	0	1	0	0	0	0	0	0	0	0	0	0
GP-128	Streptococcus_Genus_probe_3	224	167	218	14	0	61	129	3	1	5	11	9	9	64	145	11	24	10	5	195	5	15	33	17	117	44	39	75	77	12	19	44	50	53	44	50	23	17	32	25	2	2	34	3	11	70	289	710
GP-081	Streptococcus_Genus_probe_4	29223	10488	13591	12567	340	19752	32637	39024	2210	11685	20046	13844	19936	8108	20953	8841	12986	4253	3663	31707	7097	17230	26703	5074	29491	9576	10290	22638	6890	42138	22491	17118	14469	27997	22042	17001	3143	13455	47567	33020	7814	2140	11570	16058	15245	24538	9093	58746
GP-082	Tannerella_Genus_probe	0	0	0	9	0	0	0	0	13	2	0	20	0	0	0	4	5	0	1	9	2	0	0	1	1	0	0	0	1	0	0	0	0	0	0	0	1	6	0	0	0	2	0	0	4	0	0	1
GP-083	TM7_Genus_probe	0	0	13	89	3	0	43	27	6	2	42	183	70	31	159	33	59	0	4	8	63	0	0	19	207	15	0	66	0	2	0	6	1	0	0	2	6	9	8	12	90	4	4	0	4	2	1	0
GP-129	Treponema_Genus_probe_1	0	0	0	0	0	0	0	0	6	0	0	0	0	0	0	0	0	0	0	0	0	0	0	0	2	0	0	0	0	1	0	0	0	0	0	0	7	0	0	0	0	0	0	0	0	0	0	0
GP-084	Treponema_Genus_probe_2	0	0	0	37	2	0	0	17	76	19	40	2	24	0	0	9	13	0	0	13	49	0	0	11	4	0	0	0	0	0	0	0	0	0	0	1	3	5	0	0	30	14	0	0	0	0	0	0
GP-085	Treponema_Genus_probe_3	0	0	0	1	0	0	0	1	1	1	2	3	0	0	0	3	0	1	0	0	0	0	0	3	0	0	0	0	17	0	0	1	0	0	0	0	72	0	0	0	1	2	0	0	2	0	0	0
GP-086	Treponema_Genus_probe_4	0	0	0	0	0	0	0	5	28	5	10	1	0	0	0	8	0	0	0	0	1	0	0	1	0	0	0	0	0	0	0	0	0	0	0	0	0	3	0	0	0	0	0	0	0	0	0	0
GP-087	Treponema_Genus_probe_5	0	0	0	9	0	0	0	1	110	4	1	1	6	0	0	0	0	0	0	0	0	0	0	0	0	2	0	0	0	0	0	0	0	0	0	0	2	0	0	0	0	0	0	0	0	0	5	8
GP-088	Treponema_Genus_probe_6	0	1	5	64	0	4	1	27	380	26	104	16	22	0	0	34	6	0	0	31	24	0	0	29	47	4	0	0	1	0	0	0	0	1	0	0	92	4	0	7	86	110	2	2	167	0	5	2
GP-130	Veillonella_Genus_probe_1	12	69	98	45	0	1	0	7	0	2	21	15	29	75	170	59	11	213	541	16	70	36	134	27	498	34	1	43	128	0	0	62	15	28	61	24	19	72	95	50	20	68	179	2	97	164	0	1
GP-089	Veillonella_Genus_probe_2	255	1469	235	875	0	725	323	2265	1136	3118	1588	557	1622	1569	1092	499	375	419	193	593	1209	1828	282	181	2326	85	5090	1042	605	155	2343	810	162	51	420	37	476	247	138	394	1195	644	418	1747	1778	490	37	7164
GP-131	Veillonellaceae_Genus_probe_1	0	0	0	0	0	0	0	7	8	0	3	0	0	0	0	0	0	0	0	0	0	0	0	0	0	0	0	0	0	1	0	0	0	0	0	0	0	0	1	0	0	0	0	0	1	0	0	0
GP-091	Veillonellaceae_Genus_probe_2	0	0	0	0	0	0	0	1	4	0	0	0	0	0	0	0	0	0	0	0	0	0	0	0	0	0	0	0	0	0	0	0	0	0	0	0	1	0	0	3	4	5	1	1	0	0	1	10
GP-090	Veillonellaceae_Genus_probe_3	0	0	0	0	0	0	0	3	7	1	4	2	6	0	0	2	0	1	0	0	1	0	0	0	0	0	0	0	0	0	0	0	0	0	0	0	1	0	0	1	19	8	2	13	8	0	0	2
GP-092	Yersinia_Genus_probe	0	0	0	0	0	0	0	0	0	0	0	0	0	0	0	0	0	0	0	0	0	0	0	0	0	0	0	0	0	0	0	0	0	0	0	0	0	0	0	0	0	0	0	0	0	0	0	0
[truncated: 22 more columns]
