# Supplementary material for: Caries-associated oral microbiome in head and neck cancer radiation patients: a longitudinal study
Source: J Oral Microbiol. 2019 Mar 8;11(1):1586421. doi: 10.1080/20002297.2019.1586421 (PMC6419625; doi:10.1080/20002297.2019.1586421)
Supplement: Supplemental Material [file ZJOM_A_1586421_SM8420.zip › supplemental data/Supplemental_file_2_JOM_02_07_2019.xlsx]

## Sheet: Sheet1
Supplemental Table 2. Radiation Therapy (RT)-treated HNC patient Subsets A-D with DMFS and Stimulated Salivary Flow Rate Information
Criteria		Subset-A: All Patients					Subset-B: Patients without Induction Chemotherapy (IC)					Subset-C: Patients without Antibiotics (AB)<2 Weeks Prior to Sampling					Subset-D: Patients with Concurrent Chemotherapy (CC)
		T0-T6	p<0.05 Yes/No	T0-T18	p<0.05 Yes/No		T0-T6	p<0.05 Yes/No	T0-T18	p<0.05 Yes/No		T0-T6	p<0.05 Yes/No	T0-T18	p<0.05 Yes/No		T0-T6	p<0.05 Yes/No	T0-T18	p<0.05 Yes/No
Patients-Total Count (M/F)		28 (23/5)	N/A	20 (16/4)	N/A		20 (16/4)	N/A	14 (11/3)	N/A		21 (17/4)	N/A	14 (11/3)	N/A		24 (20/4)	N/A	19 (15/4)	N/A
DMFS Score Analyses:
T0 vs.Tx DMFS [+]		39.2 (24.6) vs. 42.9 (25.2)	Yes**	35.8 (13.6) vs. 37.6 (16.2)	No**		37.8 (33.5) vs. 41.0 (33.9)	Yes**	33.3 (14.7) vs. 33.8 (15.3)	No**		40.4 (26.7) vs. 44.0 (26.5)	Yes**	35.5 (12.9) vs. 38.5 (16.9)	No**		39.2 (24.6) vs. 42.9 (25.2)	Yes**	35.8 (13.6) vs. 37.6 (16.2)	No**
T0 vs.Tx DMFS [-]		39.1 (21.7) vs. 38.5 (21.7)	Yes**	51.5 (38.9) vs. 50.3 (39.6)	No**		40.8 (23.3) vs. 40.3 (23.2)	No**	62.3 (39.6) vs. 61.7 (39.6)	No**		40.2 (23.7) vs. 39.5 (23.7)	Yes**	60.7 (42.0) vs. 59.0 (43.5)	No**		40.2 (22.4) vs. 39.7 (22.7)	No**	48.7 (47.1) vs. 47.7 (48.1)	No**
SSFR Analyses:
T0 DMFS [+] vs. DMFS[-]		1.42 (0.98) vs. 1.16 (0.82)	No*	1.16 (0.84) vs. 1.00 (0.67)	No*		1.62 (1.12) vs. 1.24 (0.87)	No*	1.41 (0.90) vs. 1.19 (0.83)	No*		1.68 (1.08) vs. 1.19 (0.91)	No*	1.30 (0.97) vs. 0.62 (0.02)	No*		1.42 (0.98) vs. 1.27 (0.88)	No*	1.16 (0.84) vs. 1.20 (0.82)	No*
Tx DMFS [+] vs. DMFS[-]		0.21 (0.10) vs. 0.35 (0.28)	No*	0.49 (0.37) vs. 0.36 (0.13)	No*		0.24 (0.11) vs. 0.38 (0.29)	No*	0.59 (0.41) vs. 0.30 (0.09)	No*		0.21 (0.10) vs. 0.37 (0.29)	No*	0.54 (0.43) vs. 0.43 (0.09)	No*		0.21 (0.10) vs. 0.28 (0.28)	No*	0.49 (0.37) vs. 0.36 (0.18)	No*
T0-Tx SSFR percent reductions DMFS [+] vs. DMFS [-]		(-)79.8% (11.7%) vs. (-)57.2% (60.3%)	No*	(-)51.0% (28.1%) vs. (-)49.5% (33.6%)	No*		(-)77.9% (14.3%) vs. (-)54.1% (65.2%)	No*	(-)47.9% (33.3%) vs. (-)63.6% (32.8%)	No*		(-)81.7% (13.5%) vs. (-)49.9% (68.6%)	No*	(-)47.6% (34.4%) vs. (-)30.9% (13.4%)	No*		(-)79.8% (11.7%) vs. (-)77.5% (21.5%)	No*	(-)51.0% (28.1%) vs. (-)54.1% (46.2%)	No*
All data are shown as Mean (Standard Deviation)
Patient Subset-A included all patients with DMFS information. Patient subsets B, C, D were selected with an effort to limit the reduction in sample
size and determine the impact of IC, AB, and CC on microbiome profiles post-RT. Loss-to-follow-up affected sample size of T0 to T18 analyses.
In addition, not all four oral sites were successfully sampled or processed by HOMINGS analysis for every HNC patient due to technical reasons.
Patient gender, M (male) to F (female) proportion for number of patients and for number of paired samples for each group and subset is roughly 4:1.
T0 to Tx corresponds to baseline to 6-months post-RT sampling (T0-T6), or baseline to 18-months post-RT sampling (T0-T18).
Ethnicity: C (caucasian), B (black), H (hispanic)
N/A: not applicable
DMFS: Decayed/Missing/Filled Surface score
DMFS[+]: HNC patients whose DMFS score increased from T0 to Tx
DMFS[-]: HNC patients whose DMFS score did not increase from T0 to Tx
SSFR: stimulated salivary flow rate
SSFR or DMFS average changes from T0 to Tx are expressed as percentage differences, formula (final - initial) / initial x 100
Three types of statistical analyses were performed: T0 vs. Tx comparisons (longitudinal DMFS change), single time point T0 or Tx SSFR
comparisons DMFS[+] vs. DMFS[-], and T0 to Tx overall SSFR reduction comparisons DMFS[+] vs. DMFS[-] (indirect cross-sectional).
*Mann-Whitney U-test
**Wilcoxon signed-rank test
