# Supplementary material for: Caries-associated oral microbiome in head and neck cancer radiation patients: a longitudinal study
Source: J Oral Microbiol. 2019 Mar 8;11(1):1586421. doi: 10.1080/20002297.2019.1586421 (PMC6419625; doi:10.1080/20002297.2019.1586421)
Supplement: Supplemental Material [file ZJOM_A_1586421_SM8420.zip › supplemental data/Supplemental_file_3_JOM_02_07_2019.xlsx]

## Sheet: Sheet1
	Supplementary Table 3.
	List of caries-associated species (n=45 probes)
	Probe ID	Gram Positive	Reference PMID*
	Actinomyces gerencseriae AC-07	Yes	21289150
			18216213
	Actinomyces israelii AC-09	Yes	21289150
			18216213
			11980945
			11799279
	Actinomyces naeslundii AC-13, AC-36	Yes	21289150
			18216213
			11980945
			11799279
	Actinomyces odontolyticus AC-14, AC-37, AC-38	Yes	21289150
			18216213
			11980945
			11799279
	Atopobium parvulum AT-02, AT-08	Yes	18216213
			22432048
	Bifidobacterium breve BI-04	Yes	19494490
			20924061
			18216213
			19121067
	Bifidobacterium dentium BI-05	Yes	19494490
			20924061
			18216213
			19121067
	Dialister invisus DI-01	No	22432048
	Enterococcus faecalis EN-02	Yes	11980945
			9467379
	Fusobacterium nucleatum subsp animalis FU-05, FU-06	No	22432048
			11980945
	Fusobacterium nucleatum subsp nucleatum FU-07	No	22432048
			11980945
	Fusobacterium nucleatum subsp polymorphum FU-08	No	22432048
			11980945
	Fusobacterium nucleatum subsp vincentii FU-09	No	22432048
			11980945
	Granulicatella elegans GR-02	Yes	22837552
	Lactobacillus fermentum LA-18	Yes	15695690
			11880430
			18216213
			11799279
			20924061
	Olsenella profusa OL-01	Yes	15243054
	Parascardovia denticolens PA-02	Yes	19494490
			19121067
	Prevotella denticola PR-06	No	22222970
			22432048
			15695690
	Prevotella melaninogenica PR-14	No	22222970
			22432048
			11980945
			21289150
	Pseudoramibacter alactolyticus PS-06	Yes	15695690
	Rothia dentocariosa RO-02	Yes	15243054
	Scardovia inopinata SC-01	Yes	19494490
			20924061
			22432048
	Scardovia wiggsiae SC-02	Yes	19494490
			21289150
			22432048
			20924061
			22837552
	Selenomonas sputigena SE-18, SE-19, SE-31, SE-32, SE-33	No	22222970
			22432048
	Solobacterium moorei SO-01	Yes	24643218
	Streptococcus intermedius ST-14	Yes	22165457
	Streptococcus mutans ST-15	Yes	26442950
			2600252
			22432048
			22837552
			23091642
			15243054
			11980945
			11799279
			21289150
			20924061
	Streptococcus parasanguinis II ST-16	Yes	23091642
	Streptococcus sobrinus ST-21	Yes	23091642
	Veillonella dispar VE-03	No	23091642
	Veillonella parvula VE-05, VE-06	No	11880430
			23091642
			21289150
	Veillonellaceae[G-1] sp oral taxon 155 VE-15, VE-19	No	22837552
	Veillonella atypica VE-20, VE-21	No	23091642
	List of health-associated species (n=14)
	Probe ID	Gram Positive	Reference PMID*
	Abiotrophia defectiva AB-01	Yes	23091642
			20861633
			24504329
			18179393
	Capnocytophaga gingivalis CA-09	No	23091642
			20861633
			20826648
	Capnocytophaga granulosa CA-10	No	23091642
	Cardiobacterium hominis CA-31	No	23091642
	Corynebacterium durum CO-02	Yes	23091642
	Corynebacterium matruchotii CO-03	Yes	23091642
			20826648
	Fusobacterium periodonticum FU-10	No	24643218
	Gemella haemolysans GE-02	Yes	22458262
	Kingella oralis KI-03	No	18385433
	Lactococcus lactis LA-28	Yes	20688123
			2132274
			22041021
			12120707
	Megasphaera micronuciformis ME-01	No	24643218
	Neisseria elongata NE-02	No	23091642
	Streptococcus cristatus ST-11	Yes	23091642
			20861633
			18385433
			20826648
			21289150
	Streptococcus sanguinis ST-20	Yes	23091642
			20861633
			20927511
			23091642
	Legend. *Whenever available, PMIDs of recent references, other than Tanner et al. (2016) [PMID: 27514155]
	demonstrating/suggesting a role of the bacterium in caries develoment or oral health are shown.
