# Supplementary material for: Caries-associated oral microbiome in head and neck cancer radiation patients: a longitudinal study
Source: J Oral Microbiol. 2019 Mar 8;11(1):1586421. doi: 10.1080/20002297.2019.1586421 (PMC6419625; doi:10.1080/20002297.2019.1586421)
Supplement: Supplemental Material [file ZJOM_A_1586421_SM8420.zip › supplemental data/Supplemental_file_4_JOM_02_07_2019.xlsx]

## Sheet: Sheet1
	Supplementary Table 4. HOMINGS aggregate raw reads detection data obtained from oral sites of HNC patients (Subset-A; N=28), pre- and post-RT
	Descriptive	T0-T6 (n=28)
	Statistics	T0 Sp	T0 G	T0 U	T0 TR			T6 Sp.	T6 G	T6 U	T6 TR
	Total (Ct)	2062659	2721563	1666338	6450560			2296400	2403419	1737106	6436925
	Range (Ct)	299-58325	4421-94046	987-123543	10190-232514			1695-167738	1869-100459	1810-74047	10978-264355
	Median (Ct)	21033	27189.5	12109	63441.5			22575	23689.5	15176	68738
	Mean (Ct)	22918.4	30239.6	18514.9	71672.9			25515.6	26704.7	19301.2	71521.4
	SD (Ct)	12456.9	18536.4	18844.3	34998.7			19404.9	19108.3	13385.6	33252.6
	U/TR (%)			24.1						27.8
	Range U/TR (%)			4.3-79.7						5.1-87.7
	Descriptive	T0-T18 (n=20)
	Statistics	T0 Sp	T0 G	T0 U	T0 TR			T18 Sp.	T18 G	T18 U	T18 TR
	Total (Ct)	1405638	1628001	961961	3995600			1494522	1435454	1111094	4041070
	Range (Ct)	2792-58325	4421-94046	2781-77378	19166-146475			6102-82532	6162-76507	4954-100899	28351-259938
	Median (Ct)	22439.5	23884	11843.5	61938.5			22300.5	22924.5	13321	60246
	Mean (Ct)	24235.1	28069	16585.5	68889.7			25767.6	24749.2	19156.8	69673.6
	SD (Ct)	11765.7	18399.8	14592.6	28142.2			13985.5	14370.2	15607.6	34901.1
	U/TR (%)			23.4						26.6
	Range U/TR (%)			4.3-79.7						9.0-63.6
	Sp: species probes
	G: genus probes
	U: unmatched reads
	TR: total reads
	Ct: count of hits
	Timepoints: T0-pre-RT baseline sampling, T6-post-RT sampling at 6 months, T18-post-RT sampling at 18 months
	HOMINGS: Human Oral Microbe Identification using Next Generation Sequencing
