# Supplementary material for: Caries-associated oral microbiome in head and neck cancer radiation patients: a longitudinal study
Source: J Oral Microbiol. 2019 Mar 8;11(1):1586421. doi: 10.1080/20002297.2019.1586421 (PMC6419625; doi:10.1080/20002297.2019.1586421)
Supplement: Supplemental Material [file ZJOM_A_1586421_SM8420.zip › supplemental data/Supplemental_file_6_JOM_02_07_2019.xlsx]

## Sheet: Sheet1
	Supplementary Table 5. Simpson and Shannon alpha diversity changes for the longitudinal analyses
		Simpson						Shannon
		All Probes			Caries Probes*			All Probes			Caries Probes*
	Subset [T0-Tx]	Mean (SD) DMFS[+] vs. DMFS[-]	p<0.01 Yes/No		Mean (SD) DMFS[+] vs. DMFS[-]	p<0.01 Yes/No		Mean (SD) DMFS[+] vs. DMFS[-]	p<0.01 Yes/No		Mean (SD) DMFS[+] vs. DMFS[-]	p<0.01 Yes/No
	Set-A [T0-T6]	0.740 (0.168) vs. 0.786 (0.172)	No		0.527 (0.219) vs. 0.584 (0.222)	Yes		2.256 (0.673) vs. 2.460 (0.746)	No		1.245 (0.514) vs. 1.428 (0.575)	Yes
	Set-A [T0-T18]	0.770 (0.155) vs. 0.791 (0.146)	No		0.501 (0.236) vs. 0.617 (0.224)	Yes		2.375 (0.680) vs. 2.512 (0.801)	No		1.198 (0.555) vs. 1.501 (0.584)	Yes
	Set-B [T0-T6]	0.749 (0.159) vs. 0.803 (0.166)	No		0.512 (0.234) vs. 0.617 (0.205)	Yes		2.273 (0.679) vs. 2.558 (0.708)	No		1.226 (0.555) vs. 1.497 (0.542)	Yes
	Set-B [T0-T18]	0.753 (0.158) vs. 0.793 (0.133)	No		0.512 (0.234) vs. 0.627 (0.206)	Yes		2.296 (0.674) vs. 2.496 (0.748)	No		1.226 (0.555) vs. 1.512 (0.539)	Yes
	Subset-A [T0-T6]	0.737 (0.174) vs. 0.783 (0.180)	No		0.540 (0.218) vs. 0.583 (0.230)	No		2.243 (0.671) vs. 2.445 (0.772)	No		1.272 (0.511) vs. 1.435 (0.594)	Yes
	Subset-A [T0-T18]	0.771 (0.162) vs. 0.786 (0.154)	No		0.516 (0.238) vs. 0.635 (0.216)	Yes		2.377 (0.678) vs. 2.517 (0.823)	No		1.230 (0.562) vs. 1.550 (0.552)	Yes
	Subset-B [T0-T6]	0.741 (0.171) vs. 0.759 (0.194)	No		0.525 (0.214) vs. 0.540 (0.233)	No		2.227 (0.655) vs. 2.316 (0.782)	No		1.229 (0.492) vs. 1.312 (0.578)	No
	Subset-B [T0-T18]	0.757 (0.165) vs. 0.744 (0.163)	No		0.481 (0.242) vs. 0.614 (0.236)	Yes		2.268 (0.676) vs. 2.248 (0.788)	No		1.140 (0.556) vs. 1.474 (0.571)	Yes
	Subset-C [T0-T6]	0.752 (0.154) vs. 0.771 (0.177)	No		0.520 (0.212) vs. 0.571 (0.229)	No		2.275 (0.587) vs. 2.351 (0.750)	No		1.215 (0.483) vs. 1.392 (0.582)	No
	Subset-C [T0-T18]	0.774 (0.151) vs. 0.803 (0.138)	No		0.480 (0.241) vs. 0.639 (0.193)	Yes		2.338 (0.640) vs. 2.598 (0.805)	No		1.152 (0.560) vs. 1.554 (0.498)	Yes
	Subset-D [T0-T6]	0.736 (0.177) vs. 0.781 (0.179)	No		0.538 (0.227) vs. 0.611 (0.215)	Yes		2.248 (0.678) vs. 2.455 (0.794)	No		1.271 (0.535) vs. 1.501 (0.574)	Yes
	Subset-D [T0-T18]	0.773 (0.166) vs. 0.783 (0.156)	No		0.512 (0.244) vs. 0.627 (0.218)	Yes		2.406 (0.681) vs. 2.488 (0.816)	No		1.224 (0.577) vs. 1.528 (0.557)	Yes
	*Caries-associated species
	p-values were obtained using Wilcoxon signed-rank test (alpha significance level 0.01)
	Simpson and Shannon indices are shown as mean (standard deviation)
	T0 to Tx corresponds to baseline to 6-months post-RT sampling (T0-T6), or baseline to 18-months post-RT sampling (T0-T18).
	Set-1: all patients with and without DMFS score information
	Set-2: all patient samples in common across the three timepoints T0, T6, and T18, with and without DMFS score information
	Set-1 subsets of patients with DMFS score information: Subset-A-all patients, Subset-B-all patients who did not receive induction chemotherapy,
	Subset-C-all patients who did not receive antibiotics within two weeks of sampling, Subset-D-all patients who received concurrent chemotherapy.
	DMFS: Decayed/Missing/Filled Surfaces
	DMFS [+]: Patients whose DMFS score increased from T0 to Tx
	DMFS [-]: Patients whose DMFS score did not increase from T0 to Tx
