# Supplementary material for: Caries-associated oral microbiome in head and neck cancer radiation patients: a longitudinal study
Source: J Oral Microbiol. 2019 Mar 8;11(1):1586421. doi: 10.1080/20002297.2019.1586421 (PMC6419625; doi:10.1080/20002297.2019.1586421)
Supplement: Supplemental Material [file ZJOM_A_1586421_SM8420.zip › supplemental data/Supplemental_file_7_JOM_02_07_2019.xlsx]

## Sheet: Sheet1
	Supplementary Data File 1. Summary of clinical metadata of HNC patients and paired samples
	HNC SCC Patient		Paired HOMINGS data			Induction Chemotherapy		Concurrent Chemotherapy		Antibiotics			DMFS Change
			(buccal mucosa [B], SSP* [P], saliva [S], tongue [T])			(Yes/No)		(Yes/No)		(Yes/No)			(increase [I], no increase [NI])
			T0-T6	T0-T18		T0-T6/T0-T18		T0-T6/T0-T18		T0-T6	T0-T18		T0-T6	T0-T18
	P1		PST	PST		No		Yes		No	No		NI	I
	P2		BPST	No Data		No		Yes		No	No Data		I	No Data
	P3		S	PST		No		Yes		Yes	Yes		NI	NI
	P4		B	BPST		Yes		Yes		No	Yes		NI	I
	P5		BPST	BPST		No		No		Yes	Yes		No Data	No Data
	P6		BPST	No Data		No		Yes		No	No Data		I	No Data
	P7		PST	No Data		No		Yes		No	No Data		I	No Data
	P8		BPST	BPST		Yes		Yes		No	No		NI	NI
	P9		BPST	BPST		No		Yes		Yes	No		NI	I
	P10		BST	BST		No		No		No	No		NI	NI
	P11		S	No Data		No		No		No	No Data		NI	No Data
	P12		BPT	PS		No		Yes		No	No		NI	I
	P13		PST	No Data		No		No		No	No Data		NI	No Data
	P14		BST	S		No		Yes		No	No		I	I
	P15		BPST	No Data		Yes		Yes		No	No Data		I	No Data
	P16		BPST	BPST		No		Yes		Yes	Yes		I	I
	P17		BT	BST		No		Yes		No	No		NI	NI
	P18		BPST	No Data		No		No		No	No Data		NI	No Data
	P19		BST	S		No		Yes		No	No		I	I
	P20		ST	ST		No		Yes		No	No		NI	I
	P21		BPT	BPST		Yes		Yes		Yes	No		I	I
	P22		BPST	PST		Yes		Yes		Yes	Yes		I	I
	P23		BPST	BPST		No		Yes		Yes	Yes		NI	I
	P24		BPT	S		Yes		Yes		No	No		I	I
	P25		BPST	BPST		No		Yes		No	No		NI	I
	P26		BPST	PST		No		Yes		No	No		NI	I
	P27		BPST	BPS		Yes		Yes		No	No		I	I
	P28		BPST	No Data		Yes		Yes		No	No Data		NI	No Data
	P29		BPST	PS		No		Yes		Yes	Yes		NI	I
	P30		PST	PST		Yes		Yes		No	No		No Data	No Data
	P31		BPST	BPST		No		Yes		No	Yes		No Data	No Data
	*SSP: Superficial supragingival plaque
