# Supplementary material for: Caries-associated oral microbiome in head and neck cancer radiation patients: a longitudinal study
Source: J Oral Microbiol. 2019 Mar 8;11(1):1586421. doi: 10.1080/20002297.2019.1586421 (PMC6419625; doi:10.1080/20002297.2019.1586421)
Supplement: Supplemental Material [file ZJOM_A_1586421_SM8420.zip › supplemental data/Supplemental_file_8_JOM_02_07_2019.xlsx]

## Sheet: T0 Master ProbeSeq
Supplementary Data File 2. Baseline (T0) HOMINGS ProbeSeq raw abundance data (all samples)
Probe ID	Oral sample: buccal mucosa [B] superficial supragingival plaque [P], saliva [S], tongue [T]	P1A	S1A	T1A	B2A	P2A	S2A	T2A	P3A	S3A	T3A	B4A	P4A	S4A	T4A	B5A	P5A	S5A	T5A	B6A	P6A	S6A	T6A	P7A	S7A	T7A	B8A	P8A	S8A	T8A	B9A	P9A	S9A	T9A	B10A	S10A	T10A	S11A	B12A	P12A	S12A	T12A	P13A	S13A	T13A	B14A	S14A	T14A	B15A
AB-01	Abiotrophia_defectiva	394	20	21	17	2309	32	19	6187	776	88	43	25	6	14	1	389	0	0	422	56	22	6	2416	235	39	62	547	2	1	6	23	24	0	0	2	0	0	1	1	0	1	106	6	0	0	0	3	44
AC-01	Acinetobacter_baumannii	0	0	0	0	0	0	0	0	0	0	0	0	0	0	0	0	0	0	0	0	0	0	0	0	0	0	0	0	0	0	0	0	0	0	0	0	0	0	0	0	0	0	0	0	0	0	0	0
AC-02	Acinetobacter_sp_oral_taxon_408	0	0	0	0	0	0	0	0	0	0	0	0	0	0	0	0	0	0	0	0	0	0	0	0	0	0	0	0	0	0	0	0	0	0	0	0	0	0	0	0	0	0	0	0	0	0	0	0
AC-03	Actinobaculum_sp_oral_taxon_183	0	1	0	0	1	0	37	1	1	0	0	23	2	0	2	22	21	1	2	0	4	0	0	0	0	0	0	0	1	0	0	2	2	0	2	0	9	0	0	0	0	0	0	1	1	0	0	13
AC-04	Actinomyces_cardiffensis	0	0	0	0	0	0	0	0	0	0	0	0	0	0	0	0	0	0	0	0	0	0	0	0	0	0	0	0	0	0	0	0	0	0	0	0	0	0	0	0	0	0	0	0	0	0	0	0
AC-06	Actinomyces_georgiae	0	0	0	0	0	0	0	0	0	0	0	0	0	0	0	1	0	0	0	0	0	0	0	0	0	0	0	0	0	0	0	0	0	0	2	1	0	0	0	0	0	0	0	0	0	0	0	0
AC-07	Actinomyces_gerencseriae	0	0	0	0	0	0	0	0	0	0	1	36	3	1	0	5	0	0	0	0	0	0	131	1	0	0	0	0	0	0	0	0	0	0	0	0	0	0	0	1	0	2	0	0	1	0	2	0
AC-08	Actinomyces_graevenitzii	0	0	0	0	0	0	0	0	0	0	0	0	0	0	0	0	0	0	0	0	0	0	0	0	0	0	1	1	0	0	0	0	0	0	0	0	0	0	0	0	0	0	0	0	0	0	0	0
AC-09	Actinomyces_israelii	0	0	0	0	6	1	2	0	0	1	4	176	4	2	1	1	0	0	4	0	1	0	206	3	4	4	2	4	0	0	0	0	0	0	0	0	0	22	476	14	13	2	1	0	0	0	0	5
AC-10	Actinomyces_johnsonii	2	1	0	0	0	0	4	0	2	0	0	3	0	0	0	1	0	0	1	4	2	0	0	1	0	0	2	0	0	0	0	0	0	0	0	0	0	0	0	0	0	7	0	0	0	0	0	0
AC-11	Actinomyces_massiliensis	0	0	0	0	2	0	6	2	0	0	0	23	0	0	0	1	0	0	0	2	0	0	89	0	0	0	51	0	0	0	0	3	0	0	2	0	1	3	0	1	0	7	1	0	0	0	0	0
AC-12	Actinomyces_meyeri	0	0	0	0	0	2	0	0	0	0	1	1	0	0	0	0	1	0	0	0	0	1	0	1	16	0	0	1	1	0	0	3	0	0	1	0	1	0	0	1	0	0	0	0	0	1	0	0
AC-13	Actinomyces_naeslundii	0	0	0	0	7	0	3	1	0	0	0	8	0	0	0	0	0	0	0	1	0	1	1	0	0	0	0	0	0	0	0	0	0	1	8	0	1	0	0	2	0	0	0	0	0	0	0	0
AC-14	Actinomyces_odontolyticus	0	0	0	0	0	0	0	0	0	0	0	0	0	0	41	0	52	23	1	1	4	0	0	7	20	1	0	5	13	0	0	0	0	1	1	19	0	2	7	3	7	0	0	0	0	0	1	0
AC-15	Actinomyces_oricola	0	0	0	0	0	0	0	0	0	0	0	0	0	0	0	0	0	0	0	0	0	0	0	0	0	0	0	0	0	0	0	0	0	0	0	0	0	0	0	0	0	0	0	0	0	0	0	0
AC-16	Actinomyces_radicidentis	0	0	0	0	0	0	0	0	0	0	0	0	0	0	0	0	0	0	0	0	0	0	0	0	0	0	0	0	0	0	0	0	0	0	0	0	0	0	0	0	0	0	0	0	0	0	0	0
AC-17	Actinomyces_sp_oral_taxon_169	0	0	0	0	0	0	0	0	0	0	0	5	0	0	0	0	0	0	0	0	0	0	1	0	0	0	2	0	0	0	0	0	0	0	0	0	0	0	0	0	0	0	0	0	0	0	0	0
AC-18	Actinomyces_sp_oral_taxon_170	40	5	1	0	0	0	0	9	1	0	0	0	0	0	0	1	0	0	0	0	1	0	0	0	0	0	0	0	0	0	0	0	0	0	0	0	0	0	0	0	0	0	0	0	0	1	0	0
AC-19	Actinomyces_sp_oral_taxon_171	1	0	0	0	0	0	0	0	0	0	0	2	0	0	2	1	0	0	1	0	0	0	4	0	0	0	0	0	0	0	0	0	0	0	0	0	0	0	0	2	0	0	0	0	0	4	0	0
AC-20	Actinomyces_sp_oral_taxon_172	0	0	0	0	0	2	0	0	0	0	11	4	7	67	42	1	168	451	1	0	1	1	2	42	686	7	2	31	163	0	1	1	16	0	0	0	32	0	0	0	0	0	3	0	0	5	0	4
AC-21	Actinomyces_sp_oral_taxon_175	0	0	0	0	5	0	0	0	0	0	0	97	1	0	0	0	0	0	0	0	0	0	24	0	0	0	2	0	0	0	0	0	0	0	0	0	0	0	2	0	0	0	0	0	0	0	0	0
AC-22	Actinomyces_sp_oral_taxon_178	0	0	0	0	0	0	17	1	1	0	2	8	0	0	0	2	0	0	0	0	1	0	13	0	1	0	3	0	0	0	0	0	0	0	1	0	0	0	0	0	0	0	0	0	0	0	0	4
AC-23	Actinomyces_sp_oral_taxon_180	0	0	0	0	0	0	0	0	0	0	0	0	0	0	0	0	0	0	0	0	0	0	0	0	0	0	0	0	0	0	0	0	0	0	0	0	0	0	0	0	0	0	0	0	0	0	0	0
AC-24	Actinomyces_sp_oral_taxon_181	0	0	0	0	0	1	2	0	2	1	1	2	0	2	5	0	6	11	0	1	2	8	0	8	99	0	0	0	0	0	1	4	7	1	3	6	13	3	1	0	4	0	0	1	0	5	14	0
AC-25	Actinomyces_sp_oral_taxon_414	0	0	0	0	0	0	2	0	0	0	0	0	0	0	0	0	0	0	0	0	0	0	0	0	0	0	0	0	0	0	0	0	0	0	0	0	0	0	1	0	0	0	0	0	0	0	0	0
AC-26	Actinomyces_sp_oral_taxon_446	0	0	0	0	0	0	0	0	0	0	0	0	0	0	0	0	0	0	0	0	0	0	0	0	0	0	0	0	0	0	0	0	0	0	0	0	0	0	0	0	0	0	0	0	0	0	0	0
AC-27	Actinomyces_sp_oral_taxon_448	4	4	0	0	1	0	0	0	0	0	0	19	6	0	9	20	31	0	1	6	0	0	20	1	0	0	3	1	0	0	8	7	1	0	0	0	0	0	0	0	0	0	0	0	0	2	0	3
AC-28	Actinomyces_sp_oral_taxon_525	0	0	0	0	1	0	0	0	0	0	0	0	0	0	0	0	0	0	0	0	0	0	0	0	0	0	0	0	0	0	0	0	0	0	0	0	0	0	0	0	0	0	0	0	0	0	0	0
AC-29	Actinomyces_sp_oral_taxon_848	0	0	0	0	0	1	0	0	0	0	0	5	0	0	0	0	0	0	0	2	0	0	18	1	0	0	0	0	0	0	0	0	0	0	0	0	0	0	0	0	0	0	0	0	0	0	0	0
AC-30	Actinomyces_sp_oral_taxon_877	0	0	0	0	0	0	0	0	0	0	0	0	0	0	0	0	0	0	0	0	0	0	0	0	0	0	0	0	0	0	0	0	0	0	0	0	0	0	0	0	0	0	49	46	1	45	9	0
AC-31	Actinomyces_sp_oral_taxon_896	0	0	0	0	0	0	0	0	0	0	0	2	0	0	0	1	0	0	0	0	0	0	0	0	0	0	0	0	0	0	0	0	0	0	0	0	0	0	0	0	0	0	0	0	0	0	0	0
AC-32	Actinomyces_sp_oral_taxon_897	0	0	0	0	0	0	0	0	0	0	0	0	0	0	0	2	0	0	0	0	0	0	0	0	0	0	0	0	0	0	0	0	0	0	0	0	0	0	0	0	0	0	0	0	0	0	0	0
AC-33	Actinomyces_timonensis	0	0	0	0	0	0	0	0	0	0	0	0	0	0	0	0	0	0	0	0	0	0	0	0	0	0	0	0	0	0	0	0	0	0	0	0	0	0	0	0	0	0	0	0	0	0	0	0
AC-34	Actinomyces_viscosus	0	0	0	0	1	0	0	4	0	0	0	4	0	0	1	0	2	2	0	0	0	0	2	0	3	0	1	0	0	0	0	0	0	0	0	1	0	0	0	0	0	0	0	0	0	0	0	0
AC-35	Actinomyces_graevenitzii	0	0	0	4	2	66	8	0	0	0	5	1	4	35	0	1	0	0	0	0	0	1	11	154	4281	3	2	27	79	18	1	77	75	0	0	0	0	0	0	0	0	0	0	0	0	0	0	0
AC-36	Actinomyces_naeslundii	29	1	0	0	12	1	2	3	0	0	3	102	7	1	0	4	0	0	0	0	0	0	57	5	1	2	160	1	0	0	0	0	0	2	2	1	3	2	0	1	0	0	0	0	0	2	2	0
AC-37	Actinomyces_odontolyticus	0	11	32	0	0	2	1	0	4	3	10	2	20	47	4	0	9	3	2	1	15	37	0	1	6	17	2	21	68	0	1	12	13	1	3	8	61	0	2	2	2	0	2	5	0	2	6	0
AC-38	Actinomyces_odontolyticus	0	0	0	0	0	0	0	0	1	0	0	0	0	0	0	0	0	0	0	0	0	0	2	11	409	0	0	0	0	0	0	0	0	0	0	0	11	0	0	0	0	0	0	0	0	0	0	0
AC-39	Actinomyces_radicidentis	0	0	0	0	0	0	0	0	0	0	0	0	0	0	0	0	0	0	0	0	0	0	0	0	0	0	0	2	0	0	0	0	0	0	0	0	0	0	0	0	0	0	0	0	0	0	0	0
AC-40	Actinomyces_sp_oral_taxon_525	0	0	0	0	0	0	0	0	0	0	0	0	0	0	0	0	0	0	0	0	0	0	0	0	0	0	0	0	0	0	0	0	0	0	0	0	1	0	0	0	0	0	0	0	0	0	0	0
AC-41	Actinomyces_timonensis	0	0	0	0	0	0	0	0	0	0	0	2	0	0	1	0	0	0	0	0	0	0	0	0	0	0	0	0	0	0	0	0	0	0	0	0	0	0	0	0	0	0	0	0	0	0	0	0
AG-01	Aggregatibacter_actinomycetemcomitans	0	0	0	0	0	0	0	0	0	0	0	0	2	0	0	0	0	0	0	0	0	0	0	0	0	0	0	0	0	0	0	0	0	0	0	0	0	0	0	0	0	0	0	0	8	0	0	0
AG-03	Aggregatibacter_paraphrophilus	0	0	0	0	0	0	0	0	0	0	0	0	0	0	0	13	0	0	0	0	0	0	0	0	0	0	0	0	0	0	0	0	0	0	0	0	0	0	0	0	0	0	0	0	0	1	0	16
AG-05	Aggregatibacter_sp_oral_taxon_512	0	0	0	0	0	0	0	0	1	0	0	0	0	0	0	0	0	0	0	0	0	0	0	0	0	0	0	0	0	0	0	0	0	0	0	0	0	0	0	0	0	0	0	0	0	0	0	0
AG-06	Aggregatibacter_sp_oral_taxon_513	0	58	3	0	0	0	0	0	0	0	0	0	0	0	0	13	0	0	0	0	0	0	5	4	0	0	0	0	0	0	4	0	0	0	0	0	0	0	0	1	0	0	0	0	0	0	0	15
AG-07	Agrobacterium_tumefaciens	0	0	0	0	0	0	0	0	0	0	0	0	0	0	0	0	0	0	0	0	0	0	0	0	0	0	0	0	0	0	0	0	0	0	0	0	0	0	0	0	0	0	0	0	0	0	0	0
AG-08	Aggregatibacter_sp_oral_taxon_458	0	0	0	0	0	0	0	0	0	0	0	0	0	0	0	70	0	0	25	9	14	3	0	0	0	0	0	0	0	0	0	0	0	0	0	0	0	0	0	0	0	0	0	0	0	0	0	54
AG-09	Aggregatibacter_paraphrophilus	0	0	0	0	0	0	0	0	0	0	0	0	0	0	0	0	0	0	0	0	0	0	0	0	0	0	0	0	0	0	20	0	0	0	0	0	0	0	0	0	0	0	0	0	0	0	0	0
AL-01	Alloiococcus_otitis	0	0	0	0	0	0	0	0	0	0	0	0	0	0	0	0	0	0	1	0	0	0	0	0	0	0	0	0	0	1	0	0	0	0	0	0	0	0	0	0	0	0	0	0	0	0	0	0
AL-02	Alloprevotella_rava	0	0	0	0	0	2	0	0	0	0	17	6	2	0	0	0	0	0	0	1	0	0	0	0	0	0	0	0	1	0	0	2	0	0	1	0	0	0	0	0	0	0	1	0	0	0	0	0
AL-03	Alloprevotella_sp_oral_taxon_308	0	0	0	1	0	15	3	0	0	0	0	0	1	4	0	0	0	0	0	0	0	0	0	0	0	3	1	5	0	1	0	0	0	0	0	0	0	0	0	0	0	0	0	0	0	0	0	0
AL-04	Alloprevotella_sp_oral_taxon_473	0	0	0	0	0	0	0	0	0	0	0	0	0	0	13	3	0	0	0	0	7	0	0	0	0	0	0	7	0	0	0	0	0	0	0	0	0	0	0	0	0	0	29	6	0	0	0	34
AL-05	Alloprevotella_sp_oral_taxon_474	0	0	0	0	0	0	0	0	0	0	0	0	0	0	0	0	0	0	0	0	0	0	0	0	0	0	0	0	0	0	0	0	0	0	0	0	0	0	0	0	0	0	0	0	0	0	0	0
AL-06	Alloprevotella_sp_oral_taxon_912	0	0	0	0	0	0	0	0	3	0	0	0	0	0	0	2	0	0	0	0	0	0	0	0	0	0	0	0	0	0	0	0	0	0	0	0	0	0	0	0	0	0	4	0	0	0	0	0
AL-07	Alloprevotella_sp_oral_taxon_913	0	0	0	0	0	0	0	0	0	0	0	0	0	0	0	1	0	0	0	0	0	0	0	0	0	0	0	0	0	0	0	0	0	0	0	0	0	0	0	0	0	0	0	0	0	0	0	0
AL-08	Alloprevotella_sp_oral_taxon_914	0	0	0	0	0	0	0	0	0	0	0	0	0	0	0	0	0	0	0	0	0	0	0	0	0	0	0	0	0	0	0	0	0	0	0	0	0	0	0	0	0	0	0	1	0	0	0	0
AL-09	Alloprevotella_tannerae	0	0	0	41	8	82	22	0	6	0	2082	102	45	18	0	105	0	0	19	0	30	0	1	6	2	0	0	1	0	1	14	0	0	0	269	2	0	358	191	1593	62	0	35	2	0	0	0	15
AL-10	Alloscardovia_omnicolens	1	2	0	0	5	20	16	0	0	0	0	0	0	0	0	0	0	0	8	0	44	7	0	1	16	1	6	3	0	0	0	26	16	0	0	0	0	0	0	0	0	0	0	0	2	435	170	23
AL-11	Alloprevotella_sp_oral_taxon_914	0	0	0	0	0	10	4	0	2	0	0	0	2	0	0	0	0	0	0	0	1	0	0	1	0	0	0	2	0	0	0	1	0	0	0	0	0	0	0	0	0	0	301	74	0	0	0	0
AN-01	Anaerococcus_lactolyticus	0	0	0	0	0	0	0	0	0	0	0	0	0	0	0	0	0	0	0	0	0	0	0	0	0	0	0	0	0	0	0	0	0	0	0	0	0	0	0	0	0	0	0	0	0	0	0	0
AN-03	Anaeroglobus_geminatus	0	1	0	0	0	0	0	0	0	0	7	6	2	0	0	1	0	0	0	0	1	0	0	0	0	19	1	0	0	0	0	0	0	0	0	0	0	0	0	0	0	0	0	0	0	0	0	0
AQ-01	Aquamicrobium_lusatiense	0	0	0	0	0	0	0	0	0	0	0	0	0	0	0	0	0	0	0	0	0	0	0	0	0	0	0	0	0	0	0	0	0	0	0	0	0	0	0	0	0	0	0	0	0	0	0	0
AR-01	Arcanobacterium_haemolyticum	0	0	0	0	0	0	0	0	0	0	0	0	0	0	0	0	0	0	0	0	0	0	0	0	0	0	0	0	0	0	0	0	0	0	0	0	0	0	0	0	0	0	0	0	0	0	0	0
AR-02	Arsenicicoccus_sp_oral_taxon_190	0	0	0	0	0	0	0	0	0	0	0	0	0	0	0	0	0	0	0	0	0	0	0	0	0	0	0	0	0	0	0	0	0	0	0	0	0	0	0	0	0	0	0	0	0	0	0	0
AT-01	Atopobium_minutum	0	0	0	0	0	0	0	0	0	0	0	0	0	0	0	0	0	0	0	0	0	0	0	0	0	0	0	0	0	0	0	0	0	0	0	0	0	0	0	0	0	0	0	0	0	0	0	0
AT-02	Atopobium_parvulum	0	1	0	0	1	1	4	0	1	0	19	4	6	0	0	2	0	0	1	0	1	1	0	2	2	1	18	1	0	0	0	15	0	0	7	4	7	171	3332	267	76	3	3	0	0	13	2	0
AT-03	Atopobium_rimae	0	5	1	0	0	0	0	0	4	1	47	17	25	7	0	24	0	0	1	0	3	0	7	1	4	21	0	3	1	5	0	13	0	0	18	3	29	361	2510	421	85	57	2	0	0	5	3	0
AT-04	Atopobium_sp_oral_taxon_199	0	0	0	0	0	0	0	0	0	0	0	0	0	0	0	2	0	0	0	0	0	0	0	1	0	0	0	0	0	0	0	0	0	0	0	0	0	0	1	1	0	0	0	0	0	1	0	0
AT-05	Atopobium_sp_oral_taxon_416	0	0	0	0	0	0	0	0	0	0	0	0	0	0	0	2	0	0	0	0	0	0	0	0	0	0	0	0	0	0	0	0	0	0	0	0	0	0	0	0	0	0	0	0	0	0	0	0
AT-06	Atopobium_sp_oral_taxon_810	0	0	0	0	0	0	0	0	0	0	0	0	0	0	0	0	0	0	0	0	0	0	0	0	0	0	0	0	0	0	0	0	0	0	0	0	0	0	1	0	0	0	0	0	0	0	1	0
AT-07	Atopobium_vaginae	0	0	0	0	0	0	0	0	0	0	0	0	0	0	0	0	0	0	0	0	0	0	0	0	0	0	0	0	0	0	0	0	0	0	0	0	0	0	0	0	0	0	0	0	0	0	0	0
AT-08	Atopobium_parvulum	0	0	0	0	0	0	2	0	0	0	1	0	1	0	0	0	4	0	0	0	0	0	0	1	7	0	1	3	0	0	0	0	2	0	1	1	2	17	17	33	73	0	0	0	0	12	15	0
AT-09	Atopobium_rimae	0	0	0	0	0	3	4	0	0	0	0	0	0	0	0	0	12	4	0	0	2	0	0	2	7	3	0	7	0	0	0	3	1	0	0	0	1	0	0	0	0	0	0	0	0	33	9	1
BA-01	Bacillus_clausii	0	0	0	0	0	0	0	0	0	0	0	0	0	0	0	0	0	0	0	0	0	0	0	0	0	0	0	0	0	0	0	0	0	0	0	0	0	0	0	0	0	0	0	0	0	0	0	0
BA-02	Bacteroidaceae[G-1]_sp_oral_taxon_272	0	2	6	0	0	0	0	0	0	0	19	24	2	29	0	14	0	0	0	0	0	0	0	0	0	0	0	0	0	0	0	0	0	0	1	1	0	0	0	0	0	0	0	0	0	0	0	0
BA-03	Bacteroidales[G-2]_sp_oral_taxon_274	0	0	0	0	0	0	23	0	9	1	11	16	9	0	0	97	0	0	11	0	0	0	10	4	0	204	0	16	1	0	0	0	0	2	0	0	0	0	0	0	0	0	0	0	1	1	0	0
BA-04	Bacteroidales[G-3]_sp_oral_taxon_911	0	0	0	0	0	0	0	0	0	0	0	0	0	0	0	0	0	0	0	0	0	0	0	0	0	0	0	0	0	0	0	0	0	0	0	0	0	0	0	0	0	0	0	0	0	0	0	0
BA-05	Bacteroides_heparinolyticus	0	0	0	0	0	0	0	0	0	0	0	0	0	0	0	0	0	0	0	0	0	0	0	0	0	0	0	0	0	0	0	0	0	0	0	0	0	0	0	0	0	0	0	0	0	0	0	0
BA-06	Bacteroides_tectus	0	0	0	0	0	0	0	0	0	0	0	0	0	0	0	0	0	0	0	0	0	0	0	0	0	0	0	0	0	0	0	0	0	0	0	0	0	0	0	0	0	0	0	0	0	0	0	0
BA-07	Bacteroides_zoogleoformans	0	0	0	0	0	0	3	0	0	0	0	0	0	0	0	0	0	0	0	0	0	0	0	0	0	0	0	0	0	0	0	0	0	0	0	0	0	0	0	0	0	0	0	0	0	0	0	0
BA-08	Bacteroidetes[G-3]_sp_oral_taxon_280	0	0	0	0	0	0	8	0	0	0	0	0	0	0	0	0	0	0	0	0	0	0	0	0	0	0	0	0	0	0	0	0	0	0	0	0	0	0	0	0	0	0	0	0	0	0	0	0
BA-09	Bacteroidetes[G-3]_sp_oral_taxon_281	0	0	0	0	0	0	0	0	0	0	0	2	0	0	0	0	0	0	0	0	0	0	0	0	0	0	0	0	0	0	0	0	0	0	0	0	0	0	0	0	0	0	0	0	0	0	0	0
BA-10	Bacteroidetes[G-3]_sp_oral_taxon_365	0	0	0	0	0	0	0	0	0	0	1	0	0	0	0	0	0	0	0	0	0	0	0	0	0	0	0	0	0	0	0	0	0	0	0	0	0	0	0	0	0	0	0	0	0	0	0	0
BA-11	Bacteroidetes[G-3]_sp_oral_taxon_436	0	0	0	0	0	0	0	0	0	0	0	0	0	0	0	0	0	0	0	0	0	0	0	0	0	0	0	0	0	0	0	0	0	0	0	0	0	0	0	0	0	0	0	0	0	0	0	0
BA-12	Bacteroidetes[G-3]_sp_oral_taxon_503	0	0	0	0	0	0	0	0	0	0	0	0	0	0	0	0	0	0	0	0	0	0	0	0	0	0	0	0	0	0	0	0	0	0	0	0	0	0	0	0	0	0	0	0	0	0	0	0
BA-13	Bacteroidetes[G-3]_sp_oral_taxon_899	0	0	0	0	0	0	0	0	0	0	0	0	0	0	0	0	0	0	0	0	0	0	0	0	0	0	0	0	0	0	0	0	0	0	0	0	0	0	0	0	0	0	0	0	0	0	0	0
BA-14	Bacteroidetes[G-4]_sp_oral_taxon_509	0	0	0	0	0	0	0	0	0	0	0	0	0	0	0	0	0	0	0	0	0	0	0	0	0	0	0	0	0	0	0	0	0	0	0	0	0	0	0	0	0	0	0	0	0	0	0	0
BA-15	Bacteroidetes[G-5]_sp_oral_taxon_505	0	0	0	0	0	0	0	0	0	0	0	0	0	0	0	0	0	0	0	0	0	0	4	0	0	0	0	0	0	0	0	0	0	0	0	0	0	0	0	0	0	0	0	0	0	0	0	0
BA-16	Bacteroidetes[G-5]_sp_oral_taxon_507	0	0	0	0	0	0	0	0	0	0	0	0	0	0	0	0	0	0	0	0	0	0	0	0	0	0	0	0	0	0	0	0	0	0	0	0	0	0	0	0	0	0	0	0	0	0	0	0
BA-17	Bacteroidetes[G-5]_sp_oral_taxon_511	0	0	0	0	0	0	0	0	0	0	22	2	0	0	0	4	0	0	0	0	0	0	0	0	0	0	0	0	0	0	0	0	0	0	0	0	0	0	0	0	0	0	0	0	0	0	0	0
BA-18	Bacteroidetes[G-6]_sp_oral_taxon_516	0	0	0	0	0	0	0	0	0	0	0	0	0	0	0	0	0	0	0	0	0	0	0	0	0	0	0	0	0	0	0	0	0	0	0	0	0	0	0	0	0	0	0	0	0	0	0	0
BA-19	Bacteroidetes[G-5]_sp_oral_taxon_511	0	0	0	0	0	0	0	0	0	0	0	0	0	0	0	0	0	0	0	0	0	0	0	0	0	0	0	0	0	0	0	0	0	0	0	0	0	0	0	0	0	0	0	0	0	0	0	0
BD-01	Bdellovibrio_sp_oral_taxon_039	0	0	0	0	0	0	0	0	0	0	0	0	0	0	0	0	0	0	0	0	0	0	0	0	0	0	0	0	0	0	0	0	0	0	0	0	0	0	0	0	0	0	0	0	0	0	0	0
BE-01	Bergeyella_sp_oral_taxon_319	0	0	0	0	0	0	0	0	0	0	0	0	0	0	0	0	0	0	0	0	0	0	0	0	0	0	0	0	0	0	0	0	0	0	0	0	0	0	0	0	0	0	0	0	0	0	0	0
BE-02	Bergeyella_sp_oral_taxon_322	433	35	56	231	2042	203	315	482	130	543	188	87	27	329	943	81	34	14	72	37	28	10	132	37	11	145	0	10	129	81	66	122	466	15	36	54	20	70	0	46	92	497	105	213	0	4	0	36
BE-03	Bergeyella_sp_oral_taxon_900	0	0	0	0	0	0	0	0	0	0	0	0	0	1	0	0	0	0	0	0	0	1	0	0	0	0	0	0	0	0	0	0	0	0	0	0	0	0	0	0	0	0	0	0	0	0	0	0
BE-04	Bergeyella_sp_oral_taxon_907	0	0	0	47	129	13	5	0	0	0	0	0	0	0	0	0	0	0	10	0	0	0	0	0	0	0	0	0	0	0	0	0	0	0	0	0	0	0	0	0	0	0	0	0	0	0	0	0
BI-01	Bifidobacteriaceae[G-2]_sp_oral_taxon_407	0	0	0	0	0	0	0	0	0	0	0	0	0	0	0	0	0	0	0	0	0	0	0	0	0	0	0	0	0	0	0	0	0	0	0	0	0	0	0	0	0	0	0	0	0	0	0	0
BI-02	Bifidobacterium_animalis_subsp_animalis	0	0	0	0	0	0	0	0	0	0	0	0	0	0	0	0	0	0	0	0	0	0	0	0	0	0	0	0	0	0	0	0	0	0	0	0	0	0	0	0	0	0	0	0	0	0	0	0
BI-03	Bifidobacterium_animalis_subsp_lactis	0	0	0	0	0	0	0	0	31	11	0	0	0	0	0	0	0	0	0	0	0	0	0	0	0	0	0	0	0	0	0	0	0	0	0	0	0	0	0	0	0	0	0	0	0	0	0	0
BI-04	Bifidobacterium_breve	0	0	0	0	0	0	0	0	0	0	0	0	0	0	0	0	0	0	0	0	0	0	0	0	0	0	0	0	0	0	0	0	0	0	0	0	0	0	0	0	0	0	0	0	0	0	0	0
BI-05	Bifidobacterium_dentium	0	0	0	0	1	0	0	0	0	0	0	0	0	0	0	1	0	0	0	0	1	0	0	0	0	1	0	0	0	0	0	0	0	2	11	1	0	0	0	0	0	9	0	0	0	5	0	0
BI-06	Bifidobacterium_longum	0	2	0	0	0	2	11	0	0	1	0	0	0	0	1	0	0	0	0	0	0	0	1	30	1588	0	0	0	0	0	0	6	0	0	0	0	0	0	0	0	0	0	0	0	0	0	0	14
BI-07	Bifidobacterium_scardovii	0	0	0	0	0	0	0	0	0	0	0	0	0	0	0	0	0	0	0	0	0	0	0	0	0	0	0	0	0	0	0	0	0	0	0	0	0	0	0	0	0	0	0	0	0	0	0	0
BR-01	Brevundimonas_diminuta	0	0	0	0	0	0	0	0	0	0	0	0	0	0	0	0	0	0	0	0	0	0	0	0	0	0	0	0	0	0	0	0	0	0	0	0	0	0	0	0	0	0	0	0	0	0	0	0
BU-01	Bulleidia_extructa	0	0	0	0	0	0	9	0	0	0	0	0	0	0	0	3	0	0	0	0	1	0	1	1	0	0	0	0	0	0	0	0	0	0	9	0	0	0	0	0	0	0	0	0	0	0	0	0
BU-02	Butyrivibrio_sp_oral_taxon_094	0	0	0	0	0	0	0	0	0	0	0	0	0	0	0	0	0	0	0	0	0	0	0	0	0	0	0	0	0	0	0	0	0	0	0	0	0	0	0	0	0	0	0	0	0	0	0	0
CA-01	Campylobacter_concisus	0	3	0	2	11	0	1	0	0	0	38	138	2	12	1	69	0	1	0	0	0	0	0	0	6	0	0	0	2	0	0	0	1	0	1	0	0	388	180	192	97	0	1	1	0	3	0	33
CA-02	Campylobacter_concisus	9	19	186	156	0	31	147	21	3	154	231	30	60	1503	117	11	73	260	67	0	87	225	23	92	1024	636	28	107	594	31	0	82	135	32	73	70	19	95	1	68	1399	0	41	72	0	15	27	15
CA-03	Campylobacter_curvus	0	0	0	0	0	0	0	0	0	0	0	0	0	0	0	584	0	0	0	0	0	0	0	0	0	7	0	0	0	0	0	0	0	7	20	5	0	0	0	1	0	1	0	0	1	0	0	0
CA-04	Campylobacter_gracilis	0	1	0	0	11	4	57	0	0	1	80	123	14	42	0	1238	0	0	2	0	18	20	252	4	8	21	10	2	1	0	1	8	0	5	69	8	6	149	1744	142	38	18	2	3	2	19	3	96
CA-06	Campylobacter_sp_oral_taxon_044	0	0	0	73	0	83	32	0	0	0	0	0	0	0	0	0	0	0	0	0	0	0	0	11	3	0	0	0	0	0	0	0	0	0	0	0	0	0	0	0	0	0	0	0	0	0	0	19
CA-07	Campylobacter_sputorum	0	0	0	0	0	0	0	0	0	0	0	0	0	0	0	0	0	0	0	0	0	0	0	0	0	0	0	0	0	0	0	0	0	0	0	0	0	0	0	0	0	0	0	0	0	0	0	0
CA-08	Campylobacter_ureolyticus	0	0	0	0	0	0	0	0	0	0	0	0	0	0	0	0	0	0	0	0	0	0	0	0	0	0	0	0	0	0	0	0	0	0	0	0	0	0	0	0	0	0	0	0	0	0	0	0
CA-09	Capnocytophaga_gingivalis	65	10	55	226	12	146	625	50	12	89	36	247	12	119	548	827	140	14	7	2	12	23	7	9	1	13	19	1	1	7	0	13	13	1	0	0	0	961	64	383	205	6	1	4	0	1	0	0
CA-10	Capnocytophaga_granulosa	14	6	21	27	163	5	274	51	1	3	1	0	0	0	7	2773	4	0	47	0	5	4	0	0	2	0	0	0	0	1	0	4	2	0	0	0	0	0	0	0	0	0	0	0	0	0	0	23
CA-11	Capnocytophaga_haemolytica	206	12	68	0	0	0	0	0	0	0	191	963	23	68	0	0	0	0	0	0	0	0	0	0	0	0	0	0	0	0	0	0	0	0	0	0	0	0	0	0	0	0	0	0	0	0	0	0
CA-12	Capnocytophaga_leadbetteri	15	15	50	374	867	34	73	0	2	5	610	194	27	143	503	80	67	2	9	0	0	9	0	0	0	40	15	1	2	0	0	2	1	0	0	0	0	318	10	240	50	0	2	0	0	2	0	14
CA-13	Capnocytophaga_ochracea	0	0	0	0	0	0	0	0	0	0	0	0	0	0	0	0	0	0	0	0	1	0	0	0	0	0	0	0	0	0	0	0	0	0	0	0	0	2	0	0	0	0	0	0	0	0	0	0
CA-14	Capnocytophaga_sp_oral_taxon_323	0	0	0	0	0	0	0	0	0	0	0	0	0	0	0	0	0	0	4	0	0	0	0	0	0	0	0	0	0	0	0	0	0	0	0	0	0	0	0	0	0	0	0	0	0	0	0	0
CA-15	Capnocytophaga_sp_oral_taxon_324	0	0	0	0	0	0	0	0	0	0	0	0	0	0	0	0	0	0	0	0	0	0	0	0	0	0	0	0	0	0	0	0	0	0	0	0	0	0	0	0	0	0	0	0	0	0	0	0
CA-17	Capnocytophaga_sp_oral_taxon_332	0	0	0	0	0	0	0	0	0	0	1	0	0	0	0	0	0	0	0	0	2	3	0	0	0	0	0	0	0	0	0	0	0	0	0	0	0	1	0	1	0	0	0	0	0	0	0	0
CA-18	Capnocytophaga_sp_oral_taxon_334	0	0	0	0	0	0	0	0	0	0	0	0	0	0	0	0	0	0	0	0	0	0	0	0	0	0	0	0	0	0	0	0	0	0	0	0	0	0	0	0	0	0	0	0	0	0	0	0
CA-19	Capnocytophaga_sp_oral_taxon_335	0	0	0	0	0	0	0	0	0	0	0	0	0	0	0	0	0	1	0	0	0	0	2	0	0	0	0	0	0	0	0	0	0	0	0	0	0	0	0	0	0	0	0	0	0	0	0	0
CA-20	Capnocytophaga_sp_oral_taxon_336	0	0	0	0	0	0	0	0	0	0	0	0	0	0	0	0	1	0	0	0	0	0	0	0	0	0	0	0	0	0	0	0	0	0	1	0	0	0	0	0	0	0	0	0	0	0	0	6
CA-21	Capnocytophaga_sp_oral_taxon_338	0	0	0	0	0	0	0	0	0	0	0	0	0	0	0	339	0	0	0	0	1	0	3	0	0	0	0	0	0	0	0	0	0	6	0	0	0	0	0	0	0	0	0	0	0	0	0	14
CA-22	Capnocytophaga_sp_oral_taxon_380	0	0	0	0	0	0	0	0	0	0	0	0	0	0	0	0	0	0	0	0	0	0	0	0	0	0	0	0	0	0	0	0	0	0	0	0	0	0	2	0	0	0	0	0	0	0	0	0
CA-23	Capnocytophaga_sp_oral_taxon_412	0	0	0	0	0	0	0	0	0	0	0	0	0	0	0	0	0	0	0	0	0	0	0	0	0	0	0	0	0	0	0	0	0	0	0	0	0	0	0	0	0	0	0	0	0	0	0	0
CA-24	Capnocytophaga_sp_oral_taxon_863	0	0	0	0	0	0	0	0	0	0	0	0	0	0	0	50	0	0	0	0	0	0	0	0	0	0	0	0	0	0	0	0	0	0	0	0	0	0	0	0	0	0	0	0	0	0	0	0
CA-25	Capnocytophaga_sp_oral_taxon_864	0	0	0	0	0	0	16	0	0	0	0	0	0	0	0	4	0	0	0	0	0	0	0	0	0	0	0	0	0	0	0	0	0	0	0	0	0	0	0	0	0	0	0	0	0	0	0	0
CA-26	Capnocytophaga_sp_oral_taxon_878	0	0	0	0	0	0	0	0	0	0	0	0	0	0	0	0	0	0	0	0	0	0	0	0	0	0	0	0	0	0	0	0	0	0	0	0	0	0	0	0	0	0	0	0	0	0	0	0
CA-27	Capnocytophaga_sp_oral_taxon_901	0	0	0	0	0	0	0	0	0	0	0	0	0	0	0	0	0	0	0	0	0	0	0	0	0	0	0	0	0	0	0	0	0	0	0	0	0	0	0	0	0	0	0	0	0	0	0	0
CA-28	Capnocytophaga_sp_oral_taxon_902	0	0	0	0	0	1	10	0	1	0	0	0	0	0	0	24	0	0	0	0	0	0	0	0	0	0	0	0	0	0	0	0	0	0	0	0	0	0	0	0	0	0	0	0	0	3	0	0
CA-29	Capnocytophaga_sp_oral_taxon_903	0	0	1	0	0	0	0	0	0	0	0	0	0	0	0	0	0	0	0	0	0	0	0	0	0	0	0	0	0	0	0	0	0	0	0	0	0	2	0	0	0	0	0	0	0	0	0	0
CA-30	Capnocytophaga_sputigena	0	0	0	4	240	4	10	600	13	38	0	0	0	0	0	89	0	0	0	0	1	0	21	48	5	0	9	0	0	0	0	0	0	0	0	0	0	1	0	0	0	30	68	38	0	0	0	12
CA-31	Cardiobacterium_hominis	33	3	1	0	102	8	4	0	0	0	0	0	0	0	0	676	0	0	0	0	1	0	126	6	9	37	3	1	0	0	0	3	4	0	2	1	1	92	0	38	23	5	0	0	0	0	0	0
CA-32	Cardiobacterium_valvarum	6	6	15	0	50	10	4	0	0	0	0	0	0	0	0	808	0	0	0	0	0	0	0	0	0	177	18	4	0	0	0	0	0	35	57	19	0	0	0	0	0	0	1	0	0	0	0	0
CA-34	Catonella_sp_oral_taxon_451	0	0	0	0	0	0	0	0	0	0	0	0	0	0	0	0	0	0	7	0	0	0	0	0	0	0	0	0	0	0	0	0	0	0	0	0	0	0	0	0	0	0	0	0	0	0	0	0
CA-35	Caulobacter_sp_oral_taxon_002	0	0	0	0	0	0	0	0	0	0	0	0	0	0	0	0	0	0	0	0	0	0	0	0	0	0	0	0	0	0	0	0	0	0	0	0	0	0	0	0	0	0	0	0	0	0	0	0
CE-01	Centipeda_periodontii	0	2	0	0	0	0	0	0	0	0	0	0	0	0	0	68	0	0	0	0	0	0	0	0	0	0	0	0	0	0	0	0	0	0	0	0	0	5	0	2	1	0	0	0	0	0	0	33
CH-01	Chlamydophila_pneumoniae	0	0	0	0	0	0	0	0	0	0	0	0	0	0	0	0	0	0	0	0	0	0	0	0	0	0	0	0	0	0	0	0	0	0	0	0	0	0	0	0	0	0	0	0	0	0	0	0
CH-02	Chloroflexi[G-1]_sp_oral_taxon_439	0	0	0	0	0	0	1	0	0	1	0	0	0	0	0	11	0	0	0	0	0	0	0	0	0	0	0	0	0	0	0	0	0	0	0	0	0	0	0	0	0	0	0	0	0	0	0	0
CH-03	Chloroflexi[G-1]_sp_oral_taxon_439	0	0	0	0	0	0	0	0	0	0	0	0	0	0	0	0	0	0	0	0	0	0	0	0	0	0	0	0	0	0	0	0	0	0	0	0	0	0	0	0	0	0	0	0	0	0	0	0
CL-01	Clostridiales[F-1][G-1]_sp_oral_taxon_093	0	0	0	0	0	0	0	0	0	0	0	0	0	0	0	0	0	0	0	0	0	0	0	0	0	0	0	0	0	0	0	0	0	0	0	0	0	0	0	0	0	0	0	0	0	0	0	0
CL-02	Clostridiales[F-1][G-2]_sp_oral_taxon_402	0	0	0	0	0	0	0	0	0	0	0	0	0	0	0	0	0	0	0	0	0	0	0	0	0	0	0	0	0	0	0	0	0	0	0	0	0	0	0	0	0	0	0	0	0	0	0	0
CL-03	Clostridiales[F-2][G-1]_sp_oral_taxon_075	0	0	0	0	0	0	0	0	0	0	0	0	0	0	0	0	0	0	0	0	0	0	0	0	0	0	0	0	0	0	0	0	0	0	0	0	0	0	0	0	0	0	0	0	0	0	0	0
CL-04	Clostridiales[F-2][G-2]_sp_oral_taxon_085	0	4	3	0	0	0	0	0	0	0	8	0	3	19	69	9	29	48	0	0	2	2	0	5	29	8	0	13	9	1	0	13	3	0	0	0	0	0	0	0	0	0	0	0	0	3	0	0
CL-05	Clostridiales[F-2][G-3]_sp_oral_taxon_366	0	0	0	0	0	0	0	0	0	0	0	0	0	0	0	0	0	0	0	0	0	0	0	0	0	0	0	0	0	0	0	0	0	0	0	0	0	0	0	0	0	0	0	0	0	0	0	0
CL-06	Clostridiales[F-2][G-3]_sp_oral_taxon_381	0	0	0	0	0	0	0	0	0	0	0	0	0	2	0	0	0	0	0	0	0	0	0	0	3	0	0	0	0	0	0	0	0	0	0	0	0	1	1	0	0	0	0	0	0	0	0	0
CL-07	Clostridiales[F-3][G-1]_sp_oral_taxon_876	0	0	0	0	0	0	0	0	0	0	0	0	0	0	0	0	0	0	0	0	0	0	0	0	0	0	0	0	0	0	0	0	0	0	0	0	0	0	0	0	0	0	0	0	0	0	0	0
CL-08	Clostridiales[F-2][G-1]_sp_oral_taxon_075	0	2	0	0	0	0	38	0	0	0	63	9	3	93	0	271	0	0	8	0	3	3	6	1	2	2	12	3	9	3	0	2	1	0	0	0	0	0	0	0	0	0	6	2	0	0	0	39
CO-01	Corynebacterium_diphtheriae	0	0	0	0	0	0	0	0	0	0	0	0	0	0	0	0	0	0	0	0	0	0	0	0	0	0	0	0	0	0	0	0	0	0	0	0	0	0	0	0	0	0	0	0	0	0	0	0
CO-02	Corynebacterium_durum	198	32	3	0	9	1	0	7	2	0	0	14	0	0	0	7	0	0	0	0	3	0	41	18	3	12	204	2	0	4	6	63	2	0	13	0	28	5	0	5	0	5	0	0	0	18	5	0
CO-03	Corynebacterium_matruchotii	11	12	1	0	9	4	206	20	9	0	15	4004	15	2	1	120	0	0	24	0	1	3	233	16	7	14	3	2	1	0	0	0	0	3	28	0	0	34	15	124	5	10	1	0	0	38	1	2
CO-04	Corynebacterium_mucifaciens	0	0	0	0	0	0	0	0	0	0	0	3	0	0	0	0	0	0	0	0	0	0	0	0	0	0	0	0	0	0	0	0	0	0	0	0	0	0	0	0	0	0	0	0	0	0	0	0
CO-05	Corynebacterium_sp_oral_taxon_184	0	0	0	0	0	0	0	0	0	0	0	0	0	0	0	0	0	0	0	0	0	0	0	0	0	0	0	0	0	0	0	0	0	0	0	0	0	0	0	0	0	0	0	0	0	0	0	0
CO-06	Corynebacterium_urealyticum	0	0	0	0	0	0	0	0	0	0	0	0	0	0	0	0	0	0	0	0	0	0	0	0	0	0	0	0	0	0	0	0	0	0	0	0	0	0	0	0	0	0	0	0	0	0	0	0
CO-07	Corynebacterium_diphtheriae	0	0	0	0	0	0	0	31	0	0	0	48	0	0	0	0	0	0	0	0	1	0	1	0	0	0	0	0	0	0	0	0	0	0	0	0	0	0	0	0	0	0	0	0	0	0	0	0
CO-08	Corynebacterium_diphtheriae	0	0	0	0	0	0	0	13	0	0	0	0	0	0	0	0	0	0	1	0	0	0	0	0	0	0	2	0	0	0	0	0	0	0	0	0	0	4	0	7	0	0	0	0	0	0	0	0
CR-01	Cryptobacterium_curtum	0	0	0	0	0	1	0	0	0	0	0	0	0	0	0	1	6	3	0	0	1	0	0	11	299	0	0	0	0	0	0	2	0	0	0	0	0	0	0	0	0	2	0	0	0	0	0	0
DE-01	Delftia_acidovorans	0	0	0	0	0	0	0	0	0	0	0	0	0	0	0	0	0	0	0	0	0	0	0	0	0	0	0	0	0	0	0	0	0	0	0	0	0	0	0	0	0	0	0	0	0	0	0	0
DE-02	Desulfobulbus_sp_oral_taxon_041	0	0	0	0	0	0	0	0	0	0	0	0	0	0	0	26	0	0	0	0	0	0	6	0	0	0	0	0	0	0	0	0	0	0	0	0	0	0	0	0	0	0	0	0	0	0	0	0
DE-03	Desulfomicrobium_orale	0	0	0	0	0	0	0	0	0	0	0	0	0	0	0	0	0	0	0	0	0	0	0	0	0	0	0	0	0	0	0	0	0	0	0	0	0	0	0	0	0	0	0	0	0	0	0	0
DE-04	Desulfovibrio_fairfieldensis	0	0	0	0	0	0	0	0	0	0	0	0	0	0	0	0	0	0	0	0	0	0	0	0	0	0	0	0	0	0	0	0	0	0	0	0	0	0	0	0	0	0	0	0	0	0	0	0
DE-05	Desulfovibrio_sp_oral_taxon_040	0	0	0	0	0	0	0	0	0	0	0	0	0	0	0	0	0	0	0	0	0	0	0	0	0	0	0	0	0	0	0	0	0	0	0	0	0	0	0	0	0	0	0	0	0	0	0	0
DI-01	Dialister_invisus	0	2	0	0	35	44	18	0	0	0	108	114	39	3	0	49	0	0	5	7	18	0	6	1	1	14	4	3	1	0	0	5	1	0	14	0	27	0	0	1	0	83	7	2	0	6	0	0
DI-02	Dialister_micraerophilus	0	0	0	0	0	0	0	0	0	0	0	2	0	0	0	0	0	0	0	0	1	1	0	1	1	0	0	0	0	0	0	4	0	0	0	0	0	75	71	24	18	0	0	0	0	0	0	0
DI-03	Dialister_pneumosintes	0	0	3	0	0	2	4	0	0	0	90	22	10	14	0	4	0	0	19	0	12	0	3	0	2	45	0	6	4	0	0	0	0	3	0	0	0	0	0	0	0	0	1	0	0	6	0	8
DI-04	Dialister_sp_oral_taxon_119	0	1	1	0	0	0	0	0	0	0	0	0	0	0	0	0	0	0	6	6	2	0	32	1	0	0	0	0	0	0	0	0	0	0	0	0	0	0	0	0	0	0	0	0	0	0	0	0
DI-05	Dialister_sp_oral_taxon_502	0	0	0	0	0	0	0	0	0	0	0	0	0	0	0	0	0	0	0	0	0	0	0	0	0	0	0	0	0	0	0	0	0	0	0	0	0	0	0	0	0	0	0	0	0	0	0	0
DI-06	Dietzia_sp_oral_taxon_368	0	0	0	0	0	0	0	0	0	0	0	0	0	0	0	0	0	0	0	0	0	0	0	0	0	0	0	0	0	0	0	0	0	0	0	0	0	0	0	0	0	0	0	0	0	0	0	0
DI-07	Dialister_sp_oral_taxon_502	0	0	0	0	0	0	0	0	0	0	0	6	0	0	0	3	0	0	0	0	0	0	0	0	0	0	0	0	0	0	0	0	0	0	0	0	8	0	0	0	0	0	0	0	0	0	0	0
DI-08	Dialister_sp_oral_taxon_502	0	0	0	0	0	0	0	0	0	0	0	0	0	0	0	0	0	0	0	0	0	0	0	0	0	0	0	0	0	0	0	0	0	0	0	0	0	0	0	0	0	0	0	0	0	0	0	0
DI-09	Dialister_sp_oral_taxon_502	0	0	0	0	0	0	0	0	0	0	0	0	0	0	0	0	0	0	0	0	0	0	0	0	0	0	0	0	0	0	0	0	0	0	0	0	0	0	0	0	0	0	0	0	0	0	0	0
DO-01	Dolosigranulum_pigrum	0	0	0	0	0	0	0	0	0	0	0	0	0	0	0	0	0	0	0	0	0	0	0	0	0	0	0	0	0	0	0	0	0	0	0	0	0	0	0	0	0	0	0	0	0	0	0	0
EG-01	Eggerthella_lenta	0	0	0	0	0	0	0	0	0	0	0	0	0	0	0	0	0	0	0	0	0	0	0	0	0	0	0	0	0	0	0	0	0	0	0	0	0	0	0	0	0	0	0	0	0	0	0	0
EG-02	Eggerthia_catenaformis	0	0	0	0	0	0	0	0	0	0	0	0	0	0	0	0	0	0	0	0	0	0	0	0	0	0	0	0	0	0	0	0	0	0	0	0	0	0	0	0	0	0	0	0	0	0	0	0
EI-01	Eikenella_corrodens	12	1	0	0	41	52	18	93	12	6	2	0	0	0	0	860	0	0	0	0	2	0	8	9	0	22	50	1	0	4	0	2	0	0	13	0	0	146	148	264	34	3	1	0	0	2	0	0
EI-02	Eikenella_sp_oral_taxon_011	0	0	0	0	0	0	0	0	0	0	0	0	0	0	0	0	0	0	0	0	0	0	0	0	0	0	0	0	0	0	0	0	0	0	0	0	0	0	0	0	0	0	0	0	0	0	0	0
EN-02	Enterococcus_faecalis	0	0	0	0	0	0	0	0	0	0	0	0	0	0	0	0	0	0	0	0	0	0	0	0	0	0	0	0	0	0	0	0	0	0	0	0	0	0	0	0	0	0	0	0	0	0	0	4
ER-01	Erysipelothrichaceae[G-1]_sp_oral_taxon_904	0	0	0	0	0	0	0	0	0	0	0	0	0	0	0	0	0	0	0	0	0	0	0	0	0	0	0	0	0	0	3	0	0	0	0	0	0	0	0	0	0	0	0	0	0	0	0	0
ER-02	Erysipelothrichaceae[G-1]_sp_oral_taxon_905	0	0	0	0	0	0	0	0	0	0	8	0	1	0	1	2	0	0	0	0	0	0	0	0	0	0	0	0	0	1	3	0	0	0	0	0	0	0	0	0	0	0	0	0	0	0	0	0
ER-03	Erysipelothrix_tonsillarum	0	0	0	0	0	0	0	0	0	0	0	0	0	0	0	0	0	0	0	0	0	0	0	0	0	0	0	0	0	0	0	0	0	0	0	0	0	0	0	0	0	0	0	0	0	0	0	0
ER-04	Erythromicrobium_ramosum	0	0	0	0	0	0	0	0	0	0	0	0	0	0	0	0	0	0	0	0	0	0	0	0	0	0	0	0	0	0	0	0	0	0	0	0	0	0	0	0	0	0	0	0	0	0	0	0
EU-01	Eubacterium_limosum	0	0	0	0	0	0	0	0	0	0	0	0	0	0	0	0	0	0	0	0	0	0	0	0	0	0	0	0	0	0	0	0	0	0	0	0	0	0	0	0	0	0	0	0	0	0	0	0
EU-02	Eubacterium[11][G-1]_infirmum	0	0	0	0	0	1	0	0	0	0	38	32	6	0	0	33	2	1	0	1	0	0	0	0	0	12	0	0	0	0	0	4	1	0	9	0	0	126	78	83	18	0	15	9	0	0	0	0
EU-03	Eubacterium[11][G-1]_sulci	0	0	0	13	1	222	61	0	0	0	0	0	0	0	66	0	168	231	0	0	0	0	0	19	66	242	80	104	233	6	0	21	1	0	0	0	7	1	0	0	0	0	17	14	0	0	0	0
EU-04	Eubacterium[11][G-3]_brachy	0	0	0	0	0	0	59	0	2	0	39	16	3	2	1	29	0	1	12	0	5	0	4	2	1	0	0	0	1	3	0	1	0	0	1	0	0	114	6	72	5	0	0	0	0	3	0	0
EU-05	Eubacterium[11][G-5]_saphenum	0	0	0	0	0	0	13	0	0	0	41	0	1	1	0	3	0	0	0	0	0	0	1	0	0	0	0	0	0	0	0	0	0	0	0	0	0	0	0	0	0	0	0	0	0	0	0	0
EU-06	Eubacterium[11][G-6]_minutum	0	0	0	0	0	0	1	0	0	0	0	0	0	0	0	0	0	0	0	0	0	0	0	0	0	0	0	0	0	0	0	0	0	0	0	0	0	0	0	0	0	0	0	0	0	0	0	0
EU-07	Eubacterium[11][G-6]_nodatum	0	0	0	0	0	0	0	0	0	0	0	0	0	0	0	0	0	0	0	0	0	0	0	0	0	0	0	0	0	0	0	0	0	0	0	0	0	0	0	0	0	0	1	0	0	0	0	0
EU-08	Eubacterium[11][G-7]_yurii	0	0	0	0	0	0	0	0	4	18	0	15	0	0	0	88	0	0	7	0	2	0	0	0	0	0	0	0	0	0	0	0	0	0	0	0	0	0	0	0	0	0	0	0	0	0	0	0
EU-09	Eubacterium[11][G-6]_nodatum	0	0	0	0	0	0	5	0	0	0	0	0	0	0	0	0	0	0	0	0	0	0	0	0	0	0	0	0	0	0	0	0	0	0	0	0	0	0	0	0	0	0	0	0	0	0	0	0
EU-10	Eubacterium[11][G-7]_yurii	0	0	0	0	0	0	0	0	0	0	0	0	0	0	0	3	0	0	0	0	0	0	0	0	0	0	0	0	0	0	0	0	0	0	0	0	0	0	0	0	0	0	0	0	0	0	0	0
EU-11	Eubacterium_limosum	0	0	0	0	0	0	0	0	0	0	0	0	0	0	0	0	0	0	0	0	0	0	0	0	0	0	0	0	0	0	0	0	0	0	0	0	0	0	0	0	0	0	0	0	0	0	0	0
FI-01	Filifactor_alocis	0	0	0	0	0	0	10	0	3	0	0	0	0	0	0	91	0	0	7	0	0	0	0	2	0	0	0	0	0	0	0	0	0	0	0	0	0	0	0	0	0	0	0	0	0	0	0	0
FI-02	Finegoldia_magna	0	0	0	0	0	0	0	0	0	0	0	0	0	0	0	0	0	0	0	0	0	0	0	0	0	0	0	0	0	0	0	0	0	0	0	0	0	0	0	0	0	0	0	0	0	0	0	0
FL-01	Flavobacteriales[G-1]_sp_oral_taxon_318	0	0	0	0	0	0	0	0	0	0	0	0	0	0	0	0	0	0	0	0	0	0	0	0	0	0	0	0	0	0	0	0	0	0	0	0	0	0	0	0	0	0	0	0	0	0	0	0
FL-02	Flavobacteriales[G-1]_sp_oral_taxon_321	0	0	0	0	0	0	0	0	0	0	0	0	0	0	0	0	0	0	0	0	0	0	0	0	0	0	0	0	0	0	0	0	0	0	0	0	0	0	0	0	0	0	0	0	0	0	0	0
FL-03	Flavobacteriales[G-2]_sp_oral_taxon_320	0	0	0	0	0	0	0	0	0	0	0	0	0	0	0	0	0	0	0	0	0	0	0	0	0	0	0	0	0	0	0	0	0	0	0	0	0	0	0	0	0	0	0	0	0	0	0	0
FR-01	Fretibacterium_fastidiosum	0	0	0	0	0	0	8	0	2	0	21	0	2	9	0	25	0	0	0	0	3	7	0	0	0	16	0	0	0	0	0	0	0	0	0	0	0	41	0	7	2	0	0	0	0	0	0	0
FR-04	Fretibacterium_sp_oral_taxon_360	0	0	0	0	0	0	9	0	1	0	0	0	0	2	0	2	0	0	0	0	0	0	2	0	2	0	0	0	0	0	0	0	0	0	2	0	0	0	0	0	0	0	0	0	0	0	0	0
FR-05	Fretibacterium_sp_oral_taxon_361	0	0	0	0	0	0	0	0	0	0	0	0	0	0	0	0	0	0	0	0	0	0	0	0	0	0	0	0	0	0	0	0	0	0	0	0	0	0	0	0	0	0	0	0	0	0	0	0
FR-06	Fretibacterium_sp_oral_taxon_362	0	0	0	0	0	0	0	0	0	0	0	0	0	0	0	0	0	0	0	0	0	0	0	0	0	0	0	0	0	0	0	0	0	0	0	0	0	0	0	0	0	0	0	0	0	0	0	0
FU-01	Fusobacterium_gonidiaformans	0	0	0	0	0	0	0	0	0	0	0	0	0	0	0	0	0	0	0	0	0	0	0	0	0	0	0	0	0	0	0	0	0	0	0	0	0	0	0	0	0	0	0	0	0	0	0	0
FU-02	Fusobacterium_gonidiaformans	0	0	0	0	0	0	0	0	0	0	0	0	0	0	0	0	0	0	0	0	0	0	0	0	0	0	0	0	0	0	0	0	0	0	0	0	0	0	0	0	0	0	0	0	0	0	0	0
FU-04	Fusobacterium_necrophorum	0	0	0	0	0	0	0	0	0	0	0	0	0	0	0	0	0	0	0	0	0	0	0	0	0	0	0	0	0	0	0	0	0	0	0	0	0	0	0	0	0	0	2	0	0	2	1	0
FU-05	Fusobacterium_nucleatum_subsp_animalis	0	0	0	1	0	6	18	0	0	0	3	12	1	5	0	14	0	0	2	0	0	0	2	0	0	0	1	0	0	0	0	0	0	1	0	2	0	2	0	0	1	0	1	0	0	0	0	1
FU-06	Fusobacterium_nucleatum_subsp_animalis	0	0	0	0	1	2	11	0	1	0	1	9	2	1	0	5	0	0	1	1	0	0	0	0	0	0	0	1	1	0	0	0	0	0	1	0	0	2	0	0	1	1	1	0	0	0	0	0
FU-07	Fusobacterium_nucleatum_subsp_nucleatum	0	0	0	0	1	8	35	0	0	0	3	20	13	0	0	40	0	0	0	0	0	0	24	2	1	3	0	2	0	0	0	1	1	0	1	0	0	0	0	0	1	0	0	0	1	33	1	11
FU-08	Fusobacterium_nucleatum_subsp_polymorphum	0	0	0	0	0	5	10	0	2	1	6	1	3	2	0	13	0	0	0	0	0	0	3	0	0	1	0	0	2	0	0	0	1	0	0	0	0	3	0	1	0	0	2	1	0	0	0	1
FU-09	Fusobacterium_nucleatum_subsp_vincentii	0	1	0	3	0	4	10	0	0	1	4	9	1	3	0	18	0	0	0	0	1	0	5	1	0	2	0	1	1	0	0	0	0	0	0	0	0	4	1	2	0	0	1	1	0	3	0	0
FU-10	Fusobacterium_periodonticum	61	282	739	105	81	741	490	189	421	790	2944	826	1973	5116	32	19	0	0	36	11	82	38	26	222	77	2741	795	1412	8225	281	26	888	2946	0	13	180	248	788	11	318	2932	19	2391	2428	0	0	0	22
FU-11	Fusobacterium_sp_oral_taxon_205	0	0	0	0	0	1	5	0	0	0	0	0	0	0	0	0	0	0	0	0	0	0	0	0	0	0	0	1	0	0	0	0	0	0	0	0	0	0	0	0	0	0	0	0	0	0	0	0
GA-01	Gardnerella_vaginalis	0	0	0	0	0	0	0	0	0	0	0	0	0	0	0	0	0	0	0	0	0	0	0	0	0	0	0	0	0	0	0	0	0	0	0	0	0	0	0	0	0	0	0	0	0	0	0	0
GE-01	Gemella_bergeri	0	0	0	0	0	0	0	0	0	0	0	0	0	0	0	2	0	0	0	0	0	0	0	0	0	0	0	0	0	0	0	0	0	0	0	0	0	210	151	190	15	0	0	0	0	0	0	0
GE-02	Gemella_haemolysans	1302	690	1413	254	181	295	58	1	11	16	622	193	11	26	6	6830	1	1	21062	10803	1808	2013	1148	269	203	2581	537	103	87	8547	14495	2651	133	11783	2943	1057	1	12114	105	620	102	962	607	91	66	23	69	40
GE-03	Gemella_morbillorum	0	0	1	0	21	5	14	0	0	0	0	0	0	0	0	381	0	0	3	6	7	0	21	27	4	196	224	7	1	13	43	120	4	0	0	0	0	5	0	1	0	348	9	0	1	7	0	0
GE-04	Gemella_sanguinis	16	874	6032	37	17	622	153	120	497	756	413	45	144	623	1	29	0	0	137	252	462	503	7	353	391	221	62	485	1409	133	219	1526	4208	810	3761	5246	2109	4586	63	2862	8748	3	705	621	0	1	60	0
GE-05	Gemella_morbillorum	5	12	9	95	47	372	60	1	9	6	11	0	0	0	0	495	0	2	9	2	15	1	85	11	5	12	0	9	0	0	0	0	0	0	5	0	0	74	29	213	12	0	0	1	2	7	0	0
GN-01	GN02[G-1]_sp_oral_taxon_871	5	6	38	0	0	0	0	0	0	0	0	0	0	0	0	0	0	0	0	0	0	0	0	0	0	0	0	0	0	0	0	0	0	0	0	0	0	0	0	0	0	0	0	0	0	0	0	0
GN-02	GN02[G-1]_sp_oral_taxon_872	0	0	0	0	15	1	0	0	0	0	0	0	0	0	0	0	0	0	0	0	0	0	0	0	0	0	0	0	0	0	0	0	0	0	0	0	0	0	0	0	0	0	0	0	0	0	0	0
GN-03	GN02[G-2]_sp_oral_taxon_873	0	0	0	1	0	0	0	0	0	0	0	0	0	0	0	0	0	0	0	0	0	0	0	0	0	0	0	0	0	0	0	0	0	0	0	0	0	0	0	0	0	0	0	0	0	0	0	0
GR-02	Granulicatella_elegans	0	1	0	115	84	1	1	1	3	1	0	0	0	0	0	465	0	0	89	1048	7	1	591	29	22	13	1	2	0	626	8160	79	2	0	0	2	0	3040	85	270	32	17	203	6	0	1	0	164
HA-02	Haemophilus_ducreyi	0	0	0	0	0	0	0	0	0	0	0	0	0	0	0	0	0	0	0	0	0	0	0	0	0	0	0	0	0	0	0	0	0	0	0	0	0	0	0	0	0	0	0	0	0	0	0	0
HA-04	Haemophilus_parahaemolyticus	5	112	61	0	0	0	0	0	0	0	0	0	0	0	0	67	0	0	1	51	18	0	5	142	13	0	0	0	0	0	0	0	0	0	0	0	0	1	0	0	0	4	9	0	0	0	0	0
HA-05	Haemophilus_parainfluenzae	1440	704	1437	5	64	5	16	7300	6273	7035	628	203	856	921	7	488	0	0	84	464	162	49	152	295	65	4152	6514	1396	3697	132	599	1310	1915	93	204	180	33	453	0	465	2764	1782	772	1118	40	218	14	145
HA-06	Haemophilus_sp_oral_taxon_035	0	0	0	0	0	0	0	0	0	0	0	0	0	0	0	5	0	0	0	0	0	0	0	0	0	0	0	0	0	0	0	0	0	0	0	0	0	0	0	0	0	0	0	0	0	0	0	0
HE-01	Helicobacter_pylori	0	0	0	0	0	0	0	0	0	0	0	0	0	0	0	0	0	0	0	0	0	0	0	0	0	0	0	0	0	0	0	0	0	0	0	0	0	0	0	0	0	0	0	0	0	0	0	0
JO-01	Johnsonella_ignava	0	0	0	0	0	0	0	0	0	0	0	0	0	0	0	536	0	0	0	0	0	0	20	0	0	0	0	0	0	0	0	0	0	0	0	0	0	0	0	0	0	0	0	0	0	0	0	0
JO-02	Johnsonella_sp_oral_taxon_166	0	0	0	0	0	0	7	0	0	0	80	28	1	0	0	0	0	0	0	0	0	0	0	0	0	0	0	0	0	0	0	0	0	0	0	0	0	0	0	0	0	0	0	0	0	0	0	0
JO-03	Jonquetella_anthropi	0	0	0	0	0	0	0	0	0	0	0	0	0	0	0	0	0	0	0	0	0	0	0	0	0	0	0	0	0	0	0	0	0	0	0	0	0	0	0	0	0	0	0	0	0	0	0	0
KI-02	Kingella_kingae	0	0	0	0	0	0	0	0	0	0	0	0	0	0	0	0	0	0	0	0	0	0	0	0	0	0	0	0	0	0	0	0	0	0	0	0	0	0	0	0	0	0	0	0	0	0	0	0
KI-03	Kingella_oralis	142	13	0	27	29	4	19	58	0	0	83	1544	10	2	1	193	0	0	3	0	9	0	100	25	0	0	81	1	0	0	0	31	2	1	12	0	1	291	121	195	23	3	0	0	0	6	0	0
KI-04	Kingella_sp_oral_taxon_459	0	0	0	0	0	0	0	0	0	0	0	0	0	0	0	0	0	0	0	0	0	0	0	2	0	0	0	0	0	0	0	0	0	0	0	0	0	0	0	0	0	0	0	0	0	0	0	0
LA-01	Lachnoanaerobaculum_orale	0	1	14	0	0	7	1	0	0	0	39	20	14	27	1	8	0	0	4	2	30	13	12	6	46	54	5	10	8	6	4	26	17	1	15	27	68	289	243	334	641	2	0	0	0	46	27	5
LA-02	Lachnoanaerobaculum_saburreum	12	4	27	1	0	0	30	0	0	2	73	110	7	7	22	170	26	2	7	0	0	0	26	1	1	24	0	0	0	0	0	0	0	1	0	0	3	0	0	2	0	0	0	0	0	15	3	0
LA-03	Lachnoanaerobaculum_sp_oral_taxon_083	0	0	1	0	0	0	4	0	0	0	0	0	1	0	0	2	1	1	0	0	0	0	0	0	1	28	1	0	0	0	0	1	6	0	0	0	0	0	0	0	1	0	67	7	0	0	0	0
LA-04	Lachnoanaerobaculum_sp_oral_taxon_089	0	0	0	0	0	0	1	0	0	0	0	0	0	0	0	0	0	0	0	0	0	0	0	0	0	0	0	0	0	0	0	0	0	2	0	0	0	0	0	0	0	0	0	0	0	0	0	0
LA-05	Lachnoanaerobaculum_sp_oral_taxon_496	0	0	0	0	0	0	0	0	0	0	0	0	0	0	0	0	0	0	0	0	0	0	0	0	0	0	0	0	0	0	0	0	0	0	0	0	0	0	0	0	0	0	0	0	0	0	0	0
LA-06	Lachnoanaerobaculum_umeaense	3	4	32	0	50	309	75	0	0	0	47	8	23	206	27	606	90	49	0	0	1	0	22	23	60	156	0	83	125	7	4	63	140	9	92	185	0	0	0	0	1	0	63	43	0	19	9	0
LA-07	Lachnospiraceae[G-2]_sp_oral_taxon_088	0	0	0	0	0	0	0	0	0	0	0	0	0	0	0	10	0	0	0	0	0	0	0	0	0	0	0	0	0	0	0	0	0	0	0	0	0	0	0	0	0	0	0	0	0	0	0	0
LA-08	Lachnospiraceae[G-2]_sp_oral_taxon_096	0	0	0	0	0	0	55	0	0	0	0	0	0	2	0	7	0	0	9	0	47	27	0	0	4	0	0	0	2	0	0	0	0	0	0	0	0	0	0	0	0	0	1	0	0	3	5	0
LA-09	Lachnospiraceae[G-3]_sp_oral_taxon_100	0	0	0	0	0	0	34	0	0	0	71	84	2	2	0	242	0	0	6	0	0	0	0	0	0	0	0	0	0	0	0	0	0	0	0	0	0	0	0	0	0	0	0	0	1	0	0	0
LA-10	Lachnospiraceae[G-5]_sp_oral_taxon_080	0	0	0	0	0	0	0	0	0	0	0	0	0	0	0	0	0	0	0	0	1	0	0	0	0	0	0	0	0	0	0	0	0	0	0	0	0	0	0	0	0	0	0	1	0	0	0	0
LA-11	Lachnospiraceae[G-5]_sp_oral_taxon_455	0	0	0	0	0	17	5	0	0	0	0	0	0	0	0	0	0	0	0	0	0	6	0	0	0	0	0	0	0	0	0	0	0	0	0	0	0	0	0	0	0	0	0	0	0	0	0	0
LA-12	Lachnospiraceae[G-6]_sp_oral_taxon_090	0	0	0	0	0	0	0	0	0	0	0	0	0	0	0	0	0	0	0	0	0	0	0	0	0	0	0	0	0	0	0	0	0	0	0	0	0	0	0	0	0	0	0	0	0	0	0	0
LA-13	Lachnospiraceae[G-7]_sp_oral_taxon_086	0	0	0	0	0	0	2	0	0	0	0	2	0	0	0	0	0	0	0	0	0	0	0	0	0	0	0	0	0	0	0	0	0	0	0	0	1	0	0	0	0	0	0	0	0	1	0	0
LA-14	Lachnospiraceae[G-7]_sp_oral_taxon_163	0	0	0	0	0	0	0	0	0	0	0	0	0	0	0	0	0	0	0	0	0	0	0	0	0	0	0	0	0	0	0	0	0	0	0	0	0	0	0	0	0	0	0	0	0	0	0	0
LA-15	Lachnospiraceae[G-8]_sp_oral_taxon_500	0	0	0	0	0	0	0	0	0	0	0	5	1	0	0	0	0	0	0	0	0	0	0	1	0	0	0	0	0	0	0	0	0	0	0	0	0	0	0	0	0	0	0	0	0	0	0	0
LA-16	Lactobacillus_brevis	0	0	0	0	0	0	0	0	0	0	0	0	0	0	0	0	0	0	0	0	0	0	0	0	0	0	0	0	0	0	0	0	0	0	0	0	0	0	0	0	0	0	0	0	0	0	0	0
LA-17	Lactobacillus_coleohominis	0	0	0	0	1	0	0	0	0	0	0	0	0	0	0	0	0	0	1	0	0	0	0	0	0	0	0	0	0	0	0	0	0	0	0	0	0	0	0	0	0	0	0	0	0	0	0	0
LA-18	Lactobacillus_fermentum	0	0	0	0	0	0	0	0	0	0	0	0	0	0	0	0	9	6	0	0	0	0	0	0	0	0	0	0	0	0	0	0	0	0	0	0	0	0	0	0	0	0	1	0	0	0	0	0
LA-20	Lactobacillus_iners	0	0	0	0	0	0	0	0	0	0	0	2	0	0	4	1	0	0	0	0	0	0	0	0	0	0	0	0	0	0	0	0	0	0	0	0	0	0	0	0	0	0	0	0	0	0	0	0
LA-21	Lactobacillus_jensenii	0	0	0	0	0	0	0	0	0	0	0	0	0	0	0	0	0	0	2	0	0	0	0	2	1	0	0	0	0	0	0	0	0	0	0	0	0	0	6	0	0	0	0	0	0	0	0	0
LA-22	Lactobacillus_kisonensis	0	0	0	0	0	0	0	0	0	0	0	0	0	0	0	0	0	0	0	0	0	0	0	0	0	0	0	0	0	0	0	0	0	0	0	0	0	0	0	0	0	0	0	0	0	0	0	0
LA-23	Lactobacillus_parafarraginis	0	0	0	0	0	0	0	0	0	0	0	0	0	0	0	0	0	0	0	0	0	0	0	0	0	0	0	0	0	0	0	0	0	0	0	0	0	0	0	0	0	0	0	0	0	0	0	0
LA-24	Lactobacillus_reuteri	0	0	0	0	0	0	0	0	0	0	0	0	0	0	0	0	0	0	0	0	0	0	0	0	0	0	0	0	0	0	0	0	0	0	0	0	0	0	0	0	0	0	0	0	0	0	0	0
LA-25	Lactobacillus_salivarius	0	0	0	0	0	0	0	0	0	0	0	0	0	0	2	0	1	0	0	0	0	0	2	0	0	0	0	0	0	0	0	0	0	2	0	0	0	18	5	22	8	0	0	0	0	0	0	0
LA-26	Lactobacillus_sp_oral_taxon_052	0	0	0	0	0	0	0	0	0	0	0	0	0	0	0	0	0	0	0	0	0	0	0	0	0	0	0	0	0	0	0	0	0	0	0	0	0	0	0	0	0	0	0	0	0	0	0	0
LA-27	Lactobacillus_vaginalis	0	0	0	0	0	0	0	0	0	0	0	0	1	0	0	0	0	0	0	0	0	0	0	0	0	0	0	0	0	0	0	0	0	0	0	0	0	0	0	0	0	0	0	0	0	7	0	0
LA-28	Lactococcus_lactis	0	0	0	0	0	0	0	0	8	57	0	0	0	6	0	0	0	0	0	0	0	0	0	0	0	0	0	0	0	0	0	0	0	0	16	3	0	0	0	2	0	0	0	0	0	1	0	0
LA-29	Lautropia_mirabilis	813	40	87	125	98	15	26	1136	117	112	137	214	49	141	0	147	0	0	56	40	26	1	49	77	15	120	2044	6	9	0	6	2	0	2	0	0	4	135	1	100	25	291	5	16	0	1	3	18
LA-30	Lachnospiraceae[G-2]_sp_oral_taxon_088	0	0	0	0	0	0	2	0	0	0	1	2	0	0	0	2	0	0	0	0	0	0	0	0	0	0	0	0	0	0	0	0	0	0	0	0	0	0	0	0	0	0	0	0	0	0	0	0
LA-31	Lachnospiraceae[G-3]_sp_oral_taxon_100	0	0	0	0	0	0	1	0	0	0	0	0	0	0	0	622	0	0	0	0	0	0	0	0	0	0	0	0	0	0	0	0	0	0	0	0	0	0	0	0	0	1	44	24	0	0	0	0
LA-32	Lachnospiraceae[G-3]_sp_oral_taxon_100	0	0	0	0	0	0	9	0	0	0	0	2	0	0	1	2	0	0	0	0	0	0	1	0	0	0	0	0	0	0	0	0	0	0	0	0	0	0	0	0	0	0	0	0	0	0	0	0
LE-01	Leptothrix_sp_oral_taxon_024	0	0	0	0	0	0	0	0	0	0	0	0	0	0	0	0	0	0	0	0	0	0	0	0	0	0	0	0	0	0	0	0	0	0	0	0	0	0	0	0	0	0	0	0	0	0	0	0
LE-02	Leptothrix_sp_oral_taxon_025	0	0	0	0	0	0	0	0	0	0	0	0	0	0	0	0	0	0	0	0	0	0	0	0	0	0	0	0	0	0	0	0	0	0	0	0	0	0	0	0	0	0	0	0	0	0	0	0
LE-04	Leptotrichia_goodfellowii	0	0	0	0	0	0	0	0	0	0	0	11	2	0	0	166	0	0	141	0	33	11	0	0	0	0	0	0	0	0	0	0	0	1	0	0	0	0	0	0	0	0	2	4	1	0	0	0
LE-06	Leptotrichia_hongkongensis	217	68	81	0	0	0	557	27	1	0	478	606	103	53	1	30	1	0	228	94	116	49	0	1	0	215	53	13	2	46	19	29	13	0	0	0	24	0	4	0	0	0	3	1	0	20	22	0
LE-07	Leptotrichia_shahii	42	54	51	0	0	0	0	0	0	13	968	1369	83	27	0	52	0	0	0	1	6	4	24	5	6	25	0	1	0	2	0	35	2	0	0	0	1	0	3	0	4	0	0	0	0	0	0	33
LE-08	Leptotrichia_sp_oral_taxon_212	11	0	1	17	1554	13	65	45	2	2	85	242	12	26	0	9	0	1	15	0	0	2	0	1	0	8	128	2	0	0	0	0	0	0	0	0	0	0	0	0	0	12	7	2	0	0	0	0
LE-09	Leptotrichia_sp_oral_taxon_215	0	0	0	0	0	1	1	2	0	1	2	0	1	1	0	0	0	0	0	0	0	0	0	0	0	1	1	1	4	0	0	0	1	0	0	0	0	0	0	0	0	0	0	1	0	0	0	0
LE-10	Leptotrichia_sp_oral_taxon_217	0	0	0	0	0	0	1	0	0	0	0	0	0	0	0	0	0	0	0	0	0	0	0	0	0	0	0	0	0	0	0	0	0	0	0	0	0	0	0	0	0	0	0	0	0	0	0	0
LE-11	Leptotrichia_sp_oral_taxon_218	0	0	0	0	0	0	0	0	0	0	0	0	0	0	0	0	0	0	17	18	556	258	0	1	0	0	0	0	0	0	0	0	1	0	0	0	0	0	0	0	0	0	0	0	0	0	0	0
LE-12	Leptotrichia_sp_oral_taxon_219	4	4	0	0	1	0	0	0	2	0	12	0	0	0	0	4	0	0	12	0	3	12	0	0	0	0	0	0	0	0	6	6	5	0	0	0	0	0	0	0	0	0	0	0	0	0	0	0
LE-13	Leptotrichia_sp_oral_taxon_221	0	0	0	0	35	1125	525	0	0	0	903	214	167	874	0	2	0	0	0	2	136	73	0	0	4	103	19	37	9	2	6	25	12	0	0	0	0	0	0	0	0	0	30	6	0	2	2	0
LE-14	Leptotrichia_sp_oral_taxon_223	0	0	0	0	0	0	0	0	0	0	0	0	0	0	0	0	0	0	0	0	0	0	0	0	0	0	0	0	0	0	0	0	0	0	0	0	0	0	0	0	0	0	0	0	0	0	0	0
LE-15	Leptotrichia_sp_oral_taxon_392	0	0	0	0	12	4	0	13	7	3	68	15	7	17	0	21	0	0	5	0	0	0	0	0	0	0	0	1	0	0	0	0	0	0	0	0	0	0	0	0	0	0	7	11	0	0	0	0
LE-16	Leptotrichia_sp_oral_taxon_417	37	111	155	0	0	3	31	0	1	1	300	154	145	699	1	24	0	4	12	0	49	16	42	27	143	362	105	1384	1038	25	0	230	62	1	0	0	0	0	0	1	0	0	0	0	0	0	0	0
LE-17	Leptotrichia_sp_oral_taxon_462	0	0	0	0	0	0	0	0	0	0	0	0	0	0	0	0	0	0	0	0	0	0	0	0	0	0	0	0	0	0	0	0	0	0	0	0	0	0	0	0	0	0	0	0	0	0	0	0
LE-18	Leptotrichia_sp_oral_taxon_463	0	0	0	0	0	0	0	0	0	0	0	0	0	0	0	0	0	0	1	0	0	0	0	0	0	0	0	0	0	0	0	0	0	0	0	0	0	0	0	0	0	0	0	0	0	0	0	0
LE-19	Leptotrichia_sp_oral_taxon_498	0	0	0	0	0	0	49	0	0	0	4	0	0	0	0	2	0	0	3	0	3	0	0	1	0	0	0	0	0	0	1	11	2	0	0	0	0	0	0	0	0	0	0	0	3	0	0	0
LE-20	Leptotrichia_sp_oral_taxon_847	0	0	0	0	0	0	0	0	0	0	0	0	0	0	0	0	0	0	0	0	0	0	0	0	0	0	0	0	0	0	0	0	0	0	0	0	0	0	0	0	0	0	0	0	0	0	0	0
LE-21	Leptotrichia_sp_oral_taxon_879	0	0	0	0	8	0	11	17	4	14	12	9	2	1	0	0	0	0	0	0	0	0	0	0	0	0	0	0	0	0	0	0	0	0	0	0	0	0	0	0	0	3	11	30	0	0	0	0
LE-22	Leptotrichia_wadei	23	32	6	0	0	0	3606	10	12	15	341	683	56	14	272	76	142	24	5	12	25	14	375	26	20	1	0	4	1	30	1	9	10	1	4	0	0	0	0	0	0	6	0	0	1	1044	126	35
LE-23	Leptotrichiaceae[G-1]_sp_oral_taxon_210	3	0	0	0	0	0	563	0	0	0	0	0	0	0	0	47	0	0	0	0	0	0	0	1	1	0	0	0	0	0	0	0	0	0	0	0	0	0	0	0	0	0	0	0	0	0	0	0
LE-24	Leptotrichiaceae[G-1]_sp_oral_taxon_220	0	0	0	0	0	0	0	0	0	0	0	0	0	0	0	0	0	0	0	0	0	0	0	0	0	0	0	0	0	0	0	0	0	0	0	0	0	0	0	0	0	0	0	0	0	0	0	0
LE-25	Leptotrichia_sp_oral_taxon_223	3	0	4	0	1	0	26	0	0	0	2	9	2	1	0	5	1	0	12	0	6	0	0	0	0	0	0	9	7	0	0	7	0	0	0	0	0	0	0	0	0	0	0	0	2	1	0	0
LE-26	Leptotrichia_sp_oral_taxon_215	8	31	19	193	237	572	149	225	84	134	199	72	48	214	0	5	0	0	0	2	3	0	26	18	17	260	143	67	334	26	0	29	78	0	1	0	13	0	0	2	4	5	113	210	0	1	0	0
LY-01	Lysinibacillus_fusiformis	0	0	0	0	0	0	0	0	0	0	0	0	0	0	0	0	0	0	0	0	0	0	0	0	0	0	0	0	0	0	0	0	0	0	0	0	0	0	0	0	0	0	0	0	0	0	0	0
ME-01	Megasphaera_micronuciformis	0	5	17	0	8	32	16	0	1	0	118	9	56	214	0	10	0	0	9	0	58	13	5	113	1061	369	39	223	21	0	10	33	4	0	0	0	15	0	1	0	0	1	0	0	0	16	12	4
ME-02	Megasphaera_sp_oral_taxon_123	0	0	1	0	0	0	0	0	0	0	0	0	0	0	0	1	0	0	3	0	2	0	8	1	0	0	0	0	0	0	0	0	0	0	0	0	0	0	0	0	0	0	0	0	0	0	0	0
ME-03	Megasphaera_sp_oral_taxon_123	0	0	0	0	0	0	0	0	0	0	0	0	0	0	0	0	0	0	1	2	1	0	2	0	0	0	0	0	0	0	0	0	0	0	0	0	0	0	0	0	0	0	0	0	0	0	0	0
ME-04	Megasphaera_sp_oral_taxon_841	0	0	0	0	0	0	0	0	0	0	0	0	0	0	0	0	0	0	0	0	0	0	0	0	0	0	0	0	0	0	0	0	0	0	0	0	0	0	0	0	0	0	0	0	0	0	0	0
MI-01	Microbacterium_sp_oral_taxon_185	0	0	0	0	0	0	0	0	0	0	0	0	0	0	0	0	0	0	0	0	0	0	0	0	0	0	0	0	0	0	0	0	0	0	0	0	0	0	0	0	0	0	0	0	0	0	0	0
MI-02	Mitsuokella_multacida	0	0	0	0	0	0	0	0	0	0	0	0	0	0	0	0	0	0	0	0	0	0	0	0	0	0	0	0	0	0	0	0	0	0	0	0	0	0	0	0	0	0	0	0	0	0	0	0
MI-03	Mitsuokella_sp_oral_taxon_131	0	0	0	0	0	0	2	0	0	0	0	0	0	0	0	0	0	0	0	0	0	0	0	0	0	0	0	0	0	0	0	0	0	0	0	0	0	0	0	0	0	0	0	0	0	0	0	37
MI-04	Mitsuokella_sp_oral_taxon_521	0	0	0	0	0	0	0	0	0	0	0	0	0	0	0	0	0	0	0	0	0	0	0	0	0	0	0	0	0	0	0	0	0	0	0	0	0	0	0	0	0	0	0	0	0	0	0	0
MI-05	Mitsuokella_sp_oral_taxon_521	0	0	0	0	0	0	13	0	0	0	0	0	0	0	0	0	0	0	0	0	0	0	0	0	0	0	0	0	0	0	0	0	0	0	0	0	0	0	0	0	0	0	0	0	0	0	0	0
MI-06	Mitsuokella_sp_oral_taxon_521	0	0	0	0	0	0	0	0	0	0	0	0	0	0	0	0	0	0	0	0	0	0	0	0	0	0	0	0	0	0	0	0	0	0	0	0	0	0	0	0	0	0	0	0	0	0	0	0
MO-01	Mobiluncus_mulieris	0	0	0	0	0	0	0	0	0	0	0	0	0	0	0	0	0	0	0	0	0	0	0	0	0	0	0	0	0	0	0	0	0	0	0	0	0	0	0	0	0	0	0	0	0	0	0	0
MO-02	Mogibacterium_diversum	0	0	0	0	0	0	0	0	0	0	0	0	0	0	0	0	0	0	0	0	0	0	0	0	0	0	0	0	0	0	0	0	0	0	0	0	0	0	0	0	0	0	0	0	0	0	0	0
MO-03	Mogibacterium_pumilum	0	0	0	0	0	0	0	0	0	0	0	0	0	0	0	0	0	0	0	0	0	0	0	0	0	0	0	0	0	0	0	0	0	0	0	0	0	0	0	0	0	0	0	0	0	0	0	0
MO-04	Mogibacterium_timidum	0	0	0	0	0	0	4	0	0	0	0	1	2	0	0	10	0	0	0	0	0	0	0	0	0	0	0	0	0	0	0	0	0	1	18	0	0	4	71	45	3	0	0	0	0	0	0	0
MO-05	Mollicutes[G-1]_sp_oral_taxon_504	0	0	0	0	0	0	0	0	0	0	0	0	0	0	0	0	0	0	0	0	0	0	0	0	0	0	0	0	0	0	0	0	0	0	0	0	0	0	0	0	0	0	0	0	0	0	0	0
MO-06	Mollicutes[G-2]_sp_oral_taxon_906	0	0	0	0	0	0	0	0	0	0	0	0	0	0	0	0	0	0	0	0	0	0	0	0	0	0	0	0	0	0	0	0	0	0	0	0	0	0	0	0	0	0	0	0	0	0	0	0
MY-01	Mycobacterium_leprae	0	0	0	0	0	0	0	0	0	0	0	0	0	0	0	0	0	0	0	0	0	0	0	0	0	0	0	0	0	0	0	0	0	0	0	0	0	0	0	0	0	0	0	0	0	0	0	0
MY-02	Mycoplasma_buccale	0	0	0	0	0	0	0	0	0	0	0	0	0	0	0	0	0	0	0	0	0	0	0	0	0	0	0	0	0	0	0	0	0	0	0	0	0	0	0	0	0	0	0	0	0	0	0	0
MY-03	Mycoplasma_faucium	0	0	0	0	0	0	5	0	0	0	0	4	0	0	0	0	0	0	0	0	0	0	0	0	1	0	0	0	0	0	0	0	0	0	0	0	0	0	0	0	0	0	0	0	0	0	0	0
MY-04	Mycoplasma_fermentans	0	0	0	0	0	0	0	0	0	0	0	0	0	0	0	0	0	0	0	0	0	0	0	0	0	0	0	0	0	0	0	0	0	0	0	0	0	0	0	0	0	0	0	0	0	0	0	0
MY-05	Mycoplasma_genitalium	0	0	0	0	0	0	0	0	0	0	0	0	0	0	0	0	0	0	0	0	0	0	0	0	0	0	0	0	0	0	0	0	0	0	0	0	0	0	0	0	0	0	0	0	0	0	0	0
MY-06	Mycoplasma_hominis	0	0	0	0	0	0	0	0	0	0	0	0	0	0	0	0	0	0	0	0	0	0	0	0	0	0	0	0	0	0	0	0	0	0	0	0	0	0	0	0	0	0	0	0	0	0	0	0
MY-07	Mycoplasma_lipophilum	0	0	0	0	0	0	0	0	0	0	0	0	0	0	0	0	0	0	0	0	0	0	0	0	0	0	0	0	0	0	0	0	0	0	0	0	0	0	0	0	0	0	0	0	0	0	0	0
MY-08	Mycoplasma_orale	0	0	0	0	0	0	0	0	0	0	0	0	0	0	0	0	0	0	0	0	0	0	0	0	0	0	0	0	0	0	0	0	0	0	0	0	0	0	0	0	0	0	0	0	0	0	0	0
MY-09	Mycoplasma_pneumoniae	0	0	0	0	0	0	0	0	0	0	0	0	0	0	0	0	0	0	0	0	0	0	0	0	0	0	0	0	0	0	0	0	0	0	0	0	0	0	0	0	0	0	0	0	0	0	0	0
MY-10	Mycoplasma_salivarium	0	0	0	0	0	0	25	0	1	0	16	0	0	0	0	0	0	0	0	0	0	0	1	1	0	0	0	0	0	0	0	0	0	0	1	0	0	0	0	0	0	0	0	0	0	0	0	10
NE-01	Neisseria_bacilliformis	7	0	0	9	2	0	0	0	0	0	0	0	0	0	0	3	0	0	0	0	3	0	0	0	0	0	0	2	0	0	0	0	0	0	10	0	0	30	3	33	5	0	0	0	0	2	0	0
NE-02	Neisseria_elongata	0	1	0	9	2	3	13	40	83	3	0	0	0	0	0	622	0	0	0	0	1	0	8	18	0	3	137	0	0	0	0	2	0	1	0	0	0	0	0	0	0	0	0	1	0	1	0	0
NE-03	Neisseria_flavescens	15	1268	1135	0	0	6	11	291	4672	1954	11	0	0	0	41	40	20	0	44	111	399	46	25	243	56	170	27	37	153	0	8	1	1	1	0	0	1232	54	0	27	15	17	4317	8221	0	0	0	15
NE-04	Neisseria_gonorrhoeae	0	0	0	0	0	0	0	0	0	0	0	0	0	0	0	0	0	0	0	0	0	0	0	0	0	0	0	0	0	0	0	0	0	0	0	0	0	0	0	0	0	0	0	0	0	0	0	0
NE-05	Neisseria_lactamica	0	0	0	0	0	0	0	0	0	0	0	0	0	0	0	0	0	0	0	0	0	0	0	0	0	0	0	0	0	0	0	0	0	0	0	0	0	0	0	0	0	0	0	0	0	0	0	0
NE-06	Neisseria_meningitidis	4	0	4	16	0	5	13	0	1	0	0	0	0	0	0	7	0	0	0	0	1	1	0	1	0	0	0	2	13	0	0	3	1	0	0	0	0	1	0	1	0	0	1	0	0	0	0	0
NE-08	Neisseria_pharyngis	1	114	7	0	0	0	0	0	0	0	0	0	0	0	0	184	0	0	0	0	0	1	121	173	6	0	0	0	0	0	0	0	0	0	3	0	0	136	0	134	10	0	0	0	0	0	0	0
NE-09	Neisseria_sicca	2	0	3	1	0	2	3	0	0	0	0	0	0	0	0	0	0	0	0	1	0	0	0	0	0	0	0	0	3	0	0	0	0	0	0	0	0	0	0	0	0	0	0	0	0	0	0	0
NE-10	Neisseria_sp_oral_taxon_018	0	0	0	0	0	0	0	0	0	0	0	0	0	0	0	0	0	0	0	0	0	0	0	0	0	0	0	0	0	0	0	0	0	0	0	0	0	0	0	0	0	0	0	0	0	0	0	0
NE-11	Neisseria_sp_oral_taxon_020	0	0	0	0	0	0	0	0	0	0	0	0	0	0	0	0	0	0	0	0	0	0	0	0	0	0	0	0	0	0	0	0	0	0	0	0	0	0	0	0	0	0	0	0	0	0	0	0
NE-12	Neisseria_sp_oral_taxon_499	0	0	0	0	0	0	0	0	0	0	0	0	0	0	0	3	0	0	0	0	0	0	0	0	0	0	0	0	0	0	0	0	0	0	0	0	4	0	0	0	0	0	0	0	1	2	0	0
NE-13	Neisseria_sp_oral_taxon_523	0	0	0	0	0	0	0	0	0	0	0	0	0	0	0	0	0	0	0	0	0	0	0	0	0	0	0	0	0	0	0	0	0	0	0	0	0	0	0	0	0	0	0	0	0	0	0	0
NE-14	Neisseria_weaveri	0	0	0	0	0	0	0	0	0	0	0	0	0	0	0	0	0	0	0	0	0	0	0	0	0	0	0	0	0	0	0	0	0	0	0	0	0	0	0	0	0	0	0	0	0	0	0	0
NE-15	Neisseria_pharyngis	0	0	0	0	0	0	0	0	0	0	0	0	0	0	0	0	0	0	0	0	0	0	0	0	0	0	0	0	0	0	0	0	0	0	0	0	0	0	0	0	0	0	0	0	0	0	0	0
NE-16	Neisseria_flavescens	0	0	0	0	0	0	0	0	0	0	0	0	0	0	0	0	0	0	0	0	0	0	0	29	10	0	0	0	0	0	0	0	0	0	0	0	0	0	0	0	0	0	0	0	0	0	0	0
NE-17	Neisseria_subflava	0	0	0	0	0	0	0	0	0	0	0	0	0	0	0	0	0	0	0	0	0	0	0	0	0	0	0	0	0	0	0	0	0	0	0	0	0	0	0	0	0	0	0	0	0	0	0	0
OL-01	Olsenella_profusa	0	0	0	0	0	0	0	0	0	0	0	0	0	0	0	0	0	0	0	0	0	0	0	0	0	0	0	0	0	0	0	0	0	0	0	0	0	0	0	0	0	0	0	0	0	0	1	0
OL-02	Olsenella_sp_oral_taxon_807	0	0	0	0	0	0	8	0	0	0	1	3	0	0	0	5	0	0	2	3	0	0	0	0	0	0	0	1	0	1	0	0	0	1	1	0	0	0	28	1	0	2	0	0	0	0	0	0
OL-03	Olsenella_sp_oral_taxon_809	0	0	0	0	0	4	0	0	0	1	2	0	2	0	0	0	8	1	0	0	2	1	0	4	9	6	3	8	3	0	0	3	0	0	0	0	3	5	63	6	3	1	1	0	0	17	23	0
OL-04	Olsenella_uli	0	0	0	0	0	1	1	0	0	0	6	0	0	0	0	0	0	0	0	0	0	0	0	0	0	0	0	0	0	0	0	0	0	0	0	0	1	1	0	2	0	1	0	0	0	0	1	0
OR-01	Oribacterium_sinus	0	0	0	5056	106	764	1210	59	125	1178	233	69	178	1018	2385	62	380	2982	180	40	342	526	5	89	580	387	20	151	526	1	13	76	215	1	2	10	0	0	0	0	2	0	88	216	0	1	11	16
OR-03	Oribacterium_sp_oral_taxon_102	0	0	0	0	0	0	0	0	0	0	0	0	2	0	1	6	0	0	0	0	0	0	0	0	0	0	0	0	0	0	0	0	0	0	0	0	0	0	0	0	0	0	0	0	0	0	0	0
OR-04	Oribacterium_sp_oral_taxon_108	0	0	0	0	0	0	0	0	0	0	0	0	4	10	0	0	0	0	0	0	0	0	0	4	13	0	0	1	0	0	0	15	0	0	0	0	0	0	0	0	0	0	14	1	0	0	0	0
OR-05	Oribacterium_sp_oral_taxon_108	3	2	126	51	8	34	37	0	0	114	33	0	22	226	13	0	21	70	0	28	74	76	0	110	1230	272	84	129	258	1	0	38	22	0	0	0	0	0	0	0	0	0	6	9	0	4	6	84
OR-06	Oribacterium_sp_oral_taxon_108	0	0	0	0	0	17	11	0	0	0	0	0	3	14	0	0	0	0	0	0	0	0	0	7	71	11	54	81	67	0	0	13	0	0	0	0	0	0	0	0	0	0	0	0	0	0	0	0
OT-01	Ottowia_sp_oral_taxon_894	0	0	0	0	0	0	0	0	0	0	0	0	0	0	0	0	0	0	0	0	0	1	0	0	0	0	0	0	0	0	0	0	0	0	0	0	0	0	0	0	0	0	0	0	0	0	0	0
OT-02	Ottowia_sp_oral_taxon_894	0	0	0	0	0	0	0	0	0	0	0	0	0	0	0	526	0	0	0	0	0	0	0	0	0	0	0	0	0	0	0	0	0	0	0	0	0	0	0	0	0	0	0	0	0	0	0	0
PA-01	Paenibacillus_sp_oral_taxon_786	0	0	0	0	0	0	0	0	0	0	0	0	0	0	0	0	0	0	0	0	0	0	0	0	0	0	0	0	0	0	0	0	0	0	0	0	0	0	0	0	0	0	0	0	0	0	0	0
PA-02	Parascardovia_denticolens	0	0	0	0	0	0	0	0	0	0	0	0	0	0	0	0	0	0	0	0	0	0	0	0	0	3	0	1	2	0	0	0	0	0	0	0	0	0	0	0	0	0	0	0	0	1	0	0
PA-03	Parvimonas_micra	0	4	3	0	0	0	146	1	2	2	62	101	21	10	0	161	0	4	0	1	1	0	48	9	1	67	9	3	3	16	0	9	0	6	539	2	0	296	69	795	51	0	10	0	0	14	1	30
PA-04	Parvimonas_sp_oral_taxon_110	0	0	0	63	4	120	7	0	0	0	0	0	0	0	0	0	0	0	0	0	1	0	0	0	0	0	0	0	0	12	0	6	0	0	0	0	0	0	0	0	0	0	0	0	0	0	0	0
PE-01	Peptococcus_sp_oral_taxon_167	0	0	0	0	0	0	0	0	0	0	0	0	0	0	0	112	0	0	0	0	0	0	0	0	0	0	0	1	0	1	0	0	0	0	0	0	0	0	0	0	0	0	0	0	0	0	0	0
PE-02	Peptococcus_sp_oral_taxon_168	0	0	0	0	0	0	0	0	0	0	0	0	0	0	0	0	0	0	0	0	0	0	0	0	0	0	0	0	0	0	0	0	0	0	0	0	0	0	0	0	0	0	0	0	0	0	0	0
PE-03	Peptoniphilus_asaccharolyticus	0	0	0	0	0	0	0	0	0	0	0	0	0	0	0	0	0	0	0	0	0	0	0	0	0	0	0	0	0	0	0	0	0	0	0	0	0	0	0	0	0	0	0	0	0	0	0	0
PE-04	Peptoniphilus_indolicus	0	0	0	0	0	0	0	0	0	0	0	0	0	0	0	0	0	0	0	0	0	0	0	0	0	0	0	0	0	0	0	0	0	0	0	0	0	0	0	0	0	0	0	0	0	0	0	0
PE-05	Peptoniphilus_lacrimalis	0	0	0	0	0	0	0	0	0	0	0	0	0	0	0	0	0	0	0	0	0	0	0	0	0	0	0	0	0	0	0	0	0	0	0	0	0	0	0	0	0	0	0	0	0	0	0	0
PE-06	Peptoniphilus_sp_oral_taxon_375	0	0	0	0	0	0	0	0	0	0	0	0	0	0	0	0	0	0	0	0	0	0	0	0	0	0	0	0	0	0	0	0	0	0	0	0	0	0	0	0	0	0	0	0	0	0	0	0
PE-07	Peptoniphilus_sp_oral_taxon_386	0	0	0	0	0	0	0	0	0	0	0	0	0	0	0	0	0	0	0	0	0	0	0	0	0	0	0	0	0	0	0	0	0	0	0	0	0	0	0	0	0	0	0	0	0	0	0	0
PE-08	Peptoniphilus_sp_oral_taxon_836	0	0	0	0	0	0	0	0	0	0	0	0	0	0	0	0	0	0	0	0	0	0	0	0	0	0	0	1	0	0	1	0	0	0	0	0	0	0	0	0	0	0	0	0	0	0	0	0
PE-09	Peptostreptococcaceae[11][G-1]_sp_oral_taxon_383	0	0	0	0	0	0	0	0	0	0	0	0	0	0	0	0	0	0	0	0	0	0	0	0	0	0	0	0	0	0	0	0	0	0	0	0	0	0	0	0	0	0	0	0	0	0	0	0
PE-10	Peptostreptococcaceae[11][G-2]_sp_oral_taxon_091	0	0	0	0	0	0	0	0	0	0	0	0	0	0	0	4	0	0	0	0	0	0	0	0	0	0	0	0	0	0	0	0	0	0	0	0	0	0	0	0	0	0	0	0	0	0	0	0
PE-11	Peptostreptococcaceae[11][G-3]_sp_oral_taxon_382	0	0	0	0	0	0	0	0	0	0	0	0	0	0	0	0	0	0	0	0	0	0	0	0	0	0	0	0	0	0	0	0	0	0	0	0	0	0	0	0	0	0	0	0	0	0	0	0
PE-12	Peptostreptococcaceae[11][G-3]_sp_oral_taxon_495	0	0	0	0	0	0	1	0	0	0	0	0	0	0	0	0	0	0	0	0	0	0	0	0	0	0	0	0	0	0	0	0	0	0	0	0	0	0	0	0	0	0	0	0	0	0	0	0
PE-13	Peptostreptococcaceae[11][G-4]_sp_oral_taxon_103	0	0	0	0	0	0	0	0	0	0	0	0	0	0	0	0	0	0	0	0	0	0	0	0	0	0	0	0	0	0	0	0	0	0	0	0	0	0	0	0	0	0	0	0	0	0	0	0
PE-14	Peptostreptococcaceae[11][G-4]_sp_oral_taxon_369	0	0	0	0	0	0	8	0	0	0	0	0	0	0	0	62	0	0	0	0	0	1	0	0	0	8	0	0	0	0	0	0	0	0	0	0	0	0	0	0	0	0	0	0	0	0	0	0
PE-15	Peptostreptococcaceae[11][G-5]_sp_oral_taxon_493	0	0	0	0	0	0	0	0	0	0	0	0	0	0	0	0	0	0	0	0	0	0	0	0	0	0	0	0	0	0	0	0	0	0	0	0	0	0	0	0	0	0	0	0	0	0	0	0
PE-16	Peptostreptococcaceae[11][G-7]_sp_oral_taxon_081	0	0	0	0	0	0	0	0	0	0	0	0	1	0	0	7	0	0	0	0	0	0	0	0	1	0	0	0	0	0	0	0	0	0	0	0	0	0	0	0	0	0	0	0	0	0	0	48
PE-17	Peptostreptococcaceae[11][G-7]_sp_oral_taxon_106	0	0	0	0	0	0	0	0	0	0	0	0	0	0	0	1	0	0	0	0	0	0	0	0	0	0	0	0	0	0	0	0	0	0	0	0	0	0	0	0	0	1	33	39	0	0	0	0
PE-18	Peptostreptococcaceae[13][G-1]_sp_oral_taxon_113	0	0	0	0	0	0	11	0	0	0	0	11	0	0	0	15	0	0	0	0	0	0	0	0	0	31	0	0	0	0	0	0	0	5	0	0	0	0	0	0	0	0	0	0	0	0	0	0
PE-19	Peptostreptococcaceae[13][G-2]_sp_oral_taxon_790	0	0	0	0	0	0	0	0	0	0	0	0	0	0	0	0	0	0	0	0	0	0	0	0	0	0	0	0	0	0	0	0	0	0	0	0	0	0	0	0	0	0	0	0	0	0	0	0
PE-20	Peptostreptococcus_anaerobius	0	0	0	0	0	0	0	0	0	0	0	0	0	0	0	0	0	0	0	0	0	0	0	0	0	0	0	0	0	0	0	0	0	0	0	0	0	0	0	0	0	0	0	0	0	0	0	0
PE-21	Peptostreptococcus_stomatis	0	0	9	0	0	39	91	0	2	5	0	0	0	1	0	248	0	0	0	3	2	0	0	4	2	12	3	35	12	6	0	27	5	4	43	21	0	0	0	0	0	0	40	21	0	0	0	8
PE-22	Peptococcus_sp_oral_taxon_167	0	0	0	0	0	4	6	0	0	0	0	27	1	0	0	55	0	0	0	0	0	0	5	3	0	14	0	18	4	0	0	0	0	0	0	0	0	0	0	0	0	0	11	8	0	0	0	0
PE-23	Peptostreptococcaceae[11][G-2]_sp_oral_taxon_091	0	0	0	0	0	0	0	0	0	0	0	0	0	0	0	6	0	0	0	0	0	0	0	0	0	0	0	0	0	0	0	0	0	0	0	0	0	0	0	0	0	0	0	0	0	0	0	0
PE-24	Peptostreptococcaceae[11][G-2]_sp_oral_taxon_091	0	0	0	0	0	0	0	0	0	0	0	0	0	0	0	0	0	0	0	0	0	0	0	0	0	0	0	0	0	0	0	0	0	0	0	0	0	0	0	0	0	0	1	0	0	0	0	0
PO-01	Porphyromonas_asaccharolytica	0	1	0	0	0	0	0	0	0	0	0	0	0	0	0	0	0	0	0	0	0	0	0	0	0	0	0	0	0	0	0	0	0	0	0	0	0	0	0	0	0	0	0	0	0	0	0	0
PO-02	Porphyromonas_catoniae	0	0	0	0	0	0	0	0	0	0	0	0	0	0	0	0	0	0	0	0	0	0	0	0	0	0	0	0	0	0	0	0	0	0	0	0	0	0	0	0	0	0	0	0	0	0	0	0
PO-03	Porphyromonas_endodontalis	0	0	0	0	0	0	168	0	0	0	0	0	3	0	1	18	0	0	0	0	0	0	4	19	33	0	0	0	0	0	2	0	0	0	72	2	0	115	0	95	5	0	2	0	0	0	0	48
PO-05	Porphyromonas_gingivalis	0	0	0	0	0	0	13	0	0	0	0	0	0	0	0	2	0	0	0	0	0	0	0	1	2	0	0	0	0	0	0	0	0	0	0	0	0	0	0	0	0	0	4	0	0	0	0	0
PO-06	Porphyromonas_sp_oral_taxon_275	0	0	0	0	0	0	0	0	0	0	0	0	0	0	0	0	0	0	0	0	0	0	0	0	0	0	0	0	0	0	0	0	0	0	0	0	0	0	0	0	0	0	0	0	0	0	0	0
PO-09	Porphyromonas_sp_oral_taxon_279	60	685	497	0	0	0	0	27	739	631	798	10	150	452	216	82	159	53	21	0	2	0	0	15	5	75	0	5	3	72	12	347	219	342	1182	405	0	262	1	185	13	7	661	704	0	0	0	7
PO-10	Porphyromonas_sp_oral_taxon_284	0	0	0	0	0	0	0	0	0	0	0	0	0	0	0	0	0	0	0	0	0	0	0	0	0	0	0	0	0	0	0	0	0	0	0	0	0	0	0	0	0	0	0	0	0	0	0	0
PO-11	Porphyromonas_sp_oral_taxon_285	0	0	0	0	0	0	0	0	0	0	0	0	0	0	0	0	0	0	0	0	0	0	0	0	0	0	0	0	0	0	0	0	0	0	0	0	0	0	0	0	0	0	0	0	0	0	0	0
PO-12	Porphyromonas_sp_oral_taxon_395	0	0	0	0	0	0	1	0	1	0	0	0	0	0	1	6	0	0	24	2	15	2	0	0	0	0	0	0	0	0	0	0	0	0	1	0	0	0	0	0	0	0	0	0	0	0	0	0
PO-13	Porphyromonas_uenonis	0	0	0	0	0	0	0	0	0	0	0	0	0	0	0	0	0	0	0	0	0	0	0	0	0	0	0	0	0	0	0	0	0	0	0	0	0	0	0	0	0	0	0	0	0	0	0	0
PO-14	Porphyromonas_catoniae	0	0	0	0	0	0	0	0	0	0	0	0	0	0	0	0	0	0	0	0	0	0	0	0	0	0	0	0	0	0	0	0	0	0	0	0	0	0	0	0	0	0	0	0	0	0	0	0
PO-15	Porphyromonas_catoniae	0	0	0	0	0	0	0	0	0	0	0	0	0	0	0	0	0	0	0	0	0	0	0	0	0	0	0	0	0	0	0	0	0	0	0	0	0	0	0	0	0	0	0	0	0	0	0	0
PO-16	Porphyromonas_catoniae	0	0	0	0	0	0	0	0	2	0	0	0	0	0	0	0	0	0	0	0	0	0	0	0	0	0	0	0	0	0	0	0	0	0	0	0	0	0	0	0	0	0	0	0	0	0	0	0
PO-17	Porphyromonas_catoniae	0	0	0	0	0	0	0	0	2	0	0	0	0	0	0	33	0	0	0	0	0	0	0	0	0	0	0	0	0	0	0	0	0	0	0	0	0	0	0	0	0	0	0	0	0	0	0	0
PO-18	Porphyromonas_catoniae	0	0	0	0	0	0	0	0	0	0	0	0	0	0	0	0	0	0	0	0	0	0	0	0	0	0	0	0	0	0	0	0	0	0	0	0	0	0	0	0	0	0	0	0	0	0	0	0
PO-19	Porphyromonas_sp_oral_taxon_275	0	0	0	0	0	0	0	0	0	0	0	0	0	0	0	6	0	0	0	0	0	0	0	1	0	0	0	0	0	0	0	0	0	0	0	0	0	0	0	17	0	0	0	0	0	0	0	0
PO-20	Porphyromonas_sp_oral_taxon_275	0	0	0	0	0	0	0	0	0	0	0	0	0	0	0	0	0	0	0	0	0	0	0	0	0	0	0	0	0	0	0	0	0	0	0	0	0	0	0	0	0	0	0	0	0	0	0	0
PO-21	Porphyromonas_sp_oral_taxon_277	0	0	0	0	0	0	0	0	0	0	0	0	0	0	0	0	0	0	0	0	0	0	0	0	0	0	0	0	0	0	0	0	0	0	0	0	0	0	0	0	0	0	0	0	0	0	0	0
PO-22	Porphyromonas_sp_oral_taxon_277	0	0	0	0	3	0	0	0	0	0	0	0	0	0	0	0	0	0	0	0	0	0	0	0	0	0	0	0	0	0	0	0	0	0	0	0	0	0	0	9	0	0	0	0	0	0	0	0
PO-23	Porphyromonas_sp_oral_taxon_278	0	6	2	0	0	0	0	0	2	0	6	0	3	10	0	0	0	0	0	0	0	0	0	0	0	0	0	0	0	0	0	2	1	0	3	1	0	2	0	7	0	0	11	16	0	0	0	0
PO-24	Porphyromonas_sp_oral_taxon_279	4	10	6	0	0	0	0	0	2	0	30	1	2	7	0	6	0	0	0	0	0	0	0	0	0	0	0	0	0	0	0	1	1	2	5	0	0	2	0	3	1	0	9	5	0	0	0	0
PO-25	Porphyromonas_sp_oral_taxon_279	0	0	0	0	1	0	0	0	1	1	0	0	0	0	0	0	0	0	0	0	0	0	0	0	0	0	0	0	0	0	0	2	0	3	2	0	0	0	0	1	0	0	0	0	0	0	0	0
PR-01	Prevotella_baroniae	0	0	0	0	0	0	0	0	0	0	81	2	7	4	0	0	0	0	0	0	0	0	0	1	0	0	0	0	0	0	0	0	0	0	0	0	0	0	0	0	0	0	1	0	0	0	0	0
PR-02	Prevotella_bivia	0	0	0	0	0	0	0	0	0	0	0	0	0	0	0	0	0	0	0	0	0	0	0	0	0	0	0	0	0	0	0	0	0	0	0	0	0	0	0	0	0	0	0	0	0	0	0	0
PR-03	Prevotella_buccae	0	0	0	0	0	0	0	0	0	0	0	0	0	0	0	1	0	0	0	0	0	0	0	0	0	0	0	0	0	0	0	0	0	0	2	0	0	0	0	0	0	0	0	0	0	1	0	0
PR-04	Prevotella_buccalis	0	0	0	0	0	0	0	0	0	0	0	0	0	0	0	0	0	0	0	0	0	0	0	0	0	0	0	0	0	0	0	0	0	0	0	0	0	0	0	0	0	0	0	0	0	0	0	0
PR-05	Prevotella_dentalis	0	0	0	0	0	0	1	0	0	0	0	0	0	0	0	1	0	0	0	0	0	0	0	0	0	0	0	0	0	0	0	0	0	0	0	0	0	0	0	0	0	0	2	0	0	0	0	0
PR-06	Prevotella_denticola	0	4	0	0	0	0	7	0	2	0	44	10	22	6	0	11	0	0	0	0	4	0	0	3	7	3	0	2	1	1	0	14	1	0	6	2	21	129	352	534	27	9	1	0	0	9	0	6
PR-07	Prevotella_enoeca	0	0	0	0	0	0	0	0	0	0	0	0	0	0	0	0	0	0	0	0	0	0	0	0	0	0	0	0	0	0	0	0	0	0	0	0	0	0	0	0	0	0	0	0	0	0	0	0
PR-08	Prevotella_fusca	0	0	0	0	0	0	0	0	29	0	0	0	0	0	0	0	0	0	0	0	0	0	0	0	0	0	0	0	0	0	0	0	0	0	0	0	0	0	0	0	0	0	0	0	0	0	0	0
PR-09	Prevotella_histicola	0	0	0	0	0	1	7	0	0	2	449	23	385	380	0	26	1	1	1	0	2	0	19	683	10790	4	0	3	1	33	2	623	201	3	171	127	676	0	6	9	20	0	15	0	3	2225	64	0
PR-10	Prevotella_intermedia	0	0	0	0	0	0	0	0	0	0	0	0	0	0	0	0	0	0	0	0	0	0	0	1	0	0	0	0	0	0	0	0	0	0	0	0	0	0	0	0	0	0	0	0	0	0	0	0
PR-11	Prevotella_loescheii	0	0	0	0	0	0	0	0	0	0	0	0	0	0	0	0	0	0	0	0	0	0	0	0	0	0	0	0	0	0	0	0	0	0	0	0	0	0	0	0	0	0	0	0	0	0	0	0
PR-12	Prevotella_maculosa	0	0	0	0	0	0	3	0	0	0	9	0	5	1	0	35	0	0	0	0	1	0	0	0	2	0	0	0	0	0	0	0	0	0	1	0	0	0	0	0	0	0	0	0	0	0	0	0
PR-13	Prevotella_marshii	0	0	0	0	0	0	0	0	0	0	0	0	0	0	0	0	0	0	0	0	0	0	0	0	0	0	0	0	0	0	0	0	0	0	0	0	0	0	0	0	0	0	0	0	0	0	0	0
PR-14	Prevotella_melaninogenica	26	505	817	148	12	5821	845	282	3986	2567	1876	455	3037	3429	3549	120	12943	18152	126	41	2174	363	76	2061	10490	1255	288	10134	4077	131	56	3695	2018	0	0	0	3719	2	5	6	20	4	944	212	0	14	102	0
PR-15	Prevotella_micans	0	0	0	0	0	0	0	0	0	0	0	0	0	0	0	53	0	0	0	0	0	0	0	0	0	0	0	0	0	0	0	0	0	0	0	0	0	0	0	0	0	0	0	0	0	0	0	0
PR-16	Prevotella_multiformis	0	0	0	0	0	0	0	0	0	0	0	0	0	0	0	0	0	0	0	0	0	0	0	0	0	0	0	0	0	0	0	0	0	0	0	0	0	0	0	0	0	0	0	0	0	0	0	0
PR-17	Prevotella_multisaccharivorax	0	0	0	0	0	0	0	0	0	0	0	0	0	0	0	0	0	0	0	0	0	0	0	0	0	0	0	0	0	0	0	0	0	0	0	0	0	0	0	0	0	0	0	0	0	0	0	0
PR-18	Prevotella_nigrescens	0	4	5	0	0	2	8	0	6	0	76	16	73	6	0	0	0	1	7	2	5	0	0	9	4	45	0	13	0	0	0	0	0	0	39	0	20	0	0	0	0	3	1	0	0	36	1	10
PR-19	Prevotella_oralis	0	0	0	0	0	0	0	0	0	0	50	27	4	0	0	2	1	0	0	0	0	0	0	0	1	0	0	0	0	0	0	0	0	0	0	0	0	0	0	0	0	5	0	0	0	4	0	0
PR-20	Prevotella_oris	0	4	1	0	5	1	5	0	12	1	110	96	33	16	0	60	0	0	0	6	14	0	10	3	0	35	1	7	0	3	6	19	1	31	53	1	11	0	0	0	0	4	1	0	0	0	2	90
PR-21	Prevotella_oulorum	3	8	0	0	0	0	7	0	2	0	25	143	19	9	0	14	0	0	0	0	1	0	0	0	0	8	0	12	1	0	1	11	0	0	0	0	0	170	569	270	38	3	1	0	0	1	0	0
PR-22	Prevotella_pallens	0	58	14	0	0	157	37	0	0	0	0	2	0	0	0	0	0	0	5	0	14	2	1	11	47	684	338	1178	654	0	0	0	0	0	0	1	0	0	1	0	0	0	60	17	0	0	0	1
PR-23	Prevotella_pleuritidis	0	0	0	0	0	0	0	0	0	0	0	1	0	2	0	6	0	0	0	0	0	0	5	3	0	0	0	0	0	0	0	0	0	0	0	0	0	11	84	138	13	0	0	0	0	0	0	0
PR-24	Prevotella_saccharolytica	0	0	0	0	0	0	0	0	0	0	0	0	0	0	0	0	0	0	0	0	0	0	0	0	0	0	0	0	0	0	0	0	0	0	0	0	0	0	0	0	0	0	0	0	0	0	0	0
PR-25	Prevotella_salivae	0	36	28	55	0	243	136	0	27	11	162	52	106	308	125	14	137	289	19	1	122	17	0	277	2472	166	62	1043	329	5	0	271	22	16	122	42	0	252	35	132	337	0	95	13	0	648	100	42
PR-26	Prevotella_scopos	0	0	0	0	0	0	0	0	0	0	0	0	0	0	0	0	0	0	0	0	0	0	0	0	0	0	0	0	0	0	0	0	0	0	0	0	0	0	0	0	0	0	0	0	0	0	0	0
PR-27	Prevotella_shahii	0	0	0	0	0	0	0	0	0	0	0	0	0	0	0	0	0	0	0	0	0	0	0	0	0	0	0	0	0	0	0	0	0	0	0	0	0	0	0	0	0	0	0	0	0	0	0	0
PR-28	Prevotella_sp_oral_taxon_292	0	0	0	0	0	0	0	0	0	0	0	0	0	0	0	0	0	0	0	0	0	0	0	0	0	0	0	0	0	0	0	0	0	0	0	0	0	0	0	0	0	4	0	0	0	0	0	0
PR-29	Prevotella_sp_oral_taxon_292	0	0	0	0	0	0	0	0	0	0	0	0	0	0	0	0	0	0	0	0	0	0	0	0	0	0	0	0	0	0	0	0	0	0	0	0	0	0	0	0	0	0	0	0	0	0	0	0
PR-30	Prevotella_sp_oral_taxon_293	0	0	0	0	0	0	0	0	0	0	0	0	0	0	0	0	0	0	0	0	0	0	0	0	0	0	0	0	0	0	0	0	0	0	0	0	0	0	0	0	0	0	0	0	0	0	0	0
PR-31	Prevotella_sp_oral_taxon_296	0	0	0	0	0	0	0	0	0	0	0	0	0	0	0	1	0	0	0	0	0	0	0	0	0	0	0	0	0	0	0	0	0	0	0	0	0	0	0	0	0	0	0	0	0	0	0	0
PR-33	Prevotella_sp_oral_taxon_300	0	0	0	0	0	0	0	0	0	0	2	0	0	0	0	0	0	0	0	0	1	0	0	0	2	1	0	0	0	1	0	3	0	0	3	0	5	4	6	13	5	9	0	0	0	0	0	0
PR-34	Prevotella_sp_oral_taxon_300	0	0	0	0	0	1	0	0	0	0	0	0	0	0	0	0	0	0	0	0	0	0	0	0	0	0	0	1	0	0	0	0	0	0	0	0	0	0	15	9	4	0	0	0	0	0	0	0
PR-35	Prevotella_sp_oral_taxon_301	0	0	0	0	0	0	3	0	0	0	0	0	2	0	0	2	0	0	0	0	0	0	0	2	0	0	0	0	0	1	0	0	0	0	0	0	0	0	0	0	0	1	0	0	0	0	0	0
PR-36	Prevotella_sp_oral_taxon_304	0	0	0	0	0	0	6	0	0	0	0	2	1	0	0	2	0	0	0	0	0	0	0	1	3	0	0	0	0	0	0	0	0	0	0	0	0	0	0	0	0	0	0	0	0	0	0	0
PR-37	Prevotella_sp_oral_taxon_305	0	0	0	0	0	0	1	0	2	0	0	0	0	0	0	0	0	0	0	0	4	0	0	2	35	0	0	13	0	0	0	8	0	0	0	0	0	0	0	0	0	0	0	0	0	0	0	0
PR-38	Prevotella_sp_oral_taxon_306	0	0	0	0	0	0	0	0	0	0	0	0	0	0	0	0	0	0	0	0	0	0	0	3	6	0	0	0	0	0	0	1	0	0	0	0	0	0	0	0	1	0	0	0	0	0	0	0
PR-39	Prevotella_sp_oral_taxon_309	0	0	0	0	0	38	7	0	2	0	1	0	0	0	0	0	0	0	0	0	0	0	0	0	0	0	0	1	0	0	0	2	0	0	0	1	0	0	0	0	0	0	4	0	0	1	0	0
PR-40	Prevotella_sp_oral_taxon_310	0	0	0	0	0	0	0	0	0	0	0	0	0	0	0	0	0	0	0	0	0	0	0	0	0	0	0	0	0	0	0	0	0	0	0	0	0	0	0	0	0	0	0	0	0	0	0	0
PR-41	Prevotella_sp_oral_taxon_315	0	0	0	0	0	0	0	0	0	0	0	0	0	0	0	0	0	0	0	0	0	0	3	1	2	0	0	0	0	0	0	0	0	0	0	0	2	0	0	0	0	0	0	0	0	0	0	0
PR-42	Prevotella_sp_oral_taxon_317	0	0	0	0	0	1	0	0	0	0	0	0	0	0	0	0	0	0	1	0	0	0	9	2	0	0	0	0	0	0	0	0	0	0	6	0	3	0	0	0	0	0	0	0	0	0	0	0
PR-43	Prevotella_sp_oral_taxon_376	0	1	0	0	0	0	0	0	0	0	0	0	0	0	0	2	0	0	0	0	0	0	0	0	0	0	0	0	0	0	0	0	0	0	0	0	0	0	0	0	0	0	0	0	0	0	0	0
PR-44	Prevotella_sp_oral_taxon_396	0	0	9	0	0	0	0	0	2	4	0	0	0	0	0	0	0	0	0	0	0	0	0	1	0	0	0	0	0	0	0	0	0	0	0	0	0	0	0	0	0	0	9	1	0	0	0	0
PR-45	Prevotella_sp_oral_taxon_443	0	0	0	0	0	1	1	0	0	0	0	0	0	0	0	0	0	0	0	0	0	0	0	0	1	0	0	0	0	0	0	0	0	0	0	0	0	0	1	2	0	0	0	0	0	1	0	0
PR-46	Prevotella_sp_oral_taxon_472	0	0	0	0	1	5	0	0	0	0	0	1	0	0	0	104	0	0	0	0	0	0	0	0	0	0	0	0	0	0	0	0	0	0	0	0	0	0	0	0	0	0	0	0	0	0	0	0
PR-47	Prevotella_sp_oral_taxon_475	0	0	0	0	0	0	0	0	0	0	6	0	0	0	0	1	0	0	0	0	0	0	0	0	0	0	0	0	0	0	0	0	0	0	0	0	0	0	0	0	0	0	0	0	0	0	0	0
PR-48	Prevotella_sp_oral_taxon_515	0	0	0	0	0	0	0	0	0	0	0	0	0	0	0	0	0	0	0	0	0	0	0	0	0	0	0	0	0	0	0	0	0	0	0	0	0	0	0	0	0	0	0	0	0	0	0	0
PR-49	Prevotella_sp_oral_taxon_526	0	0	0	0	0	0	0	0	0	0	0	8	0	1	0	0	0	0	0	0	0	0	0	0	0	0	0	0	0	0	0	0	0	0	0	0	0	0	0	0	0	0	0	0	0	0	0	0
PR-50	Prevotella_sp_oral_taxon_820	0	0	0	0	0	0	0	0	0	0	0	0	0	0	0	0	0	0	0	0	0	0	0	0	0	0	0	0	0	0	0	0	0	0	0	0	0	0	0	0	0	0	0	0	0	0	0	0
PR-51	Prevotella_veroralis	0	0	1	0	0	1	0	0	0	0	2	9	9	2	1	0	3	4	31	1	367	164	0	535	9376	26	0	1	0	0	0	6	0	6	101	42	1	22	0	0	9	49	3	1	0	2	0	1
PR-52	Propionibacterium_acidifaciens	0	0	0	0	0	0	0	0	0	0	0	0	0	0	0	0	0	0	0	0	0	0	0	0	0	0	0	0	0	0	0	0	0	0	0	0	0	0	0	0	0	0	0	0	0	0	0	0
PR-53	Propionibacterium_acnes	0	0	0	0	0	0	0	0	0	0	0	1	0	0	0	0	0	0	0	0	0	0	0	0	0	1	3	0	0	0	2	0	0	0	0	0	0	0	0	0	0	0	0	0	0	0	0	0
PR-54	Propionibacterium_avidum	0	0	0	0	0	0	0	0	0	0	0	0	0	0	0	0	0	0	0	0	0	0	0	0	0	0	0	0	0	0	0	0	0	0	0	0	0	0	0	0	0	0	0	0	0	0	0	0
PR-55	Propionibacterium_propionicum	0	0	0	0	0	0	0	0	0	0	0	1	0	0	0	2	0	0	0	0	0	0	0	0	0	0	0	0	0	0	0	0	0	0	0	0	0	0	0	0	0	0	0	0	0	0	0	0
PR-56	Propionibacterium_sp_oral_taxon_192	0	0	0	0	0	0	0	0	0	0	0	0	0	0	0	0	0	0	0	0	0	0	0	0	0	0	0	0	0	0	0	0	0	0	0	0	0	0	0	0	0	0	0	0	0	0	0	0
PR-57	Propionibacterium_sp_oral_taxon_193	0	0	0	0	0	0	0	0	0	0	0	0	0	0	0	0	0	0	0	0	0	0	0	0	0	0	0	0	0	0	0	0	0	0	0	0	0	0	0	0	0	0	0	0	0	0	0	0
PR-58	Propionibacterium_sp_oral_taxon_194	2	0	0	0	0	0	0	0	0	0	0	0	0	0	0	0	0	0	0	0	0	0	0	0	0	0	0	0	0	0	0	0	0	0	0	0	0	0	0	0	0	0	0	0	0	0	0	0
PR-59	Propionibacterium_sp_oral_taxon_915	0	0	0	0	0	0	0	0	0	0	0	0	0	0	0	0	0	0	0	0	0	0	0	0	0	0	0	0	0	0	0	0	0	0	0	0	0	0	0	0	0	0	0	0	0	0	0	0
PR-60	Proteus_mirabilis	0	0	0	0	0	0	0	0	0	0	0	0	0	0	0	0	0	0	0	0	0	0	0	0	0	0	0	0	0	0	0	0	0	0	0	0	0	0	0	0	0	0	0	0	0	0	0	0
PR-61	Prevotella_enoeca	0	0	0	0	0	0	0	0	0	0	0	0	0	0	0	0	0	0	0	0	0	0	0	0	0	0	0	0	0	0	0	0	0	0	0	0	0	0	0	0	0	1	0	0	0	0	0	0
PR-62	Prevotella_fusca	0	0	0	0	0	0	0	0	0	0	0	0	0	0	0	0	0	0	0	0	0	0	0	0	0	0	0	0	0	0	0	0	0	0	0	0	0	0	0	0	0	0	0	0	0	0	0	0
PR-63	Prevotella_fusca	0	0	0	0	0	0	0	0	0	0	0	0	0	0	0	0	0	0	0	0	0	0	0	0	0	0	0	0	0	0	0	0	0	0	0	0	0	0	0	0	0	0	0	0	0	0	0	0
PR-64	Prevotella_intermedia	0	0	0	0	0	0	0	0	0	0	0	0	0	0	0	0	0	0	0	0	0	0	0	0	0	0	0	0	0	0	0	0	0	0	0	0	0	0	0	0	0	0	0	0	0	0	0	0
PR-65	Prevotella_intermedia	0	0	0	0	0	0	9	0	0	0	0	0	0	0	0	0	0	0	2	0	0	0	0	12	1	0	1	0	0	0	0	0	0	0	0	0	0	0	0	0	0	0	5	0	0	0	0	0
PR-66	Prevotella_loescheii	0	0	0	0	0	0	0	0	0	0	0	0	0	0	0	0	0	0	0	0	0	0	0	0	0	0	0	0	0	0	0	0	0	0	0	0	0	0	0	0	0	0	0	0	0	0	0	0
PR-67	Prevotella_loescheii	0	0	0	0	0	0	0	0	0	0	24	0	1	0	0	1	0	0	0	0	0	0	0	0	0	0	0	0	0	0	0	0	0	0	0	0	0	0	0	0	0	0	0	0	0	0	0	0
PR-68	Prevotella_marshii	0	0	0	0	0	0	0	0	0	0	0	0	0	0	0	0	0	0	0	0	0	0	0	0	0	0	0	0	0	0	0	0	0	0	4	1	0	0	0	0	0	0	0	0	0	0	0	0
PR-69	Prevotella_micans	0	0	0	0	0	0	0	0	0	0	0	0	0	0	0	0	0	0	0	0	0	0	0	0	0	0	0	0	0	0	0	0	0	0	0	0	0	0	0	0	0	0	0	0	0	0	0	0
PR-70	Prevotella_pallens	0	0	0	0	0	2	0	0	0	0	1	0	4	3	1	0	3	1	4	0	36	7	0	1	0	0	0	38	1	10	0	353	45	0	0	0	1	0	0	0	0	0	146	18	0	0	0	2
PR-71	Prevotella_saccharolytica	0	1	0	0	0	0	0	0	1	0	0	2	0	0	0	36	0	0	0	0	1	0	0	0	0	0	0	0	0	0	0	0	0	0	0	0	0	0	0	0	0	0	0	0	0	0	0	0
PR-72	Prevotella_saccharolytica	0	0	0	0	0	0	0	0	0	0	11	3	1	0	0	0	0	0	0	0	0	0	0	0	0	0	0	0	0	0	0	0	0	0	0	0	0	0	0	0	0	0	0	0	0	0	0	0
PR-73	Prevotella_sp_oral_taxon_317	0	0	0	0	0	0	0	0	0	0	0	2	1	0	0	22	0	0	0	0	0	0	0	2	1	0	0	0	0	0	0	0	0	0	6	0	0	0	0	0	0	0	0	0	0	0	0	0
PR-74	Prevotella_sp_oral_taxon_317	0	0	0	0	0	0	0	0	0	0	0	1	4	0	0	0	0	0	0	0	0	0	0	0	0	0	0	0	0	0	0	0	0	0	0	0	0	0	0	0	0	0	0	0	0	0	0	0
PR-75	Propionibacterium_avidum	0	0	0	0	0	0	0	0	0	0	0	0	0	0	0	0	0	0	0	0	0	0	0	0	0	0	0	0	0	0	0	0	0	0	0	0	4	0	0	0	0	0	0	0	0	0	0	0
PS-01	Pseudomonas_aeruginosa	0	0	0	0	0	0	0	0	0	0	0	0	0	0	0	0	0	0	0	0	0	0	0	0	0	0	0	0	0	0	0	0	0	0	0	0	0	0	0	0	0	0	0	0	0	0	0	0
PS-02	Pseudomonas_fluorescens	0	0	0	0	0	0	0	0	0	0	0	0	0	0	0	0	0	0	0	0	0	0	0	0	0	0	0	0	0	0	0	0	0	0	0	0	0	0	0	0	0	0	0	0	0	0	0	0
PS-03	Pseudomonas_otitidis	0	0	0	0	0	0	0	0	0	0	0	0	0	0	0	0	0	0	0	0	0	0	0	0	0	0	0	0	0	0	0	0	0	0	0	0	0	0	0	0	0	0	0	0	0	0	0	0
PS-04	Pseudomonas_sp_oral_taxon_032	0	0	0	0	0	0	0	0	0	0	0	0	0	0	0	0	0	0	0	0	0	0	0	0	0	0	0	0	0	0	0	0	0	0	0	0	0	0	0	0	0	0	0	0	0	0	0	0
PS-06	Pseudoramibacter_alactolyticus	0	3	0	0	0	0	0	0	0	0	0	11	0	0	0	0	0	0	0	0	0	0	0	0	0	0	0	0	0	0	0	0	0	0	0	0	0	0	0	1	0	0	0	0	0	0	0	0
PY-01	Pyramidobacter_piscolens	0	0	0	0	0	0	0	0	0	0	0	0	0	0	0	0	0	0	0	0	0	0	0	0	0	0	0	0	0	0	0	0	0	0	0	0	0	0	0	0	0	0	0	0	0	0	0	0
RH-01	Rhodocyclus_sp_oral_taxon_028	0	0	0	0	0	0	0	0	0	0	0	0	0	0	0	0	0	0	0	0	0	0	0	0	0	0	0	0	0	0	0	0	0	0	0	0	0	0	0	0	0	0	0	0	0	0	0	0
RO-01	Rothia_aeria	930	129	86	0	0	1	0	84	60	4	18	57	6	3	0	47	10	10	47	63	42	13	13	4	2	0	0	4	6	0	1	36	7	11	35	27	19	109	0	92	7	21	2	1	0	14	4	0
RO-02	Rothia_dentocariosa	731	194	41	1	44	2	90	681	18	3	279	12885	106	33	0	53	0	0	8464	657	548	91	1168	449	59	1726	227	17	3	85	196	761	69	151	529	50	109	492	447	567	45	1136	71	9	47	526	124	18
RO-03	Rothia_mucilaginosa	19	1995	8114	0	1	728	55	163	6942	7171	965	136	735	2212	922	780	8814	1503	6082	2051	8208	24155	47	1088	995	728	169	578	2621	26	318	4930	11400	1093	4849	18038	2969	3714	20	1889	3397	33	1526	2002	38	2510	3146	3
SC-01	Scardovia_inopinata	0	0	0	0	0	0	0	0	0	0	0	0	0	0	0	0	0	0	0	0	0	0	0	0	0	0	0	0	0	0	0	0	0	0	0	0	0	0	0	0	0	0	0	0	0	0	0	0
SC-02	Scardovia_wiggsiae	0	0	0	0	0	0	0	0	0	0	3	14	8	0	37	10	107	1	3	0	11	0	0	0	0	0	0	0	0	0	0	1	0	0	1	0	5	20	190	25	0	9	0	0	0	8	0	0
SE-01	Selenomonas_artemidis	0	0	0	0	0	0	0	4	0	0	0	0	0	0	0	2	0	0	0	0	0	0	0	0	0	0	0	0	0	0	0	0	0	0	0	0	0	68	341	13	3	0	0	0	2	3	1	0
SE-02	Selenomonas_dianae	0	0	0	0	0	0	0	0	0	0	0	0	0	0	0	1	0	0	0	0	0	0	0	0	0	0	0	0	0	0	0	0	0	0	0	0	0	0	0	0	0	0	0	0	0	0	0	9
SE-03	Selenomonas_flueggei	0	0	1	0	0	0	9	0	0	0	9	0	0	0	0	0	2	2	0	0	0	0	0	0	0	0	0	0	0	2	0	0	0	0	0	0	0	0	4	0	0	0	0	0	0	0	0	88
SE-04	Selenomonas_noxia	4	3	9	0	0	0	46	0	0	0	21	15	1	22	284	44	13	0	9	0	0	0	0	0	0	6	0	0	1	0	0	0	0	0	0	0	0	90	542	47	7	0	0	0	1	12	2	158
SE-05	Selenomonas_noxia	0	0	0	94	11	4	4	7	0	1	0	9	0	0	0	19	0	0	4	0	0	1	83	2	0	21	0	0	0	0	0	2	0	6	3	1	0	0	0	0	0	0	0	0	0	0	0	73
SE-06	Selenomonas_sp_oral_taxon_133	0	0	0	12	11	2	0	0	0	0	0	0	0	1	0	0	0	0	0	0	0	0	0	0	0	0	0	0	0	0	0	0	0	0	0	0	0	0	0	0	0	0	0	0	0	0	0	0
SE-07	Selenomonas_sp_oral_taxon_134	0	0	0	0	0	0	0	0	0	0	0	0	0	0	0	0	0	0	0	0	0	0	0	0	0	0	0	0	0	0	0	0	0	0	0	0	0	0	0	0	0	0	0	0	0	0	0	0
SE-08	Selenomonas_sp_oral_taxon_136	0	2	14	0	0	0	0	0	2	6	0	0	0	6	6	0	0	1	0	0	7	20	0	1	7	8	13	5	4	0	1	0	0	0	0	1	0	7	84	6	7	0	0	0	0	19	11	0
SE-09	Selenomonas_sp_oral_taxon_137	0	0	0	0	7	1	1	0	0	0	0	0	0	0	0	0	0	0	0	0	0	0	1	0	0	7	0	0	0	0	0	0	0	0	0	0	0	0	0	0	0	0	0	0	0	0	0	0
SE-10	Selenomonas_sp_oral_taxon_138	0	0	5	1	10	2	0	3	1	5	11	0	0	1	9	3	0	0	5	1	1	2	0	3	17	11	2	2	0	5	2	3	1	4	0	1	2	10	3	1	1	4	0	0	2	2	2	5
SE-11	Selenomonas_sp_oral_taxon_143	0	0	0	0	0	0	0	0	0	0	0	0	0	0	0	0	0	0	0	0	0	0	0	0	0	0	0	0	0	0	0	0	0	0	0	0	0	0	0	0	0	0	0	0	0	0	0	0
SE-12	Selenomonas_sp_oral_taxon_146	0	3	0	0	0	0	1	0	0	0	0	0	0	0	7	262	0	1	0	0	0	0	0	0	0	1	0	3	0	0	0	0	0	0	0	0	0	78	49	31	5	0	0	0	0	2	0	0
SE-13	Selenomonas_sp_oral_taxon_149	0	2	10	0	0	0	6	0	1	1	22	10	9	53	3676	86	281	634	3	0	9	20	0	1	15	3	3	5	0	0	0	0	0	0	0	1	2	70	680	15	5	2	4	2	0	32	14	144
SE-14	Selenomonas_sp_oral_taxon_388	0	0	0	0	0	0	0	0	0	0	0	0	0	0	0	0	0	0	0	0	0	0	0	0	0	0	0	0	0	0	0	0	0	0	0	0	0	0	0	0	0	0	0	0	0	0	0	0
SE-15	Selenomonas_sp_oral_taxon_442	0	0	0	0	0	0	0	0	0	0	0	0	0	0	0	0	0	0	0	0	0	0	0	0	0	0	0	0	0	0	2	0	0	0	0	0	0	0	0	0	0	0	0	0	0	0	0	7
SE-16	Selenomonas_sp_oral_taxon_478	0	3	0	0	0	0	0	0	0	0	4	0	1	6	0	0	0	0	0	0	3	3	0	0	0	0	0	0	0	0	0	0	0	0	0	0	0	0	0	0	0	0	1	0	0	1	1	0
SE-17	Selenomonas_sp_oral_taxon_501	0	0	0	0	0	0	0	0	0	0	0	0	0	0	0	0	0	0	0	0	0	0	0	0	0	0	0	0	0	0	0	0	0	0	0	0	0	0	0	0	0	0	0	0	0	0	0	0
SE-18	Selenomonas_sputigena	13	5	248	0	0	0	34	0	0	7	0	0	0	0	0	4	0	0	0	0	0	0	19	1	0	18	0	1	0	0	0	0	0	0	0	0	0	0	0	0	0	0	0	0	2	7	1	472
SE-19	Selenomonas_sputigena	1	3	28	0	0	0	0	0	0	0	13	0	3	13	0	3	0	0	0	0	0	1	0	0	1	0	0	2	0	1	0	1	1	0	0	0	0	0	0	0	0	0	0	0	0	0	0	109
SE-21	Selenomonas_artemidis	1	0	0	0	23	0	8	0	0	0	21	37	0	2	1	1130	0	0	0	0	0	0	23	3	4	3	0	1	1	0	0	0	0	0	0	0	0	0	0	0	0	0	0	0	0	0	0	0
SE-22	Selenomonas_dianae	0	1	0	0	0	0	8	0	0	0	25	22	0	29	0	4	0	0	0	0	0	0	8	0	1	0	0	1	0	0	0	0	0	0	0	0	0	47	103	25	5	0	0	0	0	0	0	0
SE-24	Selenomonas_sp_oral_taxon_133	0	0	0	0	0	0	0	0	0	0	0	0	0	0	0	0	0	0	0	0	0	0	0	0	0	0	0	0	0	0	0	0	0	0	0	0	0	0	0	0	0	0	0	0	0	0	0	0
SE-25	Selenomonas_sp_oral_taxon_134	0	0	3	0	0	0	11	0	0	0	18	4	0	7	0	2	0	0	1	0	0	0	0	0	0	0	0	0	0	0	0	0	0	0	0	0	0	0	0	0	0	0	0	0	0	0	0	11
SE-26	Selenomonas_sp_oral_taxon_134	0	0	0	0	0	0	1	0	0	0	131	5	5	18	0	3	0	0	4	0	0	2	4	0	0	0	0	0	0	0	0	0	0	0	0	0	0	0	0	0	0	0	0	0	0	0	0	24
SE-27	Selenomonas_sp_oral_taxon_136	0	0	0	0	0	0	0	0	0	0	0	0	0	0	0	0	0	0	0	0	0	0	0	0	0	0	0	0	0	0	0	0	0	0	0	0	0	0	0	0	0	0	0	0	0	0	0	0
SE-28	Selenomonas_sp_oral_taxon_137	0	0	0	1	6	0	6	0	0	0	51	106	3	33	0	0	0	0	0	0	0	0	0	0	0	0	1	0	0	0	6	0	0	0	0	0	0	161	180	61	9	0	0	0	1	0	0	0
SE-29	Selenomonas_sp_oral_taxon_137	0	0	0	0	0	0	0	0	0	0	0	0	0	0	0	0	0	0	0	0	0	0	0	0	0	0	0	0	0	0	0	0	0	0	0	0	0	0	0	0	0	0	0	0	0	0	0	0
SE-30	Selenomonas_sp_oral_taxon_478	0	0	0	0	0	0	0	0	0	0	0	0	0	0	1	0	0	2	0	0	0	0	0	0	0	0	0	0	0	0	0	0	0	0	0	0	0	0	0	0	0	0	0	0	0	0	0	0
SE-31	Selenomonas_sputigena	0	0	0	0	0	0	0	0	0	0	0	0	0	0	0	0	0	0	0	0	0	0	0	0	0	0	0	0	0	0	0	0	0	0	0	0	0	0	0	0	0	0	0	0	0	0	0	0
SE-32	Selenomonas_sputigena	0	0	0	0	0	0	0	0	0	0	0	0	0	0	0	3	0	0	5	0	0	0	0	0	0	0	0	0	0	0	0	0	0	0	0	0	0	0	0	0	0	7	0	0	0	0	0	59
SE-33	Selenomonas_sputigena	0	0	0	0	0	0	0	0	0	0	7	0	1	1	0	0	0	0	0	0	0	0	0	0	0	0	0	0	0	0	0	0	0	0	0	0	0	0	0	0	0	0	0	0	0	0	0	1
SH-01	Shuttleworthia_satelles	0	0	0	0	0	3	0	0	0	0	1	24	1	0	0	1	0	0	6	0	3	0	0	0	0	0	0	0	0	2	0	4	0	0	0	0	4	0	0	0	0	0	2	0	0	0	0	18
SI-01	Simonsiella_muelleri	0	0	0	0	0	0	0	0	0	0	0	0	0	0	0	0	0	0	0	0	0	0	0	0	0	0	0	0	0	0	0	0	0	0	0	0	0	0	0	0	0	0	0	0	0	0	0	0
SL-01	Slackia_exigua	0	0	0	0	0	1	0	0	0	0	0	1	0	0	0	2	0	1	0	0	0	0	0	0	0	0	0	1	0	0	0	0	0	0	0	0	0	0	0	0	0	0	0	0	0	0	0	0
SN-01	Sneathia_amnionii	0	0	0	0	0	0	0	0	0	0	0	0	0	0	0	0	0	0	0	0	0	0	0	0	0	0	0	0	0	0	0	0	0	0	0	0	0	0	0	0	0	0	0	0	0	1	0	0
SN-02	Sneathia_sanguinegens	0	0	0	0	0	0	0	0	0	0	0	0	0	0	0	0	0	0	0	0	0	0	0	0	0	0	0	0	0	0	0	0	0	0	0	0	0	0	0	0	0	0	0	0	0	0	0	0
SO-01	Solobacterium_moorei	0	4	13	23	6	654	314	0	23	71	222	67	54	229	47	25	98	45	10	0	48	13	0	108	419	63	52	100	114	9	0	140	17	8	10	1	184	0	0	0	0	7	138	200	0	17	1	0
SR-01	SR1[G-1]_sp_oral_taxon_345	0	0	0	0	0	0	0	0	0	5	0	0	0	0	0	0	0	0	0	1	0	0	0	0	1	0	0	0	0	0	0	0	0	0	0	0	0	0	0	0	0	0	3	0	0	0	0	5
SR-02	SR1[G-1]_sp_oral_taxon_874	0	0	0	0	0	0	0	0	0	0	0	0	0	0	0	0	0	0	1	0	0	0	0	0	0	7	0	0	0	0	0	0	0	0	0	0	0	0	0	0	0	0	0	0	0	0	0	0
SR-03	SR1[G-1]_sp_oral_taxon_875	0	0	0	1	0	0	0	0	0	0	0	0	0	0	0	0	0	0	0	0	0	0	0	0	0	0	0	0	0	0	0	0	0	0	0	0	0	0	0	0	0	0	0	0	0	0	0	0
ST-03	Stenotrophomonas_maltophilia	0	0	0	0	0	0	0	0	0	0	0	0	0	0	0	0	0	0	0	0	0	0	0	0	0	0	0	0	0	0	1	0	0	0	0	0	0	0	0	0	0	0	0	0	0	0	0	0
ST-04	Stomatobaculum_longum	0	24	90	71	0	136	187	1	0	1	108	121	74	240	0	1	0	0	96	18	405	609	41	22	1272	177	82	63	61	40	10	74	275	0	1	0	12	0	0	0	58	35	0	0	0	8	6	0
ST-05	Stomatobaculum_sp_oral_taxon_097	0	0	0	68	40	1711	1664	64	126	234	17	10	12	58	99	25	735	1178	0	26	10	3	11	50	591	0	0	7	8	1	0	0	0	0	0	0	3	0	0	1	20	0	134	147	0	27	20	0
ST-06	Stomatobaculum_sp_oral_taxon_373	0	0	0	0	0	0	3	0	0	0	0	0	0	0	0	0	0	0	0	0	0	0	0	0	0	0	0	0	0	0	0	0	0	0	0	0	0	0	0	0	0	0	0	0	0	0	0	0
ST-07	Stomatobaculum_sp_oral_taxon_910	0	0	0	0	0	0	0	0	0	0	0	0	0	0	0	0	0	0	0	0	0	0	0	0	0	0	0	0	0	0	0	0	0	0	0	0	0	0	0	0	0	0	0	0	0	0	0	0
ST-08	Streptococcus_agalactiae	0	0	0	0	0	0	0	0	0	0	0	0	0	0	0	0	0	0	0	0	0	0	0	0	0	0	0	0	0	0	0	0	0	0	0	0	0	0	0	0	0	0	0	0	0	0	0	0
ST-09	Streptococcus_anginosus	1	1	0	5	0	11	8	0	0	0	53	265	18	6	1	61	0	1	0	19	2	3	5	6	7	170	2	4	0	1	0	1	1	1	19	2	0	12	1057	6	0	0	0	0	0	3	0	161
ST-10	Streptococcus_constellatus	1	4	0	0	0	0	74	0	0	0	474	128	20	1	1	18	0	0	1	0	0	1	25	11	8	8	0	8	4	0	1	0	0	134	190	39	0	290	884	480	48	1	4	0	0	3	0	18
ST-11	Streptococcus_cristatus	2	0	2	6	6	3	3	1	7	4	1	4	0	0	10	3	0	0	2	11	6	1	3	2	4	7	2	1	0	9	1	1	5	0	0	3	0	2	4	0	2	0	0	0	1	0	0	0
ST-12	Streptococcus_downei	0	0	0	0	0	0	0	0	0	0	0	0	0	0	0	0	0	0	0	0	0	0	0	0	0	0	0	0	0	0	0	0	0	0	0	0	0	0	0	0	0	0	0	0	0	0	0	0
ST-14	Streptococcus_intermedius	0	4	8	0	0	0	1	0	0	0	4	1	7	0	0	654	0	0	0	0	0	0	74	40	2	13	7	6	0	1	1	22	0	7	47	8	34	0	3	4	0	0	2	0	1	24	2	0
ST-15	Streptococcus_mutans	77	33	23	2	2	1	8	4	0	1	54	58	58	2	5751	159	796	5	36	154	64	6	74	15	28	4	37	4	3	3	2	28	8	11	36	3	8	2	5	1	3	4	1	0	1	16	94	60
ST-16	Streptococcus_parasanguinis_II	21	7	22	41	61	8	7	20	20	12	44	14	6	10	65	35	6	1	48	44	17	20	22	20	54	42	19	8	7	72	28	21	16	18	11	22	10	45	12	10	10	12	14	11	9	9	2	25
ST-18	Streptococcus_pyogenes	0	0	0	0	0	0	0	0	0	0	0	0	0	0	0	0	0	0	0	0	0	0	0	0	0	0	0	0	0	0	0	0	0	0	0	0	0	0	0	0	0	0	0	0	0	0	0	0
ST-20	Streptococcus_sanguinis	5949	174	70	114	130	64	24	13365	516	61	131	4171	93	23	369	370	65	5	298	390	151	21	4194	843	199	3789	6776	77	15	50	55	233	16	104	442	72	27	2014	1114	1079	197	623	48	13	0	103	10	75
ST-21	Streptococcus_sobrinus	0	0	0	0	0	0	0	0	0	0	0	0	0	0	0	5	0	0	2	0	0	0	0	1	0	0	0	0	0	0	0	0	0	0	0	0	0	29	118	0	0	0	0	0	0	0	0	0
ST-22	Streptococcus_sp_oral_taxon_064	27	8	65	78	123	10	17	41	32	42	104	12	8	30	134	62	10	6	92	48	32	33	36	36	176	104	59	13	24	136	80	41	33	86	23	47	15	110	48	18	26	19	7	7	19	28	29	32
ST-23	Streptococcus_sp_oral_taxon_066	37	7	37	57	80	27	19	58	34	58	78	36	7	17	133	55	10	10	91	88	27	33	70	23	85	92	39	9	15	152	67	45	34	39	34	55	19	126	42	20	18	17	25	14	5	26	7	24
ST-24	Streptococcus_sp_oral_taxon_068	3	0	6	0	0	1	1	17	1	4	3	1	0	6	18	2	2	1	2	2	5	7	3	10	42	8	1	2	0	1	0	2	2	20	2	13	0	0	11	3	4	0	0	0	3	3	10	2
ST-25	Streptococcus_sp_oral_taxon_069	0	0	0	0	0	0	0	0	0	0	0	0	0	0	0	0	0	0	0	0	0	0	0	0	0	0	0	0	0	0	0	0	0	0	0	0	0	0	0	0	0	0	0	0	0	0	0	0
ST-26	Streptococcus_sp_oral_taxon_431	11	2	12	13	27	2	6	6	7	0	32	4	2	4	10	19	5	3	43	52	10	9	22	17	59	40	10	6	6	49	30	30	5	10	14	12	2	36	10	6	2	10	9	1	4	7	10	28
ST-27	Streptococcus_sp_oral_taxon_486	9	5	7	10	23	11	4	5	7	12	17	8	0	3	21	15	1	4	33	18	6	5	4	5	20	10	2	4	4	36	16	17	6	17	11	10	6	22	5	5	5	1	3	0	0	2	0	13
ST-28	Streptococcus_sp_oral_taxon_487	0	0	0	0	1	0	0	0	0	0	0	0	0	0	0	0	0	0	0	1	0	0	0	0	0	0	0	1	0	0	1	0	0	0	1	2	0	0	0	0	0	0	0	0	0	0	0	0
ST-29	Stenotrophomonas_maltophilia	0	0	0	0	0	0	0	14	0	0	0	0	0	0	0	0	0	0	0	0	0	0	0	0	0	0	5	0	0	0	0	0	0	0	0	0	0	0	0	0	0	0	0	0	0	0	0	0
SY-01	Syntrophomonadaceae[8][G-1]_sp_oral_taxon_435	0	0	0	0	0	0	0	0	0	0	0	0	0	0	0	0	0	0	0	0	0	0	0	0	0	0	0	0	0	0	0	0	0	0	0	0	0	0	0	0	0	0	0	0	0	0	0	0
TA-01	Tannerella_forsythia	0	0	0	0	0	0	23	0	3	0	3	0	3	6	0	19	0	0	286	5	35	27	0	1	0	3	0	0	1	0	0	0	0	0	15	0	0	11	0	0	0	0	1	0	0	1	0	0
TA-02	Tannerella_sp_oral_taxon_286	7	12	2	0	0	0	0	0	0	0	102	62	5	25	0	42	0	0	19	0	0	1	1	1	0	0	0	2	0	0	0	1	0	0	0	2	0	0	0	0	0	0	0	0	2	0	0	0
TA-03	Tannerella_sp_oral_taxon_808	0	0	0	7	12	83	16	0	0	0	0	0	0	0	0	0	0	0	0	0	0	3	0	0	0	0	0	0	0	0	0	0	0	0	0	0	0	0	0	0	0	0	1	0	0	0	0	0
TA-04	Tannerella_sp_oral_taxon_916	0	0	0	0	0	0	0	0	0	0	0	0	0	0	0	15	0	0	0	0	0	0	0	0	0	0	0	0	0	0	0	0	0	0	0	0	0	0	0	0	0	0	0	0	0	0	0	0
TA-05	Tannerella_sp_oral_taxon_916	0	0	0	0	0	0	0	0	0	0	0	0	8	0	0	0	0	0	0	1	0	0	0	0	0	0	0	0	0	0	0	0	0	0	0	0	0	0	0	0	0	0	1	0	0	0	0	0
TA-06	Tannerella_sp_oral_taxon_916	0	0	0	0	0	0	0	0	0	0	0	0	0	0	0	0	0	0	0	0	0	0	0	0	0	0	0	0	0	0	0	0	0	0	0	0	0	0	0	0	0	0	0	0	0	0	0	0
TA-07	Tannerella_sp_oral_taxon_916	0	0	0	0	0	0	4	0	0	0	0	0	1	0	0	29	0	0	0	0	0	0	0	0	0	9	0	0	0	0	0	0	0	0	13	1	0	0	0	0	0	0	0	0	0	0	0	0
TM-01	TM7[G-1]_sp_oral_taxon_346	1	0	6	14	8	2	81	0	0	4	202	83	5	15	0	42	0	1	31	2	3	18	74	2	0	0	0	0	0	3	0	1	0	8	1	4	0	123	2386	37	27	8	0	0	2	2	0	10
TM-02	TM7[G-1]_sp_oral_taxon_347	6	0	0	0	8	7	0	0	0	0	2	1833	4	0	438	372	221	1	0	0	0	0	1211	19	4	11	1	0	0	0	0	0	0	0	1	0	3	316	5447	134	55	67	0	0	0	0	0	47
TM-03	TM7[G-1]_sp_oral_taxon_348	0	0	0	0	0	0	0	0	0	0	0	0	0	0	0	1	0	0	0	0	0	0	3	16	2	0	0	0	0	0	0	0	0	0	1	0	0	0	0	0	0	0	0	0	4	0	0	2
TM-04	TM7[G-1]_sp_oral_taxon_349	0	0	0	0	0	0	1	0	0	1	2	0	0	0	0	19	0	0	0	4	0	0	10	3	2	0	2	0	1	1	0	3	0	0	0	2	0	1099	1533	58	191	0	1	0	0	0	0	14
TM-05	TM7[G-1]_sp_oral_taxon_352	0	0	0	73	0	232	113	0	0	0	37	0	15	470	0	0	0	0	0	0	1	5	0	170	1782	130	6	110	356	0	0	18	22	0	0	0	0	0	1	0	0	0	125	230	0	6	2	0
TM-06	TM7[G-1]_sp_oral_taxon_353	0	0	0	9	0	0	0	0	0	0	7	76	0	1	1	1	0	0	0	2	2	0	15	2	2	0	0	0	0	0	0	1	0	0	0	7	0	0	0	0	0	20	0	0	0	1	0	0
TM-07	TM7[G-1]_sp_oral_taxon_488	0	0	0	0	0	0	0	0	0	0	0	0	0	0	0	0	0	0	0	0	0	0	0	0	1	0	0	0	0	0	0	0	0	0	0	0	0	0	0	0	0	0	0	0	0	0	0	0
TM-08	TM7[G-2]_sp_oral_taxon_350	0	0	0	0	0	0	0	0	0	0	0	0	0	0	0	1	0	0	1	0	0	0	13	1	1	0	0	0	0	0	0	0	0	0	0	0	0	0	0	0	0	0	0	0	0	0	0	0
TM-09	TM7[G-3]_sp_oral_taxon_351	0	0	0	237	0	10	26	0	0	0	2	0	0	38	0	0	0	0	1	0	0	6	0	0	12	93	0	4	36	0	0	0	0	0	0	0	0	0	0	0	0	0	2	5	0	0	0	0
TM-10	TM7[G-4]_sp_oral_taxon_355	0	0	0	0	0	0	0	0	0	0	0	0	0	0	0	0	0	0	0	0	0	0	0	0	0	0	0	0	0	0	0	0	0	0	0	0	0	0	3	0	0	0	0	0	0	0	0	0
TM-11	TM7[G-5]_sp_oral_taxon_356	0	0	0	0	0	0	0	0	0	0	0	0	0	0	0	0	0	0	0	0	0	0	0	0	0	0	0	0	0	0	0	0	0	0	0	0	0	0	2	0	0	0	0	0	0	0	0	0
TM-12	TM7[G-5]_sp_oral_taxon_437	0	0	0	0	23	1	0	0	0	0	32	9	5	5	0	22	0	0	0	0	0	0	42	0	1	0	0	0	7	2	0	0	0	1	0	0	0	0	0	0	0	0	0	0	0	0	0	0
TM-13	TM7[G-1]_sp_oral_taxon_348	3	4	1	0	0	0	0	0	0	1	0	29	0	6	0	42	0	0	13	0	0	0	0	0	0	1	0	0	1	0	0	1	0	0	0	0	0	0	1	0	0	0	0	0	0	2	0	329
TR-01	Treponema_amylovorum	0	0	0	0	0	0	0	0	0	0	0	0	0	0	0	0	0	0	0	0	0	0	0	0	0	0	0	0	0	0	0	0	0	0	0	0	0	51	0	1	0	0	0	0	0	0	0	0
TR-02	Treponema_denticola	0	0	0	0	0	0	30	0	1	0	0	4	2	0	0	12	0	0	60	8	21	2	0	0	0	0	0	0	0	0	0	0	0	0	3	0	0	0	0	0	0	0	0	0	0	0	0	0
TR-03	Treponema_denticola	0	0	0	0	0	0	0	0	0	0	6	7	1	0	0	7	0	0	3	0	0	0	0	0	0	0	0	0	1	0	0	0	0	0	0	0	0	0	0	0	0	0	0	0	0	0	0	0
TR-04	Treponema_lecithinolyticum	0	0	0	0	0	0	0	0	0	0	27	7	3	0	0	7	0	0	0	0	0	0	7	0	0	0	0	0	0	0	0	0	0	0	0	0	0	7	0	11	1	0	0	0	0	3	0	0
TR-05	Treponema_maltophilum	0	0	0	0	0	0	5	0	0	0	12	0	2	0	0	113	0	0	1	0	3	0	0	0	0	0	0	0	0	1	0	0	0	0	0	0	0	0	0	1	7	0	0	0	0	0	0	0
TR-06	Treponema_pallidum	0	0	0	0	0	0	0	0	0	0	0	0	0	0	0	0	0	0	0	0	0	0	0	0	0	0	0	0	0	0	0	0	0	0	0	0	0	0	0	0	0	0	0	0	0	0	0	0
TR-07	Treponema_parvum	0	0	0	0	0	0	3	0	0	0	14	0	0	0	0	0	0	0	0	0	0	0	0	0	0	0	0	0	0	0	0	0	0	0	0	0	0	0	0	0	0	0	0	0	0	0	0	0
TR-08	Treponema_pectinovorum	0	0	0	0	0	0	0	0	0	0	0	0	0	0	0	0	0	0	0	0	0	0	0	0	0	0	0	0	0	0	0	0	0	0	0	0	0	0	0	0	0	0	0	0	0	0	0	0
TR-09	Treponema_putidum	0	0	0	0	0	0	0	0	0	0	130	7	1	0	0	3	0	0	0	0	0	0	0	1	0	0	0	0	0	3	0	0	0	0	0	0	0	0	0	0	0	0	0	0	0	0	0	0
TR-10	Treponema_socranskii	0	0	0	0	0	0	0	0	0	0	0	0	0	0	0	0	0	0	0	0	0	0	0	0	0	0	0	0	0	0	0	0	0	0	4	0	0	0	0	0	0	0	1	0	0	0	0	0
TR-11	Treponema_socranskii	0	0	0	0	0	0	0	0	0	0	0	0	0	0	0	21	0	0	0	0	0	0	0	0	0	0	0	0	0	0	0	0	0	0	0	0	0	11	6	6	1	0	0	0	0	0	0	0
TR-12	Treponema_sp_oral_taxon_226	0	0	0	0	0	0	0	0	0	0	0	0	0	0	0	0	0	0	0	0	0	0	0	0	0	0	0	0	0	0	0	0	0	0	0	0	0	0	0	0	0	0	0	0	0	0	0	0
TR-13	Treponema_sp_oral_taxon_227	0	0	0	0	0	0	0	0	0	0	0	0	0	0	0	0	0	0	0	0	0	0	0	0	0	0	0	0	0	0	0	0	0	0	0	0	0	0	0	0	0	0	0	0	0	0	0	0
TR-14	Treponema_sp_oral_taxon_228	0	0	0	0	0	0	0	0	0	0	0	0	0	0	0	0	0	0	0	0	0	0	0	0	0	0	0	0	0	0	0	0	0	0	0	0	0	0	0	0	0	0	0	0	0	0	0	0
TR-15	Treponema_sp_oral_taxon_230	0	0	0	0	0	0	0	0	0	0	0	0	0	0	0	0	0	0	0	0	0	0	0	0	0	0	0	0	0	0	0	0	0	0	0	0	0	0	0	0	0	0	0	0	0	0	0	0
TR-17	Treponema_sp_oral_taxon_232	0	0	0	0	0	0	0	0	0	0	0	0	0	0	0	0	0	0	0	0	0	0	0	0	0	0	0	0	0	0	0	0	0	0	0	0	0	0	0	0	0	0	0	0	0	0	0	0
TR-18	Treponema_sp_oral_taxon_234	0	0	0	0	0	0	0	0	0	0	0	0	0	0	0	0	0	0	0	0	0	0	0	0	0	0	0	0	0	0	0	0	0	0	0	0	0	0	0	0	0	0	0	0	0	0	0	0
TR-19	Treponema_sp_oral_taxon_235	0	0	0	0	0	0	0	0	0	0	0	0	0	0	0	0	0	0	0	0	0	0	0	0	0	0	0	0	0	0	0	0	0	0	0	0	0	0	0	0	0	0	0	0	0	0	0	0
TR-20	Treponema_sp_oral_taxon_236	0	0	0	0	0	0	0	0	0	0	0	0	0	0	0	0	0	0	0	0	0	0	0	0	0	0	0	0	0	0	0	0	0	1	0	0	0	0	0	0	0	0	0	0	0	0	0	0
TR-21	Treponema_sp_oral_taxon_238	0	0	0	0	0	0	0	0	0	0	0	0	0	0	0	0	0	0	0	0	0	0	0	0	0	0	0	0	0	0	0	0	0	0	0	0	0	0	0	0	0	0	0	0	0	0	0	0
TR-22	Treponema_sp_oral_taxon_239	0	0	0	0	0	0	0	0	0	0	0	0	0	0	0	0	0	0	0	0	0	0	0	0	0	0	0	0	0	0	0	0	0	0	0	0	0	0	0	0	0	0	0	0	0	0	0	0
TR-23	Treponema_sp_oral_taxon_242	0	0	0	0	0	0	0	0	0	0	0	0	0	0	0	0	0	0	0	0	0	0	0	0	0	0	0	0	0	0	0	0	0	0	0	0	0	0	0	0	0	0	0	0	0	0	0	0
TR-24	Treponema_sp_oral_taxon_246	0	0	0	0	0	0	0	0	0	0	0	0	0	0	0	0	0	0	0	0	0	0	0	0	0	0	0	0	0	0	0	0	0	0	0	0	0	0	0	0	0	0	0	0	0	0	0	0
TR-25	Treponema_sp_oral_taxon_247	0	0	0	0	0	0	0	0	0	0	16	0	2	0	0	10	0	0	0	0	0	0	0	0	0	0	0	0	0	0	0	0	0	0	0	0	0	0	0	9	0	0	0	0	0	0	0	0
TR-26	Treponema_sp_oral_taxon_249	0	0	0	0	0	0	0	0	0	0	0	0	0	0	0	0	0	0	0	0	0	0	0	0	0	0	0	0	0	0	0	0	0	0	0	0	0	0	0	0	0	0	0	0	0	0	0	0
TR-27	Treponema_sp_oral_taxon_250	0	0	0	0	0	0	0	0	0	0	0	0	0	0	0	0	0	0	0	0	0	0	0	0	0	0	0	0	0	0	0	0	0	0	0	0	0	0	0	0	0	0	0	0	0	0	0	0
TR-28	Treponema_sp_oral_taxon_252	0	0	0	0	0	0	0	0	0	0	0	0	0	0	0	0	0	0	0	0	0	0	0	0	0	0	0	0	0	0	0	0	0	0	0	0	0	0	0	0	0	0	0	0	0	0	0	0
TR-29	Treponema_sp_oral_taxon_253	0	0	0	0	0	0	0	0	0	0	0	0	0	0	0	0	0	0	0	0	0	0	0	0	0	0	0	0	0	0	0	0	0	0	0	0	0	0	0	0	0	0	0	0	0	0	0	0
TR-30	Treponema_sp_oral_taxon_254	0	0	0	0	0	0	0	0	0	0	0	0	0	0	0	0	0	0	0	0	0	0	0	1	0	0	0	0	0	0	0	0	0	0	0	0	0	0	0	0	0	0	0	0	0	0	0	0
TR-31	Treponema_sp_oral_taxon_255	0	0	0	0	0	0	0	0	0	0	0	0	0	0	0	0	0	0	0	0	0	0	0	0	0	0	0	0	0	0	0	0	0	0	0	0	0	0	0	0	0	0	0	0	0	0	0	0
TR-32	Treponema_sp_oral_taxon_256	0	0	0	0	0	0	0	0	0	0	0	0	0	0	0	0	0	0	0	0	0	0	0	0	0	0	0	0	0	0	0	0	0	0	0	0	0	0	0	0	0	0	0	0	0	0	0	0
TR-33	Treponema_sp_oral_taxon_257	0	0	0	0	0	0	0	0	0	0	0	0	0	0	0	16	0	0	0	0	0	0	0	0	0	0	0	0	0	0	0	0	0	0	0	0	0	0	0	0	0	0	0	0	0	0	0	0
TR-34	Treponema_sp_oral_taxon_258	0	0	0	0	0	0	0	0	0	0	3	0	1	0	0	0	0	0	0	0	0	0	0	0	0	0	0	0	0	0	0	0	0	0	0	0	0	0	0	0	0	0	0	0	0	0	0	0
TR-35	Treponema_sp_oral_taxon_260	0	0	0	0	0	0	10	0	0	0	0	0	0	0	0	0	0	0	0	0	0	0	0	0	0	0	0	0	0	0	0	0	0	0	0	0	0	0	0	0	0	0	0	0	0	0	0	0
TR-36	Treponema_sp_oral_taxon_262	0	0	0	0	0	0	0	0	0	0	0	0	0	0	0	0	0	0	0	0	0	0	0	0	0	0	0	0	0	1	0	0	0	0	0	0	0	0	0	0	0	0	0	0	0	0	0	0
TR-37	Treponema_sp_oral_taxon_263	0	0	0	0	0	0	0	0	0	0	0	0	0	0	0	0	0	0	0	0	0	0	0	0	0	0	0	0	0	0	0	0	0	0	0	0	0	0	0	0	0	0	0	0	0	0	0	0
TR-38	Treponema_sp_oral_taxon_264	0	0	0	0	0	0	0	0	0	0	0	0	0	0	0	0	0	0	0	0	0	0	0	0	0	0	0	0	0	0	0	0	0	0	0	0	0	0	0	0	0	0	0	0	0	0	0	0
TR-39	Treponema_sp_oral_taxon_265	0	0	0	0	0	0	0	0	0	0	0	0	0	0	0	0	0	0	0	0	0	0	0	0	0	0	0	0	0	0	0	0	0	0	0	0	0	0	0	0	0	0	0	0	0	0	0	0
TR-40	Treponema_sp_oral_taxon_268	0	0	0	0	0	0	0	0	0	0	20	0	1	0	0	0	0	1	0	0	0	0	0	0	0	0	0	0	0	0	0	0	0	0	0	0	0	0	0	0	0	0	0	0	0	0	0	0
TR-41	Treponema_sp_oral_taxon_268	0	0	0	0	0	0	0	0	0	0	0	0	0	0	0	0	0	0	0	0	0	0	0	0	0	0	0	0	0	0	0	0	0	0	0	0	0	0	0	0	0	0	0	0	0	0	0	0
TR-42	Treponema_sp_oral_taxon_269	0	0	0	0	0	0	0	0	0	0	0	0	0	0	0	0	0	0	0	0	0	0	0	0	0	0	0	0	0	0	0	0	0	0	0	0	0	0	0	0	0	0	0	0	0	0	0	0
TR-43	Treponema_sp_oral_taxon_270	0	0	0	0	0	0	0	0	1	0	0	0	0	0	0	0	0	0	0	0	0	0	0	0	0	0	0	0	0	0	0	0	0	0	0	0	0	0	0	0	0	0	0	0	0	0	0	0
TR-44	Treponema_sp_oral_taxon_271	0	0	0	0	0	0	0	0	0	0	0	0	0	0	0	0	0	0	0	0	0	0	0	0	0	0	0	0	0	0	0	0	0	0	0	0	0	0	0	0	0	0	0	0	0	0	0	0
TR-45	Treponema_sp_oral_taxon_490	0	0	0	0	0	0	0	0	0	0	0	0	0	0	0	0	0	0	0	0	0	0	0	0	0	0	0	0	0	0	0	0	0	0	0	0	0	0	0	0	0	0	0	0	0	0	0	0
TR-46	Treponema_sp_oral_taxon_508	0	0	0	0	0	0	0	0	0	0	0	0	0	0	0	0	0	0	0	0	0	0	0	0	0	0	0	0	0	0	0	0	0	0	0	0	0	0	0	0	0	0	0	0	0	0	0	0
TR-47	Treponema_sp_oral_taxon_517	0	0	0	0	0	0	0	0	0	0	0	0	0	0	0	0	0	0	0	0	0	0	0	0	0	0	0	0	0	0	0	0	0	0	0	0	0	0	0	0	0	0	0	0	0	0	0	0
TR-48	Treponema_sp_oral_taxon_518	0	0	0	0	0	0	0	0	0	0	0	0	0	0	0	0	0	0	0	0	0	0	0	0	0	0	0	0	0	0	0	0	0	0	0	0	0	0	0	0	0	0	0	0	0	0	0	0
TR-49	Treponema_vincentii	0	0	0	0	0	0	17	0	0	0	0	0	0	0	0	0	0	0	0	0	0	0	0	0	0	0	0	0	0	0	0	0	0	0	0	0	0	8	9	10	1	0	0	0	0	0	0	0
TR-50	Treponema_socranskii	0	0	0	0	0	0	0	0	0	0	8	3	0	0	0	16	0	1	0	0	0	0	2	1	0	2	0	0	0	0	0	0	0	0	0	0	0	0	0	4	0	0	0	0	0	0	0	0
TR-51	Treponema_socranskii	0	0	0	0	0	0	7	0	1	0	0	0	0	0	0	0	0	0	0	1	0	0	0	0	0	0	0	0	0	0	0	0	0	0	0	0	0	0	0	0	0	3	0	0	0	0	0	0
TR-52	Treponema_sp_oral_taxon_228	0	0	0	0	0	0	0	0	0	0	0	0	0	0	0	0	0	0	0	0	0	0	0	0	0	0	0	0	0	0	0	0	0	0	0	0	0	0	0	0	0	0	0	0	0	0	0	0
TR-53	Treponema_sp_oral_taxon_262	0	0	0	0	0	0	0	0	0	0	1	0	0	0	0	0	0	0	0	0	0	0	0	0	0	0	0	0	0	0	0	0	0	0	0	0	0	0	0	0	0	0	0	0	0	0	0	0
TR-54	Treponema_sp_oral_taxon_508	0	0	0	0	0	0	0	0	0	0	0	0	0	0	0	0	0	0	0	0	0	0	0	4	0	0	0	0	0	0	0	0	0	0	0	0	0	0	0	0	0	0	0	0	0	0	0	0
TU-01	Turicella_otitidis	0	0	0	0	0	0	0	0	0	0	0	0	0	0	0	0	0	0	0	0	0	0	0	0	0	0	0	0	0	0	0	0	0	0	0	0	0	0	0	0	0	0	0	0	0	0	0	0
VA-01	Variovorax_paradoxus	0	0	0	0	0	0	0	0	0	0	0	0	0	0	0	0	0	0	0	0	0	0	0	0	0	0	0	0	0	0	0	0	0	0	0	0	0	0	0	0	0	0	0	0	0	0	0	0
VE-02	Veillonella_denticariosi	1	0	0	0	0	0	1	0	0	0	10	1	2	2	8	0	1	1	2	1	3	3	5	7	30	1	0	3	2	0	0	2	8	0	1	0	0	0	0	0	5	0	0	0	0	1	3	0
VE-03	Veillonella_dispar	293	18	5	0	16	22	53	3201	137	13	108	660	118	28	1199	636	177	4	15	4	7	3	1325	154	114	279	73	19	5	2	8	55	12	57	232	340	36	1513	15981	1384	766	113	4	2	0	283	22	26
VE-05	Veillonella_parvula	1	0	0	0	0	0	0	2	0	0	11	25	8	0	0	3	0	0	0	0	1	0	144	18	16	0	0	0	0	0	0	0	0	0	0	3	2	0	4	1	1	7	0	0	0	0	0	0
VE-06	Veillonella_parvula	53	1	2	0	0	0	23	159	30	3	16	37	14	0	0	12	0	1	42	16	30	1	414	53	31	78	55	4	2	2	0	1	3	4	25	12	1	0	0	0	2	40	1	1	0	30	0	0
VE-07	Veillonella_rogosae	13	72	589	5	0	43	46	16	222	243	29	25	11	9	0	1	0	0	6	11	33	2	0	0	0	128	63	92	260	0	0	30	98	86	335	1862	12	0	0	0	0	12	743	1308	0	7	0	0
VE-08	Veillonella_sp_oral_taxon_780	0	0	0	0	0	0	0	0	0	0	0	0	0	0	0	13	0	0	0	4	0	0	50	8	0	16	0	4	0	0	0	0	0	0	0	0	0	356	0	72	19	0	0	0	0	0	0	0
VE-09	Veillonella_sp_oral_taxon_917	0	0	0	0	0	0	0	0	0	0	0	0	0	0	0	0	0	0	3	2	27	22	0	0	6	0	0	0	0	0	0	0	0	0	0	0	0	0	0	0	0	0	0	0	0	0	0	0
VE-10	Veillonellaceae[G-1]_sp_oral_taxon_129	0	0	0	0	0	0	0	0	0	0	7	0	0	1	0	0	0	0	1	0	0	0	0	0	0	0	0	0	0	0	0	0	0	0	0	0	0	0	0	0	0	0	0	0	0	0	0	0
VE-12	Veillonellaceae[G-1]_sp_oral_taxon_135	0	0	0	3	0	0	0	0	0	0	0	2	2	2	0	0	0	0	0	0	0	0	0	0	0	0	0	0	0	0	0	0	0	0	0	0	0	0	0	0	0	0	0	0	0	0	0	0
VE-13	Veillonellaceae[G-1]_sp_oral_taxon_145	0	0	0	0	0	0	0	0	0	0	0	0	0	0	0	0	0	0	0	0	0	0	0	0	0	0	0	0	0	0	0	0	0	0	0	0	0	0	0	0	0	0	0	0	0	0	0	0
VE-14	Veillonellaceae[G-1]_sp_oral_taxon_148	0	0	0	0	0	0	0	0	0	0	0	0	0	0	0	0	0	0	0	0	0	0	0	0	0	0	0	0	0	0	0	0	0	0	0	0	0	0	0	0	0	0	0	0	0	0	0	0
VE-15	Veillonellaceae[G-1]_sp_oral_taxon_155	0	0	0	0	0	0	0	0	0	0	3	3	1	0	0	1	0	0	0	0	0	0	2	0	0	4	0	0	0	0	0	0	0	0	0	0	0	0	0	0	0	0	0	0	0	0	0	7
VE-16	Veillonellaceae[G-1]_sp_oral_taxon_483	0	0	0	0	0	0	0	0	0	0	0	0	0	0	0	0	0	0	0	0	0	0	0	0	0	0	0	0	0	0	0	0	0	0	0	0	0	0	0	0	0	0	0	0	0	0	0	42
VE-17	Veillonellaceae[G-1]_sp_oral_taxon_918	0	0	0	0	0	0	0	0	0	0	0	0	0	0	0	0	0	0	0	0	0	0	0	0	0	0	0	0	0	0	0	0	0	0	0	0	0	0	0	0	0	0	0	0	0	0	0	0
VE-18	Veillonella_denticariosi	3	0	0	0	0	0	0	0	0	0	1	0	1	5	1	0	1	0	11	11	117	341	0	1	8	1	0	0	0	0	0	0	2	0	0	0	0	10	0	1	79	0	0	0	0	0	0	0
VE-19	Veillonellaceae[G-1]_sp_oral_taxon_155	0	0	0	0	0	0	0	0	0	0	0	0	0	0	0	0	0	0	0	0	0	0	0	0	0	0	0	0	0	0	0	0	0	0	0	0	0	0	0	0	0	0	0	0	0	0	0	0
VE-20	Veillonella_atypica	11	69	152	0	1	0	6	0	15	12	239	55	213	668	659	16	1011	1897	52	31	396	194	3	174	2698	393	76	453	140	9	8	91	55	0	0	0	41	0	0	0	38	2	0	0	1	887	861	12
VE-21	Veillonella_atypica	4	23	39	1	1	0	1	1	13	10	323	56	179	550	264	5	342	654	72	29	655	307	4	247	3250	145	20	120	40	15	0	140	88	0	1	0	125	0	0	0	8	0	36	1	15	1331	1387	46
GP-001	Achromobacter_Genus_probe	0	0	0	0	0	0	0	0	0	0	0	0	0	0	0	0	0	0	0	0	0	0	0	0	0	0	0	0	0	0	0	0	0	0	0	0	0	0	0	0	0	0	0	0	0	0	0	0
GP-002	Acinetobacter_Genus_probe	0	0	0	0	153	0	0	0	0	0	0	0	0	0	0	14	0	0	0	0	0	0	0	0	0	0	0	0	0	0	0	0	0	0	0	0	0	0	0	0	0	0	0	0	0	0	0	0
GP-097	Actinomyces_Genus_probe_1	0	0	0	0	0	0	0	0	0	0	0	0	0	0	0	0	0	0	0	0	0	0	0	0	0	0	0	0	0	0	0	0	0	0	0	0	0	0	0	0	0	0	0	0	0	0	0	0
GP-098	Actinomyces_Genus_probe_2	0	0	0	0	0	0	0	0	0	0	1	3	2	0	0	0	0	0	0	0	0	0	6	3	0	0	1	0	0	0	0	0	0	0	0	0	0	0	0	0	0	0	0	0	0	0	0	0
GP-003	Actinomyces_Genus_probe_3	372	11	0	2	8	111	21	957	7	0	14	1169	16	7	527	65	94	0	32	49	37	7	836	44	171	22	518	26	32	9	3	63	3	27	135	3	317	98	305	133	13	1	1	0	0	137	31	55
GP-004	Actinomyces_Genus_probe_4	1	2	6	52	19	461	93	33	390	175	68	113	95	262	84	3	695	970	37	13	191	201	94	211	2962	77	66	298	761	9	7	135	249	25	149	645	123	16	30	23	293	8	99	46	1	42	16	14
GP-099	Aggregatibacter_Genus_probe_1	0	0	0	0	9	0	0	0	0	0	0	0	0	0	0	64	0	0	23	0	43	3	4	3	0	216	7	13	1	0	0	0	0	0	0	0	0	0	0	0	0	0	0	0	0	0	0	0
GP-100	Aggregatibacter_Genus_probe_2	0	0	0	0	4	28	1	0	3	0	0	0	0	0	0	412	0	0	0	0	0	0	0	0	0	0	0	0	0	0	0	0	0	0	0	0	0	0	0	0	0	0	0	0	0	2	0	0
GP-005	Alloprevotella_Genus_probe	0	0	0	36	9	206	5	0	0	0	189	19	8	9	0	2	0	0	3	0	0	0	0	1	0	0	0	64	25	0	0	0	0	0	17	1	0	7	3	43	9	0	15	6	0	0	0	2
GP-101	Anaerococcus_Genus_probe_1	0	0	0	0	0	0	0	0	0	0	0	0	0	0	0	0	0	0	0	0	0	0	0	0	0	0	0	0	0	0	0	0	0	0	0	0	0	0	0	0	0	0	0	0	0	0	0	0
GP-006	Anaerococcus_Genus_probe_2	0	0	11	0	0	0	0	0	0	0	0	0	0	0	0	0	0	0	0	0	0	0	0	0	0	0	0	0	0	0	0	0	0	0	0	0	0	0	20	0	0	0	0	0	0	0	0	0
GP-007	Aquamicrobium_Genus_probe	0	0	0	0	0	0	0	0	0	0	0	0	0	0	0	0	0	0	0	0	0	0	0	0	0	0	0	0	0	0	0	0	0	0	0	0	0	0	0	0	0	0	0	0	0	0	0	0
GP-008	Arcanobacterium_Genus_probe	0	0	0	0	0	0	0	0	0	0	0	0	0	0	0	0	0	0	0	0	0	0	0	0	0	0	0	0	0	0	0	0	0	0	0	0	0	0	0	0	0	0	0	0	0	0	0	0
GP-009	Atopobium_Genus_probe	0	1	4	0	1	38	50	0	3	6	32	3	11	12	11	11	103	34	2	0	9	10	2	43	125	23	23	69	20	1	5	32	8	0	3	7	16	88	991	119	27	11	1	0	0	244	310	4
GP-010	Bacteroides_Genus_probe	0	0	0	0	0	0	0	0	0	0	0	0	0	0	0	0	0	0	0	0	0	0	0	0	0	0	0	0	0	0	0	0	0	0	0	0	0	0	0	0	0	0	0	0	0	0	0	0
GP-011	Bacteroidetes[G-3]_Genus_probe	0	0	0	0	0	0	0	0	0	0	0	1	0	0	0	0	0	0	0	0	0	0	0	0	0	0	0	0	0	0	0	0	0	0	0	0	0	0	0	0	0	0	0	0	0	0	0	0
GP-012	Bacteroidetes[G-5]_Genus_probe	0	0	0	0	0	0	0	0	0	0	1	0	0	0	0	5	0	0	0	0	0	0	0	3	0	0	0	0	0	0	0	0	0	0	0	0	0	0	0	0	0	0	0	0	0	0	0	0
GP-013	Bartonella_Genus_probe	0	0	0	0	0	0	0	0	0	0	0	0	0	0	0	0	0	0	0	0	0	0	0	0	0	0	0	0	0	0	0	0	0	0	0	0	0	0	0	0	0	0	0	0	0	0	0	0
GP-014	Bifidobacterium_Genus_probe_1	0	0	0	0	0	0	0	0	0	0	0	0	0	0	0	0	0	0	0	0	1	0	0	1	38	0	0	0	0	0	0	0	0	0	0	0	0	0	0	0	0	0	0	0	0	0	0	0
GP-015	Bifidobacterium_Genus_probe_2	0	0	0	0	0	0	0	0	0	0	0	0	0	0	0	0	0	0	0	0	0	0	0	0	0	0	0	0	0	0	0	0	0	0	0	0	0	0	0	0	0	0	0	0	0	0	0	0
GP-016	Bordetella_Genus_probe	0	0	0	0	0	0	0	0	0	0	0	0	0	0	0	0	0	0	0	0	0	0	0	0	0	0	0	0	0	0	0	0	0	0	0	0	0	0	0	0	0	0	0	0	0	0	0	0
GP-017	Brevundimonas_Genus_probe	0	0	0	0	0	0	0	0	0	0	0	0	0	0	0	0	0	0	0	0	0	0	0	0	0	0	0	0	0	0	0	0	0	0	0	0	0	0	0	0	0	0	0	0	0	0	0	0
GP-018	Burkholderia_Genus_probe	0	0	0	1	0	0	0	0	0	0	0	0	0	0	0	0	0	0	0	0	0	0	0	0	0	0	0	0	0	0	0	0	0	0	0	0	0	0	0	0	0	0	0	0	0	0	0	0
GP-102	Campylobacter_Genus_probe_1	0	0	0	19	39	1	5	0	0	0	4	10	0	8	3	181	0	0	0	0	0	0	0	0	0	0	0	0	0	0	0	0	0	0	0	0	0	3	0	2	0	0	1	2	0	0	0	0
GP-019	Campylobacter_Genus_probe_2	1	4	60	79	21	32	72	3	1	45	74	67	22	419	32	459	27	60	17	2	36	83	42	33	293	225	15	37	161	7	0	27	36	12	43	27	6	179	461	133	417	4	11	21	3	9	11	15
GP-103	Capnocytophaga_Genus_probe_1	0	0	0	0	0	0	0	0	0	0	0	0	0	0	0	0	0	0	0	0	0	0	0	0	0	0	0	0	0	0	0	0	0	0	0	0	0	86	12	17	8	0	0	0	0	1	0	0
GP-020	Capnocytophaga_Genus_probe_2	0	1	0	10	65	5	13	119	4	16	15	9	2	6	13	74	0	0	2	0	1	0	44	3	1	22	2	4	0	0	0	0	0	0	0	0	0	106	105	79	8	1	8	0	0	10	0	5
GP-021	Capnocytophaga_Genus_probe_3	9	3	10	19	15	21	85	9	2	10	9	31	5	9	49	367	31	0	3	0	2	7	6	0	4	3	0	0	1	0	0	1	1	3	1	0	2	89	12	59	23	0	0	0	0	0	0	7
GP-022	Cardiobacterium_Genus_probe	0	1	1	0	12	2	0	0	1	0	0	0	0	0	0	304	0	0	2	15	5	0	9	1	2	13	0	0	0	0	0	2	0	1	3	0	0	2	0	1	1	0	0	0	0	4	0	0
GP-023	Catonella_Genus_probe	0	9	47	1491	68	239	151	0	1	6	612	10	24	66	1238	525	218	1260	8	1	5	0	13	29	66	463	49	89	166	0	4	14	36	0	0	0	0	86	0	80	24	2	20	23	0	8	6	116
GP-024	Chlamydophila_Genus_probe	0	0	0	0	0	0	0	0	0	0	0	0	0	0	0	0	0	0	0	0	0	0	0	0	0	0	0	0	0	0	0	0	0	0	0	0	0	0	0	0	0	0	0	0	0	0	0	0
GP-025	Corynebacterium_Genus_probe	8	1	1	0	1	0	36	5	2	0	7	132	1	0	4	14	3	0	2	0	0	0	11	1	1	10	31	1	2	1	16	4	2	1	1	0	3628	34	28	15	1	1	0	0	0	7	0	0
GP-026	Desulfobulbus_Genus_probe	0	0	0	0	0	0	0	0	0	0	0	0	0	0	0	0	0	0	0	0	0	0	0	0	0	0	0	0	0	0	0	0	0	0	0	0	0	0	0	0	0	0	0	0	0	0	0	0
GP-093	Dialister_Genus_probe_1	0	0	0	0	0	0	0	0	0	0	1	1	1	0	0	0	0	0	1	0	0	0	1	0	0	0	0	1	0	0	0	0	0	0	0	0	0	2	1	1	1	0	0	0	0	1	0	0
GP-094	Dialister_Genus_probe_2	0	0	0	0	0	1	0	0	0	0	2	0	0	0	0	4	0	0	0	0	0	0	0	0	0	0	0	0	0	0	0	0	0	0	1	0	0	0	0	0	0	2	0	0	0	0	0	0
GP-028	Dietzia_Genus_probe	0	0	0	0	0	0	0	0	0	0	0	0	0	0	0	0	0	0	0	0	0	0	0	0	0	0	0	0	0	0	0	0	0	0	0	0	0	0	0	0	0	0	0	0	0	0	0	0
GP-029	Eggerthella_Genus_probe	0	0	0	0	0	0	0	0	0	0	0	0	0	0	0	0	0	0	0	0	0	0	0	0	0	0	0	0	0	0	0	0	0	0	0	0	0	0	0	0	0	0	0	0	0	0	0	0
GP-105	Enterococcus_Genus_probe_1	0	0	0	0	0	0	0	0	0	0	0	0	0	0	0	0	0	0	0	0	0	0	0	0	0	0	0	0	0	0	0	0	0	0	0	0	0	0	0	0	0	0	0	0	0	0	0	0
GP-106	Enterococcus_Genus_probe_2	0	0	0	0	0	0	0	0	0	0	0	0	0	0	0	0	0	0	0	0	0	0	0	0	0	0	0	0	0	0	0	0	0	0	0	0	0	0	0	0	0	0	0	0	0	0	0	0
GP-030	Enterococcus_Genus_probe_3	0	0	0	0	0	0	0	0	0	0	0	0	0	0	0	0	0	0	1	0	0	0	0	0	0	0	0	0	0	0	0	0	0	0	0	0	0	13	0	0	0	0	0	0	0	0	0	0
GP-031	Erysipelothrichaceae_Genus_probe	0	0	0	0	0	0	0	0	0	0	1	0	0	0	0	0	0	0	0	0	0	0	0	0	0	0	0	0	0	0	0	0	0	0	0	0	0	0	0	0	0	0	0	0	0	0	0	0
GP-032	Erysipelothrix_Genus_probe	0	0	0	0	0	0	0	0	0	0	0	0	0	0	0	0	0	0	0	0	0	0	0	0	0	0	0	0	0	0	0	0	0	0	0	0	0	0	0	0	0	0	0	0	0	0	0	0
GP-033	Escherichia_Genus_probe	0	0	0	0	0	0	0	0	0	0	0	0	0	0	0	6	0	0	0	0	0	0	3	0	0	0	0	0	0	0	0	0	0	0	0	0	0	5	0	0	0	0	0	0	0	0	0	0
GP-034	Eubacterium_Genus_probe_1	0	0	0	1	0	46	20	0	0	0	4	3	0	0	22	14	33	40	0	1	0	0	1	9	12	58	18	34	52	4	0	3	0	0	1	0	3	28	13	16	3	0	8	3	0	0	0	0
GP-035	Eubacterium_Genus_probe_2	0	0	0	0	0	0	2	0	0	0	0	0	0	0	0	0	0	0	0	0	0	0	0	0	0	0	0	0	0	0	0	0	0	0	0	0	0	0	0	0	0	0	0	0	0	0	0	0
GP-036	Filifactor_Genus_probe	0	0	0	0	0	0	4	0	0	0	0	0	0	0	0	3	0	0	0	0	0	0	0	0	0	0	0	0	0	0	0	0	0	0	0	0	0	0	0	0	0	0	0	0	0	0	0	0
GP-107	Fretibacterium_Genus_probe_1	0	0	0	0	0	0	0	0	0	0	0	0	0	0	0	0	0	0	0	0	0	0	0	0	0	0	0	0	0	0	0	0	0	0	0	0	0	0	0	0	0	0	0	0	0	0	0	0
GP-108	Fretibacterium_Genus_probe_2	0	0	0	0	0	0	0	0	0	0	0	0	0	0	0	0	0	0	0	0	0	1	0	0	0	0	0	0	0	0	0	0	0	1	0	0	0	0	0	0	0	0	0	0	0	0	0	0
GP-037	Fretibacterium_Genus_probe_3	0	0	0	0	0	0	4	0	0	0	4	0	0	1	0	13	0	0	0	0	1	2	0	0	1	2	0	0	1	0	5	0	0	0	0	0	0	14	13	3	0	0	0	0	0	0	0	0
GP-109	Fusobacterium_Genus_probe_1	0	0	0	0	0	0	0	0	0	0	1	0	0	0	0	0	0	0	3	0	0	0	1	1	0	0	0	0	0	0	0	0	0	0	0	0	0	0	0	0	1	0	0	0	0	0	0	0
GP-095	Fusobacterium_Genus_probe_2	2	4	3	12	25	52	388	0	4	2	62	95	33	7	2	236	0	0	32	3	34	22	76	17	4	53	3	12	3	2	4	9	2	5	25	1	1	3	0	0	0	9	10	1	1	11	2	2
GP-096	Fusobacterium_Genus_probe_3	53	6	7	4	7	13	455	4	2	1	143	230	34	39	1	123	0	0	15	0	7	0	34	16	4	13	16	4	3	8	2	12	5	14	47	7	7	280	7	134	85	2	0	4	4	8	0	2
GP-038	Fusobacterium_Genus_probe_4	106	62	162	394	480	3753	3089	64	156	268	1799	849	996	2507	10	868	1	4	487	52	309	82	416	172	89	704	234	325	1596	76	11	192	565	20	198	50	81	660	36	266	774	16	514	547	6	39	4	11
GP-039	Gemella_Genus_probe	32	44	177	6	4	65	13	11	36	16	28	6	5	11	2	2605	0	2	577	821	72	54	893	84	57	61	25	24	42	226	312	135	114	717	233	171	121	2932	32	294	199	29	48	10	127	19	8	0
GP-110	Granulicatella_Genus_probe	663	395	1831	96	944	1041	829	42	318	517	848	573	497	2094	5000	338	846	333	866	1247	1449	1712	382	459	1293	1029	594	370	677	94	175	1206	2122	1400	3034	6311	1368	532	1039	749	982	256	728	776	0	59	90	8
GP-111	Haemophilus_Genus_probe_1	0	0	0	0	0	0	0	0	0	0	0	0	0	0	0	0	0	0	0	0	0	0	0	0	0	0	0	0	0	0	0	0	0	0	0	0	0	0	0	0	0	0	0	0	0	0	0	0
GP-112	Haemophilus_Genus_probe_2	2	2	0	5	44	3	0	0	0	0	0	0	0	0	0	1	0	0	0	0	0	0	1	0	0	3	163	0	0	0	0	0	0	59	3	0	0	342	8	10	1	5	0	0	19	13	0	102
GP-040	Haemophilus_Genus_probe_3	168	6	0	55	32	0	0	1	0	0	466	59	10	4	0	5	0	0	0	0	0	0	84	10	0	5	362	0	0	0	0	11	0	56	3	0	0	877	14	78	10	206	10	0	5	7	0	335
GP-041	Helicobacter_Genus_probe	0	0	0	0	0	0	0	0	0	0	0	0	0	0	0	0	0	0	0	0	0	0	0	0	0	0	0	0	0	0	0	1	0	0	0	0	0	0	0	0	0	0	0	0	0	0	0	0
GP-042	Johnsonella_Genus_probe	0	0	0	0	0	0	3	0	0	0	2	1	0	0	0	126	0	0	0	0	0	0	2	0	0	0	0	0	0	0	0	0	0	0	0	0	0	0	0	0	0	0	0	0	0	0	0	0
GP-113	Kingella_Genus_probe_1	58	13	3	0	119	10	5	2	0	0	0	0	0	0	0	71	0	0	0	0	0	0	0	2	0	0	1	0	0	0	0	0	0	0	1	0	2	0	0	2	0	0	0	0	0	0	0	0
GP-114	Kingella_Genus_probe_2	0	0	0	0	0	0	0	0	0	0	0	0	0	0	0	0	0	0	0	0	0	0	0	0	0	0	0	0	0	0	0	30	4	0	0	0	0	0	0	0	0	0	0	0	0	0	0	0
GP-043	Kytococcus_Genus_probe	0	0	0	0	0	0	0	0	0	0	0	0	0	0	0	0	0	0	0	0	0	0	0	0	0	0	0	0	0	0	0	0	0	0	0	0	0	0	0	0	0	0	0	0	0	0	0	0
GP-044	Lachnoanaerobaculum_Genus_probe	0	1	1	0	0	3	4	0	0	1	8	6	2	3	0	11	1	0	0	1	3	3	4	3	11	13	0	4	1	0	0	1	0	3	3	7	9	48	32	48	108	0	0	0	0	8	1	2
GP-115	Lactobacillus_Genus_probe_1	0	0	0	0	0	0	0	0	0	0	0	0	0	0	1	1	0	0	0	1	0	0	0	0	0	0	0	0	0	0	0	0	0	0	0	0	0	17	9	7	3	0	0	0	0	0	0	0
GP-045	Lactobacillus_Genus_probe_2	0	0	0	0	0	0	0	0	0	0	0	5	0	0	0	0	0	0	0	0	0	0	0	0	0	0	0	0	0	0	0	0	0	0	0	0	0	2	0	0	0	0	0	0	0	2	0	0
GP-046	Lactobacillus_Genus_probe_3	2	1	1	0	2	0	1	1	0	0	1	0	1	1	11	0	2	1	3	2	3	3	2	2	2	2	0	0	0	0	1	0	3	2	2	14	3	2	0	2	1	0	0	4	0	0	0	0
GP-047	Lactobacillus_Genus_probe_4	0	0	0	0	0	0	0	0	0	0	0	0	0	0	0	0	0	0	0	0	0	0	0	0	0	0	0	0	0	0	0	0	0	0	0	0	0	0	0	0	0	0	0	0	0	0	0	0
GP-048	Lactobacillus_Genus_probe_5	0	0	0	0	0	0	0	0	0	0	0	0	0	0	0	0	0	0	0	0	0	0	0	0	0	0	0	0	0	0	0	1	0	0	1	0	0	0	0	0	0	0	0	0	1	0	1	0
GP-116	Leptotrichia_Genus_probe_1	0	0	0	0	0	0	0	0	0	0	0	0	0	0	0	0	0	0	0	0	0	0	0	0	0	0	0	0	0	0	0	0	0	0	0	0	0	0	0	0	0	0	0	0	0	0	0	0
GP-117	Leptotrichia_Genus_probe_2	0	0	0	0	0	0	0	0	0	0	0	0	0	0	0	0	0	0	0	0	0	0	0	0	0	0	0	0	0	0	0	0	0	0	0	0	0	0	0	0	0	0	0	0	0	0	0	0
GP-049	Leptotrichia_Genus_probe_3	12	27	10	0	0	0	6303	2	1	0	62	125	45	64	53	67	12	6	5	1	13	3	55	30	121	50	27	197	120	7	2	25	8	0	2	0	0	0	1	0	0	1	0	0	0	115	16	1
GP-050	Leptotrichia_Genus_probe_4	439	36	42	41	483	117	171	55	24	46	264	388	41	71	0	78	0	0	45	12	14	15	119	44	21	98	58	21	70	10	2	15	22	0	0	0	6	0	0	0	0	4	25	37	1	7	10	16
GP-051	Leptotrichiaceae_Genus_probe	0	0	0	0	0	0	103	0	0	0	0	0	1	0	0	4	0	0	0	0	0	0	0	0	0	0	0	0	0	0	0	0	0	0	0	0	0	0	0	0	0	0	0	0	0	0	0	0
GP-052	Listeria_Genus_probe	0	0	0	0	0	0	0	0	0	0	0	0	0	0	0	0	0	0	0	0	0	0	0	0	0	0	0	0	0	0	0	0	0	0	0	0	0	0	0	0	0	0	0	0	0	0	0	0
GP-053	Lysinibacillus_Genus_probe	0	0	0	0	0	0	0	0	0	0	0	0	0	0	0	0	0	0	0	0	0	0	0	0	0	0	0	0	0	0	0	0	0	0	0	0	0	0	0	0	0	0	0	0	0	0	0	0
GP-054	Mitsuokella_Genus_probe	0	0	0	0	0	0	0	0	0	0	0	0	0	0	0	0	0	0	0	0	0	0	0	0	0	0	0	0	0	0	0	0	0	0	0	0	0	0	0	0	0	0	0	0	0	0	0	0
GP-055	Mobiluncus_Genus_probe	0	0	0	0	0	0	0	0	0	0	0	0	0	0	0	0	0	0	0	0	0	0	0	0	0	0	0	0	0	0	0	0	0	0	0	0	0	0	0	0	0	0	0	0	0	0	0	0
GP-056	Mogibacterium_Genus_probe	1	3	9	0	0	49	20	0	12	14	11	1	9	45	0	2	0	0	5	1	10	3	7	27	28	39	21	66	27	2	0	70	15	0	9	0	38	0	1	2	0	0	14	3	0	4	3	0
GP-118	Moraxella_Genus_probe_1	0	0	0	0	0	0	0	0	0	0	0	0	0	0	0	0	0	0	0	0	0	0	0	0	0	0	0	0	0	0	0	0	0	0	0	0	0	0	0	0	0	0	0	0	0	0	0	0
GP-057	Moraxella_Genus_probe_2	0	0	0	0	0	0	0	0	0	0	0	0	0	0	0	0	0	0	0	0	0	0	0	0	0	0	0	0	0	0	0	0	0	0	0	0	0	0	0	0	0	0	0	0	0	0	0	0
GP-058	Mycobacterium_Genus_probe	0	0	0	0	0	0	1	0	0	0	0	0	0	0	0	0	0	0	0	0	0	0	0	1	0	0	0	0	0	0	0	0	0	0	0	0	0	0	0	0	0	0	0	0	0	0	0	0
GP-059	Mycoplasma_Genus_probe	0	0	0	0	0	0	3	0	0	0	1	1	0	0	0	0	0	0	0	0	0	0	0	1	0	0	0	0	0	0	0	0	0	0	0	0	0	0	0	0	0	0	0	0	0	0	0	1
GP-119	Neisseria_Genus_probe_1	0	0	0	0	0	0	0	0	0	0	0	0	0	0	0	6	0	0	0	0	0	0	0	0	0	0	0	0	0	0	2	0	0	0	0	0	0	0	0	0	1	0	0	0	0	0	0	0
GP-060	Neisseria_Genus_probe_2	6467	1725	5304	4324	1167	4441	13015	20	131	72	1	1	0	0	6	934	2	1	283	675	924	378	289	443	23	311	190	359	7985	56	37	893	1199	1	4	8	57	634	16	592	81	227	376	626	1	1	8	29
GP-061	Olsenella_Genus_probe	0	0	0	0	0	0	2	0	0	0	0	2	0	0	0	1	0	0	0	0	1	0	0	1	4	1	0	1	0	0	0	0	0	0	0	0	0	1	6	0	0	0	0	0	0	1	0	0
GP-120	Oribacterium_Genus_probe	0	0	0	0	0	0	30	1	4	0	11	47	6	3	428	1926	80	3	1	0	11	0	88	2	0	34	0	2	2	0	0	9	0	0	0	0	0	0	0	0	0	0	0	0	1	0	0	0
GP-062	Paenibacillus_Genus_probe	0	0	0	0	0	0	0	0	0	0	0	0	0	0	0	0	0	0	0	0	0	0	0	0	0	0	0	0	0	0	0	0	0	0	0	0	0	0	0	0	0	0	0	0	0	0	0	0
GP-063	Parvimonas_Genus_probe	0	0	2	5	2	55	158	0	0	1	18	13	20	2	0	114	0	2	10	1	10	2	7	6	1	24	1	8	1	16	5	168	218	11	391	4	40	41	17	212	7	2	382	134	0	22	2	4
GP-064	Peptoniphilus_Genus_probe	0	0	0	0	0	0	0	0	0	0	0	0	0	0	0	0	0	0	0	0	0	0	0	0	0	0	0	0	0	0	0	0	0	0	0	0	0	58	0	7	4	0	0	0	0	0	0	0
GP-065	Peptostreptococcus_Genus_probe	0	0	0	0	0	4	10	0	0	2	0	0	0	0	0	32	0	0	0	0	0	0	0	1	1	0	0	2	1	0	0	3	3	0	5	0	0	0	0	0	0	0	6	1	0	0	0	0
GP-066	Porphyromonas_Genus_probe_1	0	1	0	0	0	0	6	0	0	0	0	0	0	0	0	2	1	0	1	0	3	0	0	1	1	0	0	0	0	0	0	0	0	0	6	0	0	2	0	0	0	0	0	0	0	0	0	0
GP-067	Porphyromonas_Genus_probe_2	0	0	0	1	9	6	0	0	0	0	1	1	0	1	0	48	0	0	1	0	4	0	0	2	0	36	0	0	0	0	0	5	0	0	0	0	0	0	0	0	0	0	2	0	2	1	0	2
GP-068	Porphyromonas_Genus_probe_3	0	0	0	0	0	0	0	0	0	0	0	0	0	0	0	0	0	0	0	0	0	0	0	0	0	0	0	0	0	0	0	0	0	0	0	0	0	0	0	0	0	0	0	0	0	0	0	0
GP-121	Prevotella_Genus_probe_1	1	24	63	417	50	407	109	0	63	55	379	6	260	547	492	5	265	129	0	0	6	0	0	3	0	0	0	16	58	1	11	178	98	0	0	0	0	0	0	0	0	0	718	599	0	0	46	0
GP-069	Prevotella_Genus_probe_2	0	7	0	0	2	4	22	0	20	2	99	54	79	10	0	72	2	0	8	0	7	0	22	7	8	34	0	15	1	0	5	32	0	20	65	5	58	68	261	453	20	6	1	0	1	33	0	20
GP-070	Propionibacterium_Genus_probe	0	0	0	0	0	0	0	0	0	0	0	0	0	0	0	0	0	0	0	0	0	0	0	0	0	0	0	0	0	0	0	0	0	0	0	0	0	0	0	0	0	0	0	0	0	0	0	0
GP-071	Proteus_Genus_probe	0	0	0	0	0	0	0	0	0	0	0	0	0	0	0	0	0	0	0	0	0	0	0	0	0	0	0	0	0	0	0	0	0	0	0	0	0	0	0	0	0	0	0	0	0	0	0	0
GP-072	Pseudomonas_Genus_probe	1	0	0	0	19	0	0	0	1	0	0	0	0	7	0	0	0	0	0	0	0	0	2	0	0	9	0	0	0	3	0	0	2	0	0	0	0	21	0	0	0	0	0	0	0	0	0	9
GP-073	Rothia_Genus_probe	438	214	343	1	14	28	37	239	269	249	115	3055	98	100	39	78	285	60	3046	296	613	839	317	256	66	619	92	23	100	24	93	576	427	80	531	719	188	310	140	371	139	343	92	79	12	424	206	3
GP-074	Sanguibacter_Genus_probe	0	0	0	0	0	0	0	0	0	0	0	0	0	0	0	0	0	0	0	0	0	0	0	0	0	0	0	0	0	0	0	0	0	0	0	0	0	0	0	0	0	0	0	0	0	0	0	0
GP-075	Scardovia_Genus_probe	0	0	0	0	0	0	0	0	0	0	0	0	1	0	1	5	9	0	0	0	0	0	0	0	0	0	0	0	0	0	0	0	0	0	0	0	2	0	1	2	0	0	0	0	0	0	0	0
GP-076	Selenomonas_&_Centipeda_Genus_probe	0	0	1	1	0	1	9	0	1	4	98	7	2	13	19	2039	0	0	1	0	0	1	10	0	0	19	2	1	0	0	3	0	0	0	1	0	1	32	59	12	0	0	0	0	0	1	0	170
GP-122	Selenomonas_Genus_probe_1	0	0	0	0	0	0	0	0	0	0	5	6	2	12	49	252	0	0	0	0	0	0	4	0	0	0	0	0	0	0	0	0	0	3	0	0	0	3	33	7	2	0	0	0	0	0	0	10
GP-123	Selenomonas_Genus_probe_2	0	0	0	0	0	0	8	0	0	0	37	0	3	17	0	50	0	0	0	0	0	0	13	0	0	0	0	0	0	0	0	1	0	0	0	0	0	0	0	0	0	1	0	0	0	0	0	63
GP-077	Slackia_Genus_probe	0	0	0	0	0	0	0	0	0	0	0	0	0	0	0	0	0	0	0	0	0	0	0	0	0	0	0	0	0	0	0	0	0	0	0	0	0	0	0	0	0	0	0	0	0	0	0	0
GP-078	Sphingomonas_Genus_probe	0	0	0	0	0	0	0	0	0	0	0	0	0	0	9	0	0	0	0	0	0	0	0	0	0	0	0	0	0	0	0	0	0	0	0	0	0	0	0	0	0	0	0	0	0	0	0	0
GP-079	SR1_Genus_probe	0	0	0	2	0	0	0	0	1	1	0	1	0	0	0	0	0	0	0	0	0	2	0	0	0	23	0	0	0	0	0	0	0	0	0	0	0	0	0	0	0	0	1	0	0	0	0	0
GP-124	Staphylococcus_Genus_probe_1	0	0	0	0	0	0	0	0	0	0	0	0	0	1	0	0	0	0	0	0	0	0	0	0	0	0	0	0	0	0	0	0	0	0	0	0	0	0	0	0	0	0	0	0	0	0	0	0
GP-125	Staphylococcus_Genus_probe_2	0	0	0	0	0	0	0	0	0	0	0	0	0	0	0	0	0	0	0	0	0	0	0	0	0	0	0	0	0	0	0	0	0	0	0	0	0	0	0	0	0	0	0	0	0	0	0	0
GP-080	Staphylococcus_Genus_probe_3	3	0	0	0	0	0	0	0	0	0	4	0	0	0	0	68	3	0	0	4	0	1	0	0	0	56	15	1	1	0	12	0	0	0	0	0	0	61	46	0	0	0	2	0	0	0	0	0
GP-126	Streptococcus_Genus_probe_1	5250	201	108	121	797	77	943	5963	365	47	150	1549	70	22	313	809	64	13	729	875	340	57	4949	1358	359	2626	3300	80	21	191	234	603	49	532	1077	138	52	1312	608	883	83	264	36	10	15	848	98	57
GP-127	Streptococcus_Genus_probe_2	3	0	0	0	0	0	0	4	0	0	0	1	0	0	0	0	0	0	0	0	0	0	0	0	0	0	1	0	0	0	0	0	0	0	0	0	0	1	0	0	0	0	0	0	0	0	0	0
GP-128	Streptococcus_Genus_probe_3	1	11	79	0	0	8	0	0	0	0	10	7	4	11	18	1	13	37	97	65	26	39	6	103	939	41	15	64	83	5	1	35	27	241	6	0	2	26	125	16	65	0	5	3	64	80	131	10
GP-081	Streptococcus_Genus_probe_4	12367	4391	16641	26450	44255	10112	5787	12547	19444	19882	38638	9871	3854	6688	58350	20364	4919	5159	33488	29243	13554	15728	13709	11940	40838	37930	14514	5034	8088	69787	36121	25103	14086	19341	17345	22449	10320	44844	11967	8065	6741	8912	5963	3292	4436	7234	3166	18026
GP-082	Tannerella_Genus_probe	0	0	0	1	0	6	4	0	1	1	1	2	0	2	0	2	0	0	5	0	5	0	0	0	0	0	0	0	0	0	0	0	0	0	1	0	0	0	0	0	0	0	0	0	0	0	0	0
GP-083	TM7_Genus_probe	0	0	4	21	22	26	20	0	1	0	45	213	3	63	197	81	66	78	14	1	10	15	136	21	204	16	20	8	35	9	0	2	1	30	26	38	1	480	1589	101	136	13	14	27	2	1	2	30
GP-129	Treponema_Genus_probe_1	0	0	0	0	0	0	0	0	0	0	0	0	1	0	0	1	0	0	0	1	0	0	0	0	0	0	0	0	0	0	0	0	0	0	1	0	0	0	0	0	0	0	0	0	0	0	0	0
GP-084	Treponema_Genus_probe_2	0	0	0	0	0	2	11	0	0	0	1	0	0	0	0	10	0	0	0	0	0	0	0	6	0	0	0	1	1	0	0	0	0	0	3	0	0	96	25	41	8	0	0	0	1	0	0	5
GP-085	Treponema_Genus_probe_3	0	0	0	0	0	0	2	0	0	0	6	13	0	0	0	1	0	0	3	0	1	0	0	1	0	0	0	0	0	0	0	0	0	0	0	0	0	0	0	0	0	0	0	0	0	0	0	0
GP-086	Treponema_Genus_probe_4	0	0	0	0	0	0	0	0	0	0	0	0	0	0	0	19	0	0	0	0	0	0	15	0	0	0	0	0	0	0	0	0	0	0	0	0	0	0	0	0	0	0	0	0	0	0	0	0
GP-087	Treponema_Genus_probe_5	0	0	0	0	0	0	31	0	0	0	2	0	1	0	0	15	0	0	4	0	0	0	0	0	0	0	0	0	0	0	0	0	0	0	0	0	0	1	0	0	0	0	0	0	0	0	0	0
GP-088	Treponema_Genus_probe_6	0	1	0	0	2	0	4	0	0	0	16	1	0	0	0	78	0	1	13	2	5	0	0	0	0	3	0	0	0	0	1	0	0	0	10	0	0	2	83	19	12	0	0	0	0	0	0	6
GP-130	Veillonella_Genus_probe_1	0	4	3	0	0	9	2	1	0	0	73	7	82	106	73	1	67	128	5	6	65	47	0	50	426	59	8	116	79	1	1	44	83	0	0	0	49	2	2	3	73	0	0	2	0	120	90	0
GP-089	Veillonella_Genus_probe_2	289	88	583	12	16	98	121	4763	2339	2722	332	375	291	369	2915	221	662	177	68	14	248	231	206	406	2670	443	135	407	362	20	14	269	317	51	204	249	439	639	7829	715	607	67	331	556	0	318	276	22
GP-131	Veillonellaceae_Genus_probe_1	0	0	0	0	0	0	0	0	0	0	0	1	0	2	0	0	0	0	0	0	0	0	0	0	0	1	0	0	0	0	0	0	0	0	0	0	0	0	0	0	0	0	0	0	0	0	0	0
GP-091	Veillonellaceae_Genus_probe_2	0	0	0	0	0	0	0	0	0	0	0	0	0	0	0	0	0	0	0	0	0	0	0	0	0	0	0	0	0	0	0	0	0	0	0	0	0	0	0	0	0	0	0	0	0	0	0	0
GP-090	Veillonellaceae_Genus_probe_3	0	0	0	0	0	0	3	0	0	0	3	0	0	0	0	0	0	0	0	0	0	0	0	0	0	6	0	0	0	0	0	1	0	0	0	0	0	0	0	0	0	0	0	0	0	0	0	17
GP-092	Yersinia_Genus_probe	0	0	0	0	0	0	0	0	0	0	0	0	0	0	0	0	0	0	0	0	0	0	0	0	0	0	0	0	0	0	0	0	0	0	0	0	0	0	0	0	0	0	0	0	0	0	0	0
[truncated: 62 more columns]
