# Supplementary material for: Caries-associated oral microbiome in head and neck cancer radiation patients: a longitudinal study
Source: J Oral Microbiol. 2019 Mar 8;11(1):1586421. doi: 10.1080/20002297.2019.1586421 (PMC6419625; doi:10.1080/20002297.2019.1586421)
Supplement: Supplemental Material [file ZJOM_A_1586421_SM8420.zip › supplemental data/Supplemental_file_9_JOM_02_07_2019.xlsx]

## Sheet: T6 Master ProbeSeq
Supplementary Data File 3. T6 post-RT HOMINGS ProbeSeq raw abundance data (paired samples)
Probe ID	Oral sample: buccal mucosa [B] superficial supragingival plaque [P], saliva [S], tongue [T]	P1B	S1B	T1B	B2B	P2B	S2B	T2B	S3B	B4B	B5B	P5B	S5B	T5B	B6B	P6B	S6B	T6B	P7B	S7B	T7B	B8B	P8B	S8B	T8B	B9B	P9B	S9B	T9B	B10B	S10B	T10B	S11B	B12B	P12B	T12B	P13B	S13B	T13B	B14B	S14B	T14B	B15B	P15B	S151B	T15B	B16B	P16B	S16B
AB-01	Abiotrophia_defectiva	3	0	0	0	1	2	0	0	23	124	1002	0	20	0	246	0	0	0	0	1	2	0	0	0	0	0	0	0	1	0	11	46	0	0	3	35	4	0	0	0	0	0	1	0	3	64	8	0
AC-01	Acinetobacter_baumannii	0	0	0	0	0	0	0	0	0	13	0	0	0	0	0	0	0	0	0	0	0	0	0	0	0	0	0	0	0	0	0	0	0	0	0	0	0	0	0	0	0	0	0	0	0	0	0	0
AC-02	Acinetobacter_sp_oral_taxon_408	0	0	0	0	0	0	0	0	0	0	0	0	0	0	0	0	0	0	0	0	0	0	0	0	0	0	0	0	0	0	0	0	0	0	0	0	0	0	0	0	0	0	0	0	0	0	0	0
AC-03	Actinobaculum_sp_oral_taxon_183	0	0	0	10	0	0	1	0	10	27	101	7	3	24	0	1	0	7	0	19	0	15	3	5	343	352	19	393	438	0	260	83	328	0	246	12	12	0	0	10	0	0	0	3	0	14	25	18
AC-04	Actinomyces_cardiffensis	0	0	0	0	0	0	0	0	0	0	0	0	0	0	0	0	0	0	0	0	0	0	0	0	0	0	0	0	0	0	0	0	0	0	0	0	0	0	0	0	0	2	0	0	0	0	0	0
AC-06	Actinomyces_georgiae	0	0	0	0	0	0	0	0	0	0	0	0	0	0	0	0	0	0	0	0	0	5	5	4	0	12	0	0	0	3	2	0	10	0	0	0	0	0	0	14	8	2	0	1	0	0	0	0
AC-07	Actinomyces_gerencseriae	0	0	0	0	0	0	0	0	4	0	3	0	0	4	0	1	0	1	1	1	11	1623	1	2	14	0	1	0	9	6	5	0	6	0	12	3	2	0	2	0	0	4	28	5	1	20	1	8
AC-08	Actinomyces_graevenitzii	0	0	0	0	0	0	0	0	0	0	0	0	0	0	0	0	0	0	0	0	0	0	0	0	0	0	0	0	0	2	1	0	0	0	0	0	2	1	0	7	17	3	0	0	2	3	0	3
AC-09	Actinomyces_israelii	0	0	0	0	4	0	0	3	118	0	14	0	0	0	4	18	7	9	14	0	57	48	12	25	0	0	1	0	10	1	15	5	4	0	5	0	7	0	1	0	0	499	3237	134	22	23	0	20
AC-10	Actinomyces_johnsonii	0	0	0	0	0	0	0	1	0	0	0	0	0	0	3	0	0	0	0	0	8	0	0	1	0	0	0	0	0	0	0	0	0	0	0	8	4	0	8	13	0	0	2	0	0	3	0	0
AC-11	Actinomyces_massiliensis	0	0	0	0	0	0	0	0	1	0	57	0	2	2	0	0	0	0	0	0	1	368	3	3	2	0	0	0	0	0	0	0	2	0	0	127	6	0	0	3	0	0	0	0	0	0	2	2
AC-12	Actinomyces_meyeri	6	0	0	0	0	0	0	0	0	0	16	0	0	1	0	3	0	2	2	1	0	5	1	0	26	16	1	1	13	4	6	1	95	13	52	5	3	4	2	20	5	17	16	15	6	15	21	28
AC-13	Actinomyces_naeslundii	0	0	0	0	0	0	0	0	0	0	4	0	0	0	0	0	0	0	0	8	0	0	0	0	0	0	0	0	0	0	0	0	0	0	0	30	21	0	0	2	0	8	16	3	0	0	0	0
AC-14	Actinomyces_odontolyticus	0	0	0	0	0	0	0	0	0	0	0	3	21	0	0	0	0	0	0	0	11	0	64	115	0	0	0	0	0	5	0	0	0	42	2	0	0	0	0	3	10	0	0	0	0	37	0	52
AC-15	Actinomyces_oricola	0	0	0	0	0	0	0	0	0	0	0	0	0	0	0	0	0	0	0	0	0	0	0	0	0	0	0	0	0	0	0	0	0	0	0	0	0	0	0	0	0	0	0	0	0	0	0	0
AC-16	Actinomyces_radicidentis	0	0	0	0	0	0	0	0	0	0	0	0	0	0	0	0	0	0	0	0	0	0	0	0	0	0	0	0	0	0	0	0	0	0	0	0	0	0	0	0	0	0	0	0	0	0	0	0
AC-17	Actinomyces_sp_oral_taxon_169	0	0	0	0	0	0	0	0	0	0	4	0	0	0	0	0	1	1	0	0	0	1	0	0	1	0	0	0	0	0	0	0	0	0	1	0	0	0	0	0	0	1	16	2	0	0	2	0
AC-18	Actinomyces_sp_oral_taxon_170	1	0	0	0	0	0	0	0	0	0	3	0	0	0	0	0	0	0	0	2	0	0	0	0	0	0	0	0	0	0	0	0	0	0	0	0	0	0	0	1	0	0	0	0	0	0	0	0
AC-19	Actinomyces_sp_oral_taxon_171	1	0	0	0	0	0	0	0	0	0	2	0	0	0	0	1	0	4	0	0	0	5	0	0	0	0	0	0	1	0	0	0	0	0	0	218	10	3	0	8	1	2	15	2	0	4	13	2
AC-20	Actinomyces_sp_oral_taxon_172	0	0	0	2	0	0	1	0	0	71	7	384	455	0	0	0	0	1	0	0	0	2	0	5	0	0	0	3	0	0	0	304	0	1	0	10	0	6	5	45	70	1	6	2	0	22	0	2
AC-21	Actinomyces_sp_oral_taxon_175	0	0	0	0	0	0	0	0	0	0	4	0	4	2	1	0	0	0	0	0	0	78	1	0	0	0	0	0	0	0	0	0	0	0	0	14	0	0	0	0	0	0	0	0	0	0	16	1
AC-22	Actinomyces_sp_oral_taxon_178	0	0	0	0	0	0	0	0	17	0	7	0	0	5	0	1	1	0	0	1	0	9	0	1	0	0	0	0	0	0	0	0	0	0	0	0	0	0	0	2	0	0	0	0	0	25	1	32
AC-23	Actinomyces_sp_oral_taxon_180	0	0	0	0	0	0	0	0	0	0	0	0	0	0	0	0	0	0	0	0	0	0	0	0	0	0	0	0	0	0	0	0	0	0	0	0	0	0	0	0	0	0	0	0	0	0	0	0
AC-24	Actinomyces_sp_oral_taxon_181	0	0	0	397	276	366	639	0	0	0	0	13	45	0	22	1	1	0	3	224	20	22	131	134	0	1	1	0	0	10	0	20	66	142	101	7	3	12	5	13	87	328	91	97	568	239	15	547
AC-25	Actinomyces_sp_oral_taxon_414	0	0	0	0	0	0	0	0	0	0	6	0	0	0	0	3	0	0	0	0	0	0	0	0	0	0	0	0	0	3	0	0	0	0	2	0	0	0	0	0	0	0	0	0	0	0	0	0
AC-26	Actinomyces_sp_oral_taxon_446	0	0	0	0	0	0	0	0	0	0	0	0	0	0	0	0	0	0	0	0	0	0	0	0	0	0	0	0	0	0	0	0	0	0	0	0	0	0	0	0	0	0	0	0	0	0	0	0
AC-27	Actinomyces_sp_oral_taxon_448	0	0	0	14	0	0	0	0	3	134	515	44	19	0	2	0	0	28	30	3	11	50	5	7	0	0	0	0	0	26	0	0	0	0	0	15	21	0	2	26	0	6	5	9	2	53	12	75
AC-28	Actinomyces_sp_oral_taxon_525	0	0	0	0	0	0	0	0	0	0	0	0	0	0	0	0	0	0	0	0	0	9	0	0	0	0	0	0	0	0	0	0	0	0	0	0	0	0	0	0	0	0	0	0	0	0	0	0
AC-29	Actinomyces_sp_oral_taxon_848	0	0	0	0	0	0	0	0	0	0	8	0	0	0	0	0	0	0	0	2	0	0	0	0	0	0	0	0	0	2	0	0	0	0	0	9	0	0	10	17	0	5	14	1	0	0	0	2
AC-30	Actinomyces_sp_oral_taxon_877	0	0	0	0	0	0	0	0	0	0	0	0	0	0	0	0	0	0	0	0	0	0	0	1	0	0	0	0	0	0	0	0	0	0	0	0	0	0	8	97	127	0	0	0	0	0	0	1
AC-31	Actinomyces_sp_oral_taxon_896	0	0	0	0	0	0	0	0	0	0	2	0	0	0	0	0	0	0	0	0	0	0	0	0	0	0	0	0	0	0	0	0	0	0	0	0	0	0	0	0	0	0	0	0	0	0	0	0
AC-32	Actinomyces_sp_oral_taxon_897	0	0	0	0	0	0	0	0	0	0	1	0	0	0	0	0	0	0	0	0	0	0	0	0	0	0	0	0	0	0	0	0	0	0	0	0	0	0	0	0	0	0	0	0	0	0	0	0
AC-33	Actinomyces_timonensis	0	0	0	0	0	0	0	0	0	0	0	0	0	0	0	0	0	0	0	0	0	0	0	0	0	0	0	0	0	0	0	0	0	0	0	0	0	0	0	0	0	0	0	0	0	0	0	0
AC-34	Actinomyces_viscosus	0	0	0	0	0	0	0	0	0	0	1	1	1	1	0	1	0	1	1	1	0	11	0	2	0	0	0	0	2	0	0	0	3	4	1	4	2	5	1	3	6	11	37	0	7	2	9	2
AC-35	Actinomyces_graevenitzii	0	0	0	0	0	0	0	0	4	4	6	0	0	1	13	8	24	8	277	538	0	2	0	3	0	1	0	0	0	541	46	0	0	0	0	0	2	2	0	6	16	18	0	10	8	1374	37	2326
AC-36	Actinomyces_naeslundii	3	0	0	0	0	0	0	0	3	7	35	0	1	1	0	1	0	5	1	0	11	342	15	16	159	241	3	97	97	3	86	21	113	0	145	20	7	0	0	13	9	0	9	0	0	102	210	166
AC-37	Actinomyces_odontolyticus	0	0	0	76	64	213	255	0	0	1	0	16	18	0	6	6	2	0	8	35	3	1	91	52	1	0	0	1	0	15	0	133	2	32	2	0	7	19	1	2	7	25	1	54	235	25	0	41
AC-38	Actinomyces_odontolyticus	0	0	0	0	0	4	3	0	0	4	0	0	0	0	260	2	0	0	0	0	82	8	834	1692	0	0	0	0	0	0	0	55	0	0	0	0	0	0	0	0	1	756	18	255	1087	11	0	0
AC-39	Actinomyces_radicidentis	0	0	0	0	0	0	0	0	0	0	0	0	0	0	0	0	0	0	0	0	1	1	10	14	0	0	0	0	0	0	0	0	0	0	0	0	0	0	0	0	0	66	0	12	29	0	0	0
AC-40	Actinomyces_sp_oral_taxon_525	0	0	0	0	0	0	0	0	0	0	11	0	0	0	0	0	0	0	0	0	0	0	0	0	0	0	0	1	0	0	0	4	0	0	1	0	0	0	0	0	0	0	0	0	0	0	0	0
AC-41	Actinomyces_timonensis	0	0	0	0	0	0	0	0	0	0	4	0	0	0	0	0	0	0	0	0	0	1	0	1	0	0	0	0	0	0	0	0	0	0	0	1	0	0	0	0	0	0	0	0	0	0	0	0
AG-01	Aggregatibacter_actinomycetemcomitans	0	0	0	0	0	0	0	0	20	0	95	0	0	7	0	0	0	0	0	32	0	0	0	0	0	0	0	0	0	0	0	0	0	0	0	0	0	0	0	0	0	0	0	0	0	0	0	0
AG-03	Aggregatibacter_paraphrophilus	0	0	0	0	0	0	0	0	0	0	1	0	0	0	0	0	0	0	0	0	0	0	0	0	0	0	0	0	0	0	0	0	0	0	0	0	0	0	0	5	3	0	0	0	2	13	0	0
AG-05	Aggregatibacter_sp_oral_taxon_512	0	0	0	0	0	0	0	0	0	0	13	0	0	2	0	0	0	0	0	0	0	0	0	0	0	0	0	0	0	0	0	0	0	0	0	0	0	0	0	0	0	0	0	0	0	0	0	0
AG-06	Aggregatibacter_sp_oral_taxon_513	0	0	0	0	0	0	0	0	0	16	278	0	37	0	0	0	0	0	0	0	0	0	0	0	0	0	0	0	0	0	0	0	0	0	0	0	4	0	0	0	0	0	0	0	0	20	0	0
AG-07	Agrobacterium_tumefaciens	0	0	0	0	0	0	0	0	0	0	0	0	0	0	0	0	0	0	0	0	0	0	0	0	0	0	0	0	0	0	0	0	0	0	0	0	0	0	0	0	0	0	0	0	0	0	0	0
AG-08	Aggregatibacter_sp_oral_taxon_458	1	0	0	0	0	0	0	0	0	25	97	0	6	67	0	0	0	0	0	10	0	0	0	0	0	0	0	0	0	0	0	0	0	0	0	31	0	0	0	1	0	0	0	0	0	23	0	0
AG-09	Aggregatibacter_paraphrophilus	0	0	0	0	0	0	0	0	0	0	0	0	0	0	0	0	0	0	0	0	0	0	0	0	0	0	0	0	0	0	0	0	0	0	0	0	5	0	0	0	0	0	0	0	0	0	0	0
AL-01	Alloiococcus_otitis	0	0	0	0	0	0	0	0	0	0	0	0	0	0	0	0	0	0	0	0	0	0	0	0	0	0	0	0	0	0	0	0	0	0	0	0	0	0	0	0	0	0	0	0	0	0	0	0
AL-02	Alloprevotella_rava	0	0	0	0	0	0	0	0	99	0	0	0	0	0	5	5	22	0	1	0	0	0	0	0	0	0	0	0	0	0	0	0	0	0	0	0	0	0	0	0	0	23	13	11	0	6	0	24
AL-03	Alloprevotella_sp_oral_taxon_308	0	0	0	0	0	0	0	4	0	0	0	0	1	0	20	0	0	0	0	0	0	0	10	3	0	0	0	0	0	0	0	0	0	0	0	0	4	1	0	1	0	0	0	0	0	1	0	0
AL-04	Alloprevotella_sp_oral_taxon_473	0	0	0	0	0	0	0	0	0	0	49	0	0	0	30	0	0	13	0	7	13	0	0	0	0	3	0	0	0	0	0	0	0	0	0	2	5	26	1	0	1	1	2	0	1	22	0	1
AL-05	Alloprevotella_sp_oral_taxon_474	0	0	0	0	0	0	0	0	0	0	0	0	0	0	0	0	0	0	0	0	0	0	0	0	0	0	0	0	0	0	0	0	0	0	0	0	0	0	0	0	0	0	0	0	0	0	0	0
AL-06	Alloprevotella_sp_oral_taxon_912	0	0	0	0	0	0	0	312	0	0	0	0	0	0	0	0	0	0	0	0	5	0	0	0	0	0	0	0	0	0	0	0	0	0	0	0	1	0	0	0	0	0	0	0	0	9	0	0
AL-07	Alloprevotella_sp_oral_taxon_913	0	0	0	0	0	0	0	0	0	0	0	0	0	0	0	0	0	0	0	0	0	0	0	0	0	0	0	0	0	0	0	0	0	0	0	0	0	0	0	0	0	0	0	0	0	0	0	0
AL-08	Alloprevotella_sp_oral_taxon_914	0	0	0	0	0	0	0	0	0	0	0	0	0	0	0	0	0	0	0	0	0	0	0	0	0	0	0	0	0	0	0	0	0	0	0	0	0	0	0	0	0	0	0	0	0	0	0	0
AL-09	Alloprevotella_tannerae	0	2	0	0	0	0	0	245	864	0	0	0	0	40	4	57	252	0	9	8	0	0	0	0	9	0	0	0	0	0	0	0	17	2	16	52	89	0	0	7	12	94	6	51	12	64	0	82
AL-10	Alloscardovia_omnicolens	0	6	0	0	0	0	0	0	0	0	0	0	0	0	6	3	10	14	10	63	0	0	7	0	0	0	64	0	0	0	0	0	71	974	147	0	0	0	8	18	14	293	6	114	59	504	5	475
AL-11	Alloprevotella_sp_oral_taxon_914	0	0	0	0	0	0	0	0	0	11	0	123	52	0	6	0	0	0	0	0	1	0	7	0	0	0	0	0	0	2	0	0	0	1	2	0	254	225	1	1	1	1	2	0	2	2	0	0
AN-01	Anaerococcus_lactolyticus	0	0	0	0	0	0	0	0	0	0	0	0	0	0	0	0	0	0	0	0	0	0	0	0	0	0	0	0	0	0	0	0	0	0	0	0	0	0	0	0	0	0	0	0	0	0	0	0
AN-03	Anaeroglobus_geminatus	0	0	0	0	0	0	0	1	139	3	6	0	0	5	0	10	0	0	0	0	3	0	9	1	32	0	0	0	0	0	0	0	0	0	0	0	0	0	0	0	0	99	2	53	6	0	0	0
AQ-01	Aquamicrobium_lusatiense	0	0	0	0	0	0	0	0	0	0	0	0	0	0	0	0	0	0	0	0	0	0	0	0	0	0	0	0	0	0	0	0	0	0	0	0	0	0	0	0	0	0	0	0	0	0	0	0
AR-01	Arcanobacterium_haemolyticum	0	4	0	0	0	0	0	0	0	0	0	0	0	0	0	0	0	0	0	0	0	0	0	0	0	0	0	0	0	1	1	0	0	0	0	0	0	0	0	1	2	1	0	0	0	2	0	10
AR-02	Arsenicicoccus_sp_oral_taxon_190	0	0	0	0	0	0	0	0	0	0	0	0	0	0	0	0	0	0	0	0	0	0	0	0	0	0	0	0	0	0	0	0	0	0	0	0	0	0	0	0	0	0	0	0	0	0	0	0
AT-01	Atopobium_minutum	0	0	0	0	0	0	0	0	0	0	0	0	0	0	0	0	0	0	0	0	0	0	0	0	0	0	0	0	0	0	0	0	0	0	0	0	0	0	0	0	0	0	0	0	0	0	0	0
AT-02	Atopobium_parvulum	467	153	463	0	0	0	0	9	771	2	38	2	0	6	4	184	10	68	78	9	1	0	1	13	173	315	10	181	209	28	197	29	247	25	248	0	43	8	0	0	3	164	65	116	18	14	10	65
AT-03	Atopobium_rimae	2	30	0	0	0	0	0	592	1744	1	53	0	0	14	8	394	111	12	27	4	64	1	50	25	44	40	6	127	67	9	70	113	229	40	220	0	49	12	1	0	0	16	12	40	2	42	10	126
AT-04	Atopobium_sp_oral_taxon_199	0	0	0	0	0	0	0	0	0	0	0	0	0	0	2	0	0	0	3	0	0	0	0	0	0	0	0	0	0	0	0	0	0	0	0	0	14	0	0	0	0	131	28	47	4	0	0	0
AT-05	Atopobium_sp_oral_taxon_416	0	0	0	0	0	0	0	0	0	0	0	0	0	0	0	0	0	0	0	0	0	0	0	0	0	0	0	0	0	3	0	0	0	0	0	0	0	0	0	0	0	0	0	0	0	0	0	0
AT-06	Atopobium_sp_oral_taxon_810	0	0	0	0	0	0	0	0	0	0	0	0	0	0	0	0	0	0	1	0	0	0	0	0	0	0	0	0	0	0	0	0	0	0	0	0	0	0	0	0	0	0	0	0	1	0	0	0
AT-07	Atopobium_vaginae	0	0	0	0	0	0	0	0	0	0	0	0	0	0	0	0	0	0	0	0	9	0	0	0	0	0	0	0	0	0	4	0	0	0	0	0	0	0	0	0	0	0	0	0	0	0	0	0
AT-08	Atopobium_parvulum	2	1	4	0	0	0	0	2	13	0	5	7	3	0	3	3	0	0	0	5	0	0	0	1	8	0	0	0	0	7	1	1	1	0	0	0	0	2	0	1	8	8	0	5	7	0	0	5
AT-09	Atopobium_rimae	0	0	0	0	0	0	0	0	3	3	0	17	8	0	14	0	0	0	1	6	0	0	5	2	0	0	0	0	0	3	1	2	0	0	0	0	0	1	0	3	4	7	6	9	1	3	0	4
BA-01	Bacillus_clausii	0	0	0	0	0	0	0	0	0	0	0	0	0	0	0	0	0	0	0	0	0	0	0	0	0	0	0	0	0	0	0	0	0	0	0	0	0	0	0	0	0	0	0	0	0	0	0	0
BA-02	Bacteroidaceae[G-1]_sp_oral_taxon_272	0	0	0	0	0	0	0	0	1228	0	0	0	1	0	0	0	0	0	0	0	0	0	0	0	0	0	0	0	0	0	0	0	0	0	0	0	0	0	0	0	0	0	0	0	0	0	0	0
BA-03	Bacteroidales[G-2]_sp_oral_taxon_274	0	0	0	0	0	0	0	212	218	0	18	0	1	0	6	3	0	0	3	0	197	0	30	22	16	0	1	0	2	0	16	0	10	0	0	0	2	0	0	12	11	151	14	158	40	34	2	5
BA-04	Bacteroidales[G-3]_sp_oral_taxon_911	0	0	0	0	0	0	0	0	0	0	0	0	0	0	0	0	0	0	0	0	0	0	0	0	0	0	0	0	0	0	0	0	0	0	0	0	0	0	0	0	0	0	0	0	0	0	0	0
BA-05	Bacteroides_heparinolyticus	0	0	0	0	0	0	0	0	0	0	0	0	0	0	0	0	0	0	0	0	0	0	0	0	0	0	0	0	0	0	0	0	0	0	0	0	0	0	0	0	0	0	0	0	0	0	0	0
BA-06	Bacteroides_tectus	0	0	0	0	0	0	0	0	0	0	0	0	0	0	0	0	0	0	0	0	0	0	0	0	0	0	0	0	0	0	0	0	0	0	0	0	0	0	0	0	0	0	0	0	0	0	0	0
BA-07	Bacteroides_zoogleoformans	0	0	0	0	0	0	0	0	0	0	0	0	0	0	0	0	0	0	0	0	0	0	0	0	0	0	0	0	0	0	0	0	0	0	0	0	0	0	0	0	0	0	0	0	0	0	0	0
BA-08	Bacteroidetes[G-3]_sp_oral_taxon_280	0	0	0	0	0	0	0	0	9	0	1	0	0	0	0	0	0	0	0	0	0	0	0	0	0	0	0	0	0	0	0	0	0	0	0	0	0	0	0	0	0	0	0	0	0	31	0	1
BA-09	Bacteroidetes[G-3]_sp_oral_taxon_281	0	0	0	0	0	0	0	10	0	0	0	0	0	0	0	0	0	0	0	0	0	0	0	0	0	0	0	0	0	0	0	0	0	0	0	0	2	0	0	0	0	0	0	0	0	0	0	0
BA-10	Bacteroidetes[G-3]_sp_oral_taxon_365	0	0	0	0	0	0	0	0	11	0	0	0	0	0	0	0	0	0	0	0	0	0	2	0	0	0	0	0	0	0	0	0	0	0	0	0	0	0	0	0	0	0	0	0	0	0	0	0
BA-11	Bacteroidetes[G-3]_sp_oral_taxon_436	0	0	0	0	0	0	0	0	0	0	0	0	0	0	0	0	0	0	0	0	0	0	0	0	0	0	0	0	0	0	0	0	0	0	0	0	0	0	0	0	0	0	0	0	0	0	0	0
BA-12	Bacteroidetes[G-3]_sp_oral_taxon_503	0	0	0	0	0	0	0	0	0	0	0	0	0	0	0	0	0	0	0	0	0	0	0	0	0	0	0	0	0	0	0	0	0	0	0	0	0	0	0	0	0	0	0	0	0	0	0	0
BA-13	Bacteroidetes[G-3]_sp_oral_taxon_899	0	0	0	0	0	0	0	0	0	0	0	0	0	0	0	0	0	0	0	0	0	0	0	0	0	0	0	0	0	0	0	0	0	0	0	0	0	0	0	0	0	0	0	0	0	0	0	0
BA-14	Bacteroidetes[G-4]_sp_oral_taxon_509	0	0	0	0	0	0	0	0	0	0	0	0	0	0	0	0	0	0	0	0	0	0	0	0	0	0	0	0	0	0	0	0	0	0	0	0	0	0	0	0	0	0	0	0	0	0	0	0
BA-15	Bacteroidetes[G-5]_sp_oral_taxon_505	0	0	0	0	0	0	0	0	0	0	0	0	0	0	0	0	0	0	0	0	0	0	0	0	36	0	0	0	0	0	0	0	0	0	0	0	0	0	0	0	0	0	0	0	0	0	0	0
BA-16	Bacteroidetes[G-5]_sp_oral_taxon_507	0	0	0	0	0	0	0	0	0	0	0	0	0	0	0	0	0	0	0	0	0	0	0	0	0	0	0	0	0	0	0	0	0	0	0	0	0	0	0	0	0	0	0	0	0	0	0	0
BA-17	Bacteroidetes[G-5]_sp_oral_taxon_511	0	0	0	0	0	0	0	16	65	0	0	0	0	0	0	0	0	0	0	0	0	0	0	1	1	0	0	0	0	0	0	0	0	0	0	0	0	0	0	0	0	0	0	0	0	0	0	3
BA-18	Bacteroidetes[G-6]_sp_oral_taxon_516	0	0	0	0	0	0	0	0	1	0	0	0	0	0	0	0	0	0	0	0	0	0	0	0	0	0	0	0	0	0	0	0	0	0	0	0	0	0	0	0	0	0	0	0	0	0	0	0
BA-19	Bacteroidetes[G-5]_sp_oral_taxon_511	0	0	0	0	0	0	0	0	0	0	0	0	0	0	0	0	0	0	0	0	0	0	0	0	0	0	0	0	0	0	0	0	0	0	0	0	0	0	0	0	0	0	0	0	0	0	0	0
BD-01	Bdellovibrio_sp_oral_taxon_039	0	0	0	0	0	0	0	0	0	0	0	0	0	0	0	0	0	0	0	0	0	0	0	0	0	0	0	0	0	0	0	0	0	0	0	0	0	0	0	0	0	0	0	0	0	0	0	0
BE-01	Bergeyella_sp_oral_taxon_319	0	0	0	0	0	0	0	0	0	0	0	0	0	0	0	0	0	0	0	0	0	0	0	0	0	0	0	0	0	0	0	0	0	0	0	0	0	0	0	0	0	0	0	0	0	0	0	0
BE-02	Bergeyella_sp_oral_taxon_322	0	0	0	15	0	0	0	1837	47	311	1367	1	63	28	21	13	5	0	0	4	20	125	3	12	0	0	1	0	0	0	0	39	48	115	10	224	81	170	0	1	1	0	13	1	0	168	0	2
BE-03	Bergeyella_sp_oral_taxon_900	0	0	0	0	0	0	0	0	0	0	20	0	0	4	0	14	42	0	0	0	0	0	0	0	0	0	0	0	0	0	0	0	0	0	0	0	0	0	0	0	0	0	0	0	0	0	0	0
BE-04	Bergeyella_sp_oral_taxon_907	0	0	2	0	0	0	0	0	0	54	48	0	13	15	0	0	0	0	0	0	0	0	0	0	0	0	0	0	0	0	0	0	0	0	0	20	0	0	4	1	0	0	0	0	0	23	0	0
BI-01	Bifidobacteriaceae[G-2]_sp_oral_taxon_407	0	0	0	0	0	0	0	0	0	0	0	0	0	0	0	0	0	0	0	0	0	0	0	0	0	0	0	0	0	0	0	0	0	0	0	0	0	0	0	0	0	0	0	0	0	0	0	0
BI-02	Bifidobacterium_animalis_subsp_animalis	0	0	0	0	0	0	0	0	5	0	2	0	0	0	0	0	0	0	0	0	0	0	0	0	0	0	0	0	0	0	0	0	0	0	0	0	0	0	0	0	0	0	0	0	0	0	0	0
BI-03	Bifidobacterium_animalis_subsp_lactis	0	0	0	14	1	46	46	0	0	0	0	0	0	0	0	0	0	0	0	0	0	0	0	0	0	0	0	0	0	0	0	0	0	0	0	0	0	0	0	0	0	0	0	0	0	0	0	0
BI-04	Bifidobacterium_breve	0	0	0	0	0	0	0	0	0	0	0	0	0	0	0	0	0	0	0	0	0	0	0	0	0	0	0	0	0	0	0	1	0	0	0	0	0	0	0	0	0	0	0	0	0	0	0	0
BI-05	Bifidobacterium_dentium	0	0	0	0	0	0	0	112	174	0	46	0	0	0	4	23	8	0	20	48	0	0	0	0	0	0	0	0	0	4	0	0	12	5	0	0	0	0	0	0	0	1141	59	60	45	1	0	15
BI-06	Bifidobacterium_longum	9	40	45	0	20	27	6	0	0	0	0	0	0	0	24	32	0	24	67	70	0	0	1	0	0	0	8	2	0	0	0	0	6	3	14	0	0	0	0	0	0	156	50	62	22	580	18	955
BI-07	Bifidobacterium_scardovii	0	0	0	0	0	0	0	0	0	0	0	0	0	0	0	0	0	0	0	0	0	0	0	0	0	0	0	0	0	0	0	0	0	0	0	0	0	0	0	0	0	0	0	0	0	0	0	0
BR-01	Brevundimonas_diminuta	0	0	0	0	0	0	0	0	0	0	0	0	0	0	0	0	0	0	0	0	0	0	0	0	0	0	0	0	0	0	0	0	0	0	0	0	0	3	0	0	0	0	0	0	0	0	0	0
BU-01	Bulleidia_extructa	0	0	0	0	0	0	0	0	0	0	0	0	0	0	0	1	0	0	0	0	0	0	0	0	0	0	0	0	0	0	0	0	0	0	0	0	0	0	0	0	0	1	0	2	0	0	4	0
BU-02	Butyrivibrio_sp_oral_taxon_094	0	0	0	0	0	0	0	0	0	0	0	0	0	0	0	0	0	0	0	0	0	0	0	0	0	0	0	0	0	0	0	0	0	0	0	0	0	0	0	0	0	0	0	0	0	0	0	0
CA-01	Campylobacter_concisus	0	0	0	0	0	0	0	327	0	0	24	13	24	0	0	6	23	0	0	0	0	0	0	0	0	0	0	0	0	0	0	20	0	0	0	0	2	3	0	0	0	2	0	3	0	15	1	5
CA-02	Campylobacter_concisus	0	1	2	0	0	0	0	0	1	626	27	1980	12366	17	123	5	155	0	0	0	38	0	58	255	0	0	0	9	11	33	14	116	0	0	0	4	68	825	5	124	498	125	43	8	27	159	0	107
CA-03	Campylobacter_curvus	0	0	0	0	0	0	0	0	0	0	16	0	0	0	0	1	0	0	0	0	3	0	2	17	0	0	3	0	0	0	0	0	0	0	0	0	0	0	0	0	0	6	0	0	1	0	0	0
CA-04	Campylobacter_gracilis	2	4	0	0	0	0	0	160	2017	48	178	16	0	1	13	34	48	8	30	34	40	56	16	79	694	975	49	665	1092	16	783	38	804	1763	1040	0	22	10	7	15	31	273	511	74	34	152	93	50
CA-06	Campylobacter_sp_oral_taxon_044	0	0	0	0	0	0	0	0	0	0	0	0	0	0	0	0	0	0	0	0	0	0	0	0	0	0	0	0	0	0	0	0	1	0	0	0	8	4	0	0	0	178	0	15	10	0	0	1
CA-07	Campylobacter_sputorum	0	0	0	0	0	0	0	0	0	0	0	0	0	0	0	0	0	0	0	0	0	0	0	0	0	0	0	0	0	0	0	0	0	0	0	0	0	0	0	0	0	0	0	0	0	0	0	0
CA-08	Campylobacter_ureolyticus	0	0	0	0	0	0	0	0	0	0	0	0	0	0	0	0	0	0	0	0	0	0	0	0	0	0	0	0	0	0	0	0	0	0	0	0	0	0	0	0	0	0	0	0	0	0	0	0
CA-09	Capnocytophaga_gingivalis	0	0	0	0	0	0	0	222	0	69	190	15	21	2	0	9	7	0	0	0	3	0	1	26	96	102	7	39	97	1	49	27	104	54	131	19	10	32	1	4	1	0	0	0	0	42	8	0
CA-10	Capnocytophaga_granulosa	0	0	0	0	0	0	0	66	0	22	1	3	1	27	20	63	54	0	0	0	4	0	2	20	10	16	0	8	0	0	0	0	6	0	6	0	0	0	0	0	0	0	0	0	0	3	0	3
CA-11	Capnocytophaga_haemolytica	0	0	0	0	0	0	0	0	125	0	0	0	0	0	0	1	0	0	0	0	0	0	0	0	0	0	0	0	0	0	0	0	0	0	0	0	0	0	0	0	0	0	0	0	0	0	0	0
CA-12	Capnocytophaga_leadbetteri	0	0	0	0	0	0	0	0	0	41	14	14	3	9	9	0	0	0	0	0	3	0	1	1	0	0	0	0	0	0	0	0	1	0	0	0	5	0	2	0	0	0	0	0	0	56	5	0
CA-13	Capnocytophaga_ochracea	0	0	0	0	0	0	0	0	0	0	0	0	0	0	0	2	12	0	0	0	0	0	0	0	0	0	0	0	0	0	0	0	0	0	0	0	0	0	0	0	0	0	0	0	0	8	0	3
CA-14	Capnocytophaga_sp_oral_taxon_323	0	0	0	0	0	0	0	0	64	0	0	0	0	1	0	0	0	0	0	4	0	0	0	0	0	0	0	0	0	0	0	0	0	0	0	0	0	0	0	0	0	0	0	0	0	0	0	0
CA-15	Capnocytophaga_sp_oral_taxon_324	0	0	0	0	0	0	0	0	0	0	0	0	0	0	0	0	0	0	0	0	0	0	0	0	0	0	0	0	0	0	0	0	0	0	0	0	0	0	0	0	0	0	0	0	0	0	0	0
CA-17	Capnocytophaga_sp_oral_taxon_332	0	0	0	0	0	0	0	0	0	0	32	0	0	0	0	0	0	0	0	0	0	0	0	0	0	0	0	0	0	0	0	0	0	0	0	2	0	0	0	0	0	0	0	0	0	0	0	0
CA-18	Capnocytophaga_sp_oral_taxon_334	0	0	0	0	0	0	0	0	0	0	0	0	0	0	0	0	0	0	0	0	0	0	0	0	0	0	0	0	0	0	0	0	0	0	0	0	0	0	0	0	0	0	0	0	0	0	0	0
CA-19	Capnocytophaga_sp_oral_taxon_335	0	0	0	0	0	0	0	0	0	0	0	0	0	0	0	0	0	0	0	0	0	0	0	0	0	0	0	0	0	0	0	0	0	0	0	0	0	0	0	0	0	0	0	0	0	0	0	0
CA-20	Capnocytophaga_sp_oral_taxon_336	0	0	0	0	0	0	0	0	0	0	0	0	0	0	0	0	0	0	0	0	0	0	0	0	48	40	1	24	22	0	39	0	19	0	39	0	2	0	0	0	1	13	322	4	6	0	0	0
CA-21	Capnocytophaga_sp_oral_taxon_338	0	0	0	0	0	0	0	5	0	0	0	0	0	0	0	0	0	0	0	0	0	1	0	0	0	0	0	0	0	0	0	0	0	0	0	0	0	0	0	0	0	22	13	3	2	15	4	2
CA-22	Capnocytophaga_sp_oral_taxon_380	0	0	0	0	0	0	0	1	0	0	0	0	0	0	0	0	0	0	0	0	0	0	0	0	0	0	0	0	0	0	0	0	0	0	0	0	0	0	0	0	0	0	0	0	0	0	0	0
CA-23	Capnocytophaga_sp_oral_taxon_412	0	0	0	0	0	0	0	0	0	0	0	0	9	0	0	0	0	0	0	0	7	11	0	5	0	0	0	0	0	0	0	0	0	0	0	0	0	0	0	0	0	0	0	0	0	0	0	0
CA-24	Capnocytophaga_sp_oral_taxon_863	0	0	0	0	0	0	0	0	0	0	24	0	0	0	0	0	0	0	0	0	0	0	0	0	0	0	0	0	0	0	0	0	0	0	0	0	0	0	0	0	0	0	0	0	0	0	0	0
CA-25	Capnocytophaga_sp_oral_taxon_864	0	0	0	0	0	0	0	0	0	0	0	0	0	2	0	3	0	0	0	0	0	0	0	0	0	0	0	0	0	0	0	0	0	0	0	0	0	0	0	0	0	0	0	0	0	26	0	2
CA-26	Capnocytophaga_sp_oral_taxon_878	0	0	0	0	0	0	0	0	0	0	0	0	0	0	0	0	0	0	0	0	0	0	0	0	0	0	0	0	0	0	0	0	0	0	0	0	0	0	0	0	0	0	0	0	0	0	0	0
CA-27	Capnocytophaga_sp_oral_taxon_901	0	0	0	0	0	0	0	0	0	0	0	0	0	0	0	0	0	0	0	0	0	0	0	0	0	0	0	0	0	0	0	0	0	0	0	0	0	0	0	0	0	0	0	0	0	0	0	0
CA-28	Capnocytophaga_sp_oral_taxon_902	0	0	0	0	0	0	0	6	0	0	0	0	0	14	0	0	0	0	0	0	0	0	0	0	14	0	0	0	0	0	0	0	0	0	0	0	0	0	1	1	0	0	0	0	0	0	0	0
CA-29	Capnocytophaga_sp_oral_taxon_903	0	0	0	0	0	0	0	0	0	0	0	0	0	0	0	0	0	0	0	0	0	0	0	0	0	0	0	0	0	0	0	0	0	0	0	0	7	3	0	0	0	0	0	0	0	18	0	0
CA-30	Capnocytophaga_sputigena	0	0	0	0	0	0	1	0	0	47	51	0	15	66	10	0	0	0	0	16	0	2	1	10	0	0	3	0	0	0	0	0	68	1	60	20	3	4	0	0	0	0	0	0	0	70	0	0
CA-31	Cardiobacterium_hominis	0	0	0	0	2	0	0	58	0	24	32	0	4	67	0	0	0	0	0	2	1	9	5	1	0	0	0	20	0	2	0	26	0	0	0	36	2	3	0	6	9	0	0	0	0	110	0	6
CA-32	Cardiobacterium_valvarum	0	0	0	0	0	0	0	24	0	0	66	0	12	46	0	0	0	0	0	0	19	132	8	58	1	0	0	0	0	2	0	0	0	0	0	0	9	0	8	20	5	0	0	0	0	22	0	1
CA-34	Catonella_sp_oral_taxon_451	0	0	0	0	0	0	0	2	0	0	0	0	0	0	0	1	0	0	0	0	0	0	0	0	0	0	0	0	0	0	0	0	0	0	0	0	0	0	0	0	0	163	0	6	1	0	0	0
CA-35	Caulobacter_sp_oral_taxon_002	0	0	0	0	0	0	0	0	0	0	0	0	0	0	0	0	0	0	0	0	0	0	0	0	0	0	0	0	0	0	0	0	0	0	0	0	0	0	0	0	0	0	0	0	0	0	0	0
CE-01	Centipeda_periodontii	0	0	0	0	0	0	0	77	0	0	0	0	0	9	0	0	0	0	0	0	8	7	0	0	0	0	0	0	0	0	0	4	0	0	0	0	2	0	0	0	21	27	0	2	9	10	0	0
CH-01	Chlamydophila_pneumoniae	0	0	0	0	0	0	0	0	0	0	0	0	0	0	0	0	0	0	0	0	0	0	0	0	0	0	0	0	0	0	0	0	0	0	0	0	0	0	0	0	0	0	0	0	0	0	0	0
CH-02	Chloroflexi[G-1]_sp_oral_taxon_439	0	0	0	0	0	0	0	0	0	0	0	0	0	0	1	0	0	0	0	3	0	0	0	0	0	0	0	0	0	0	0	0	0	0	0	0	0	0	0	0	0	0	0	0	0	0	0	0
CH-03	Chloroflexi[G-1]_sp_oral_taxon_439	0	0	0	0	0	0	0	0	0	0	0	0	0	0	0	0	0	0	0	0	0	0	0	0	0	0	0	0	0	0	0	0	0	0	0	0	0	0	0	0	0	0	0	0	0	0	0	0
CL-01	Clostridiales[F-1][G-1]_sp_oral_taxon_093	0	0	0	0	0	0	0	0	16	0	0	0	0	0	0	0	0	0	0	0	0	0	0	0	0	0	0	0	0	0	0	0	0	0	0	0	0	0	0	0	0	0	0	0	0	22	0	0
CL-02	Clostridiales[F-1][G-2]_sp_oral_taxon_402	0	0	0	0	0	0	0	0	0	0	0	0	0	0	0	0	0	0	0	0	0	0	0	0	0	0	0	0	0	0	0	0	0	0	0	0	0	0	0	0	0	0	0	0	0	0	0	0
CL-03	Clostridiales[F-2][G-1]_sp_oral_taxon_075	0	0	0	0	0	0	0	0	0	0	0	0	0	0	0	0	0	0	0	0	0	0	0	0	0	0	0	0	0	0	0	0	0	0	0	0	0	0	0	0	0	0	0	0	0	0	0	0
CL-04	Clostridiales[F-2][G-2]_sp_oral_taxon_085	2	0	0	0	0	0	0	0	1	0	0	0	0	0	0	0	0	0	0	0	3	0	16	27	3	0	0	0	0	0	0	0	0	0	0	0	5	2	0	33	66	95	0	6	2	16	16	25
CL-05	Clostridiales[F-2][G-3]_sp_oral_taxon_366	0	0	0	0	0	0	0	0	0	0	0	0	0	0	0	0	0	0	0	0	0	0	0	0	0	0	0	0	0	0	0	0	0	0	0	0	0	0	0	0	0	0	0	0	0	0	0	0
CL-06	Clostridiales[F-2][G-3]_sp_oral_taxon_381	0	0	0	0	0	0	0	0	2	0	0	0	1	0	0	0	0	0	0	0	0	0	0	0	0	2	0	0	0	0	0	0	0	0	0	0	0	0	0	0	0	0	0	0	0	1	0	0
CL-07	Clostridiales[F-3][G-1]_sp_oral_taxon_876	0	0	0	0	0	0	0	0	0	0	0	0	0	0	0	0	0	0	0	0	0	0	0	0	0	0	0	0	0	0	0	0	0	0	0	0	0	0	0	0	0	0	0	0	0	0	0	0
CL-08	Clostridiales[F-2][G-1]_sp_oral_taxon_075	0	0	0	0	0	0	1	0	16	0	0	0	0	0	20	0	0	0	0	0	0	0	0	10	0	0	0	0	0	0	0	0	0	0	0	0	4	0	0	0	0	0	0	0	0	154	0	0
CO-01	Corynebacterium_diphtheriae	0	0	0	0	0	0	0	0	0	0	0	0	0	0	0	0	0	0	0	0	0	0	0	0	0	0	0	0	0	0	0	0	0	0	0	0	0	0	0	0	0	0	0	0	0	0	0	0
CO-02	Corynebacterium_durum	5	3	0	0	1	0	0	5	1	0	271	0	17	0	11	4	0	2	2	0	72	40	68	98	0	0	0	0	7	7	0	143	1	0	0	312	45	1	41	134	22	12	0	1	0	60	29	0
CO-03	Corynebacterium_matruchotii	4	0	0	0	3	0	0	9	14	63	328	0	7	102	29	7	2	0	3	105	4	38	2	8	24	11	3	24	58	89	21	0	24	1	8	169	83	0	27	217	52	0	1	1	1	777	493	289
CO-04	Corynebacterium_mucifaciens	0	0	0	0	0	0	0	0	0	0	27	0	6	0	0	0	0	0	0	0	0	0	0	0	0	0	0	0	0	0	0	0	0	0	0	0	0	0	0	0	0	0	0	0	0	0	0	0
CO-05	Corynebacterium_sp_oral_taxon_184	0	0	0	0	0	0	0	0	0	0	0	0	0	0	0	0	0	0	0	0	0	0	0	0	0	0	0	0	0	0	0	0	0	0	0	0	0	0	0	0	0	0	0	0	0	0	0	0
CO-06	Corynebacterium_urealyticum	0	0	0	0	0	0	0	0	0	0	0	0	0	0	0	0	0	0	0	0	0	0	0	0	0	0	0	0	0	0	0	0	0	0	0	0	0	0	0	0	0	0	0	0	0	0	0	0
CO-07	Corynebacterium_diphtheriae	0	0	0	0	0	0	0	0	0	1	1	0	0	0	0	9	5	0	0	0	0	0	0	0	0	0	0	0	0	0	0	0	0	0	0	0	0	0	0	0	0	0	0	0	0	0	0	0
CO-08	Corynebacterium_diphtheriae	0	0	0	0	0	0	0	5	0	0	0	0	0	5	1	0	0	0	0	1	5	24	0	10	0	0	0	0	0	0	0	0	0	0	0	0	1	0	0	0	0	0	0	0	0	0	0	0
CR-01	Cryptobacterium_curtum	0	0	0	0	0	0	0	0	0	0	0	5	0	0	4	10	1	0	2	0	0	0	1	0	19	20	0	0	0	4	2	2	0	0	9	0	0	1	0	0	0	138	203	85	10	0	0	14
DE-01	Delftia_acidovorans	0	0	0	0	0	0	0	0	0	0	0	0	0	0	0	0	0	0	0	0	0	0	0	0	0	0	0	0	0	0	0	0	0	0	0	0	0	0	0	0	0	0	0	0	0	0	0	0
DE-02	Desulfobulbus_sp_oral_taxon_041	0	0	0	0	0	0	0	0	208	14	0	0	0	0	0	0	0	0	0	0	0	0	0	0	0	0	0	0	0	0	0	0	0	0	0	1	0	0	0	0	0	0	0	0	0	21	0	0
DE-03	Desulfomicrobium_orale	0	0	0	0	0	0	0	0	0	0	0	0	0	0	0	0	0	0	0	0	0	0	0	0	0	0	0	0	0	0	0	0	0	0	0	0	0	0	0	0	0	0	0	0	0	0	0	0
DE-04	Desulfovibrio_fairfieldensis	0	0	0	0	0	0	0	0	0	0	0	0	0	0	0	0	0	0	0	0	0	0	0	0	0	0	0	0	0	0	0	0	0	0	0	0	0	0	0	0	0	0	0	0	0	0	0	0
DE-05	Desulfovibrio_sp_oral_taxon_040	0	0	0	0	0	0	0	0	0	0	0	0	0	0	0	0	0	0	0	0	0	0	0	0	0	0	0	0	0	0	0	0	0	0	0	0	0	0	0	0	0	0	0	0	0	0	0	0
DI-01	Dialister_invisus	0	3	0	0	0	0	0	1	910	11	29	0	0	12	13	201	107	5	9	0	83	34	22	64	585	507	15	533	437	15	473	90	389	13	618	0	137	1	0	23	8	402	980	357	45	63	1	161
DI-02	Dialister_micraerophilus	0	0	0	0	0	0	0	0	30	0	3	0	0	0	0	5	0	0	0	0	0	0	2	0	0	0	0	0	0	0	0	0	7	8	14	0	0	0	0	0	0	0	0	0	0	0	0	0
DI-03	Dialister_pneumosintes	0	1	0	0	0	0	0	1	1240	0	4	0	0	2	13	3	0	3	0	0	43	0	14	17	0	0	0	0	0	0	0	0	4	0	0	0	39	4	0	0	0	169	28	65	13	5	0	29
DI-04	Dialister_sp_oral_taxon_119	0	0	0	0	0	0	0	0	0	0	0	0	0	0	0	9	0	0	3	0	0	0	0	0	0	0	0	0	0	0	0	0	1	0	0	0	0	0	0	0	0	0	0	0	0	0	0	2
DI-05	Dialister_sp_oral_taxon_502	0	0	0	0	0	0	0	0	0	0	0	0	0	0	0	0	0	0	0	0	0	0	0	0	0	0	0	0	0	0	0	0	0	0	0	0	0	0	0	0	0	0	0	0	0	0	0	0
DI-06	Dietzia_sp_oral_taxon_368	0	0	0	0	0	0	0	0	0	0	0	0	0	0	0	0	0	0	0	0	0	0	0	0	0	0	0	0	0	0	0	0	0	0	0	0	0	0	0	0	0	0	0	0	0	0	0	0
DI-07	Dialister_sp_oral_taxon_502	0	0	0	0	0	0	0	0	0	0	5	0	0	0	0	0	0	0	0	0	0	0	0	0	0	0	0	0	0	1	0	28	26	0	19	0	0	0	0	0	0	0	0	0	0	0	0	0
DI-08	Dialister_sp_oral_taxon_502	0	0	0	0	0	0	0	0	0	0	0	0	0	0	0	0	0	0	0	0	0	0	0	0	0	0	0	0	0	0	0	0	0	0	0	0	0	0	0	0	0	0	0	0	0	0	0	0
DI-09	Dialister_sp_oral_taxon_502	0	0	0	0	0	0	0	0	0	0	0	0	0	0	0	0	0	0	0	0	0	0	0	0	0	0	0	0	0	0	0	0	0	0	0	0	0	0	0	0	0	0	0	0	0	0	0	0
DO-01	Dolosigranulum_pigrum	0	0	0	0	0	0	0	0	0	0	0	0	0	0	0	0	0	0	0	0	0	0	0	0	0	0	0	0	0	0	0	0	0	0	0	0	0	0	0	0	0	0	0	0	0	0	0	0
EG-01	Eggerthella_lenta	0	0	0	0	0	0	0	0	0	0	0	0	0	0	0	0	0	0	0	0	0	0	0	0	0	0	0	0	0	0	0	0	0	0	0	0	0	0	0	0	0	0	0	0	0	0	0	0
EG-02	Eggerthia_catenaformis	0	0	0	0	0	0	0	0	0	0	0	0	0	0	0	0	0	0	0	0	0	0	0	0	0	0	0	0	0	0	0	0	0	0	0	0	0	0	0	0	0	0	0	0	0	0	0	0
EI-01	Eikenella_corrodens	0	0	0	1	0	0	0	1049	0	9	44	0	0	7	20	1	0	11	0	5	9	0	4	6	0	0	1	35	0	2	14	4	79	59	39	28	1	0	0	5	2	0	0	2	0	11	0	0
EI-02	Eikenella_sp_oral_taxon_011	0	0	0	0	0	0	0	0	0	0	0	0	0	0	0	0	0	0	0	0	0	0	0	0	0	0	0	0	0	0	0	0	0	0	0	0	0	0	0	0	0	0	0	0	0	0	0	0
EN-02	Enterococcus_faecalis	3	1	2	143400	181	71	96	1	0	1	3	1	3	0	0	0	0	0	0	0	0	0	0	0	0	0	0	0	0	0	0	0	0	5	0	0	0	0	0	0	0	0	0	0	1	0	7	0
ER-01	Erysipelothrichaceae[G-1]_sp_oral_taxon_904	0	0	0	0	0	0	0	0	36	15	3	0	0	0	0	0	0	0	0	0	0	0	0	0	0	0	0	0	0	0	0	0	0	0	0	0	0	0	0	0	0	11	0	0	0	0	0	0
ER-02	Erysipelothrichaceae[G-1]_sp_oral_taxon_905	0	0	0	0	0	0	0	8	582	0	0	0	0	0	0	0	0	0	0	0	0	0	0	0	0	0	0	0	0	0	0	0	0	0	0	0	0	0	0	0	0	0	0	0	0	2	0	8
ER-03	Erysipelothrix_tonsillarum	0	0	0	0	0	0	0	0	0	0	0	0	0	0	0	0	0	0	0	0	0	0	0	0	0	0	0	0	0	0	0	0	0	0	0	0	0	0	0	0	0	0	0	0	0	0	0	0
ER-04	Erythromicrobium_ramosum	0	0	0	0	0	0	0	0	0	0	0	0	0	0	0	0	0	0	0	0	0	0	0	0	0	0	0	0	0	0	0	0	0	0	0	0	0	0	0	0	0	0	0	0	0	0	0	0
EU-01	Eubacterium_limosum	0	0	0	0	0	0	0	0	0	0	0	0	0	0	0	0	0	0	0	0	0	0	0	0	0	0	0	0	0	0	0	0	0	0	0	0	0	0	0	0	0	0	0	0	0	0	0	0
EU-02	Eubacterium[11][G-1]_infirmum	0	0	0	0	0	0	0	4	465	5	0	0	0	0	0	6	13	1	0	0	7	0	0	5	0	0	2	0	24	0	0	0	32	0	3	0	17	1	0	0	2	15	19	19	1	8	16	14
EU-03	Eubacterium[11][G-1]_sulci	0	0	0	0	0	0	0	0	0	42	0	187	201	0	153	0	0	0	0	0	0	1	0	0	0	0	0	0	0	0	0	55	1	0	0	0	84	163	0	33	49	0	0	0	0	6	0	0
EU-04	Eubacterium[11][G-3]_brachy	1	2	0	0	0	0	0	4	584	0	82	0	7	2	11	5	13	0	2	26	19	11	3	12	42	4	0	45	40	0	0	2	115	8	42	0	0	0	0	3	0	7	0	15	2	16	1	0
EU-05	Eubacterium[11][G-5]_saphenum	0	0	0	0	0	0	0	0	0	0	0	0	0	0	0	0	0	0	0	0	0	0	0	1	0	0	0	0	0	0	0	0	0	0	0	0	0	0	0	0	0	0	0	0	0	0	0	0
EU-06	Eubacterium[11][G-6]_minutum	0	0	0	0	0	0	0	0	0	21	2	0	0	0	0	0	0	0	0	0	0	0	0	0	0	0	0	0	0	0	0	0	0	0	0	0	0	0	16	0	0	0	0	0	0	0	0	0
EU-07	Eubacterium[11][G-6]_nodatum	0	0	0	0	0	0	0	0	0	0	0	0	0	0	0	0	0	0	0	0	0	0	0	0	0	0	0	0	0	0	0	0	0	0	0	0	4	0	0	0	0	20	0	0	0	0	0	0
EU-08	Eubacterium[11][G-7]_yurii	0	0	0	0	0	0	0	2	0	0	0	0	0	0	0	2	0	0	0	0	0	0	0	0	0	0	0	0	0	0	0	0	0	0	0	0	1	0	0	0	0	0	0	0	0	0	0	0
EU-09	Eubacterium[11][G-6]_nodatum	0	0	0	0	0	0	0	0	0	27	0	0	0	0	6	0	0	0	0	0	0	0	0	0	0	0	0	0	0	0	0	0	0	0	0	0	0	0	0	0	0	0	0	0	0	0	0	0
EU-10	Eubacterium[11][G-7]_yurii	0	0	0	0	0	0	0	0	0	0	15	0	0	0	0	0	0	0	0	0	0	0	0	0	0	0	0	0	0	0	0	0	0	0	0	0	0	0	0	0	0	0	0	0	0	0	0	0
EU-11	Eubacterium_limosum	0	0	0	0	0	0	0	0	0	0	0	0	0	0	0	0	0	0	0	0	0	0	0	0	0	0	0	0	0	0	0	0	0	0	0	0	0	0	0	0	0	0	0	0	0	0	0	0
FI-01	Filifactor_alocis	0	0	0	0	0	0	0	64	1	0	9	0	0	0	0	0	0	0	0	0	0	0	0	0	0	0	0	0	0	0	0	0	0	0	0	0	0	0	0	0	0	101	8	52	1	0	0	0
FI-02	Finegoldia_magna	0	0	0	0	0	0	0	0	0	0	0	0	0	0	0	0	0	0	0	0	0	0	0	0	0	0	0	0	0	0	0	0	0	0	0	0	0	0	0	0	0	0	0	0	0	0	0	0
FL-01	Flavobacteriales[G-1]_sp_oral_taxon_318	0	0	0	0	0	0	0	0	0	0	0	0	0	0	0	0	0	0	0	0	0	0	0	0	0	0	0	0	0	0	0	0	0	0	0	0	0	0	0	0	0	0	0	0	0	0	0	0
FL-02	Flavobacteriales[G-1]_sp_oral_taxon_321	0	0	0	0	0	0	0	0	0	0	0	0	0	0	0	0	0	0	0	0	0	0	0	0	0	0	0	0	0	0	0	0	0	0	0	0	0	0	0	0	0	0	0	0	0	0	0	0
FL-03	Flavobacteriales[G-2]_sp_oral_taxon_320	0	0	0	0	0	0	0	0	0	0	0	0	0	0	0	0	0	0	0	0	0	0	0	0	0	0	0	0	0	0	0	0	0	0	0	0	0	0	0	0	0	0	0	0	0	0	0	0
FR-01	Fretibacterium_fastidiosum	0	0	0	0	0	0	0	62	1689	0	13	0	0	0	0	2	0	0	0	0	7	0	9	0	0	0	0	0	0	0	0	0	0	0	20	0	15	18	0	3	1	639	16	33	16	19	0	2
FR-04	Fretibacterium_sp_oral_taxon_360	0	0	0	0	0	0	0	39	11	0	0	0	0	0	0	0	0	0	0	0	0	0	0	0	0	0	0	0	0	0	0	0	0	0	0	0	3	0	0	3	9	59	6	1	1	23	0	1
FR-05	Fretibacterium_sp_oral_taxon_361	0	0	0	0	0	0	0	0	0	0	0	0	0	0	0	0	0	0	0	0	0	0	0	0	0	0	0	0	0	0	0	0	0	0	0	0	0	0	0	0	0	0	0	0	0	0	0	0
FR-06	Fretibacterium_sp_oral_taxon_362	0	0	0	0	0	0	0	0	0	0	0	0	0	0	0	0	0	0	0	0	0	0	0	0	0	0	0	0	0	0	0	0	0	0	0	0	0	0	0	0	0	0	0	0	0	0	0	0
FU-01	Fusobacterium_gonidiaformans	0	0	0	0	0	0	0	0	0	0	0	0	0	0	0	0	0	0	0	0	0	0	0	0	0	0	0	0	0	0	0	0	0	0	0	0	0	0	0	0	0	0	0	0	0	0	0	0
FU-02	Fusobacterium_gonidiaformans	0	0	0	0	0	0	0	0	0	0	0	0	0	0	0	0	0	0	0	0	0	0	0	0	0	0	0	0	0	0	0	0	0	0	0	0	0	0	0	0	0	0	0	0	0	0	0	0
FU-04	Fusobacterium_necrophorum	0	0	0	0	0	0	0	0	0	0	0	0	0	0	0	0	0	0	0	0	0	0	0	0	0	0	0	0	0	0	0	0	0	0	0	0	5	0	0	0	0	0	0	0	0	0	0	0
FU-05	Fusobacterium_nucleatum_subsp_animalis	0	0	0	0	0	0	0	2	12	0	2	0	0	0	1	1	1	0	0	0	0	0	1	2	1	2	0	3	2	0	0	0	1	1	6	0	0	0	0	0	1	0	2	0	1	3	0	0
FU-06	Fusobacterium_nucleatum_subsp_animalis	0	0	0	0	0	0	0	2	10	0	3	0	0	0	2	0	1	1	0	2	4	1	0	0	3	13	0	1	4	0	3	1	7	2	2	1	0	1	0	0	0	4	2	2	0	5	0	0
FU-07	Fusobacterium_nucleatum_subsp_nucleatum	0	0	0	0	0	0	0	2	73	0	617	0	7	0	0	0	0	17	32	99	14	11	2	2	7	14	2	3	12	0	11	0	19	11	16	1	6	1	2	46	139	30	26	29	6	44	2	9
FU-08	Fusobacterium_nucleatum_subsp_polymorphum	0	0	0	0	0	0	0	2	7	0	4	0	0	0	16	2	0	0	0	1	0	0	0	1	12	2	2	1	5	0	7	0	4	9	5	0	3	0	0	0	0	2	4	4	3	1	0	1
FU-09	Fusobacterium_nucleatum_subsp_vincentii	0	0	0	0	0	0	0	4	22	0	5	0	0	1	1	1	0	0	1	0	3	1	0	0	25	7	0	5	8	0	11	1	12	11	16	0	2	0	0	1	2	7	3	2	1	5	2	0
FU-10	Fusobacterium_periodonticum	2	0	0	19	0	1	1	2	31	60	555	0	12	1	222	0	0	24	1	2	12	6	62	10	24	12	1	24	37	0	34	0	5	4	8	206	1007	2163	3	28	85	3	6	2	3	545	1	3
FU-11	Fusobacterium_sp_oral_taxon_205	0	0	0	0	0	0	0	0	3	0	1	0	0	0	0	0	0	0	0	0	0	0	0	0	4	0	0	0	0	0	1	0	3	3	2	1	0	0	0	0	0	0	1	1	0	1	0	1
GA-01	Gardnerella_vaginalis	0	0	0	0	0	0	0	0	0	0	0	0	0	0	0	0	0	0	0	0	0	0	0	0	0	0	0	2	0	0	0	0	0	0	0	0	0	0	0	0	0	0	0	0	0	0	0	0
GE-01	Gemella_bergeri	0	0	0	0	0	0	0	0	0	0	0	0	0	0	0	0	0	0	0	0	0	0	0	0	0	0	0	21	0	0	13	0	16	0	14	0	0	0	0	0	0	0	0	0	0	6	0	0
GE-02	Gemella_haemolysans	931	4633	228	3178	205	1166	65	2	160	1187	703	22	51	17659	1214	2089	1533	2	7	11	1445	121	24	105	29	37	2	21	12	165	18	738	590	1113	1166	184	366	397	2	49	10	56	132	11	1	1429	65	148
GE-03	Gemella_morbillorum	0	0	0	0	0	0	0	1	13	50	617	0	4	36	0	0	0	0	0	0	9	38	19	4	26	116	3	15	98	0	0	0	40	0	61	0	12	0	0	18	0	0	0	0	0	15	0	0
GE-04	Gemella_sanguinis	1	0	0	10	0	2	2	0	9	1114	111	734	5199	29	796	131	351	0	1	0	138	0	257	200	27	8	0	0	1	80	13	1238	11	0	0	209	1192	1292	20	133	279	1	0	0	0	47	1	1
GE-05	Gemella_morbillorum	0	1	0	0	0	0	0	897	0	1	374	0	8	0	0	3	1	0	0	0	25	58	13	4	0	0	0	0	0	0	0	0	0	0	0	0	0	0	0	1	0	36	6	31	1	36	5	17
GN-01	GN02[G-1]_sp_oral_taxon_871	0	0	0	0	0	0	0	0	0	0	18	0	0	0	0	0	0	0	0	0	0	0	0	0	0	0	0	0	0	0	0	0	0	0	0	0	0	0	0	0	0	0	0	0	0	0	0	0
GN-02	GN02[G-1]_sp_oral_taxon_872	0	0	0	0	0	0	0	0	0	0	0	0	0	0	0	0	0	0	0	0	0	0	0	0	0	0	0	0	0	0	0	0	0	0	0	0	0	0	0	0	0	0	0	0	0	0	0	0
GN-03	GN02[G-2]_sp_oral_taxon_873	0	0	0	0	0	0	0	0	0	0	0	0	0	0	0	0	0	0	0	0	0	0	0	0	0	0	0	0	0	0	0	0	0	0	0	0	0	0	0	0	0	0	0	0	0	0	0	0
GR-02	Granulicatella_elegans	0	0	0	1	0	0	1	0	1	81	136	0	39	0	112	2	0	0	0	0	1	0	0	1	0	0	0	0	0	0	0	2	0	0	0	0	32	48	0	1	0	0	0	0	2	44	28	1
HA-02	Haemophilus_ducreyi	0	0	0	0	0	0	0	0	0	0	0	0	0	0	0	0	0	0	0	0	0	0	0	0	0	0	0	0	0	0	0	0	0	0	0	0	0	0	0	0	0	0	0	0	0	0	0	0
HA-04	Haemophilus_parahaemolyticus	0	0	0	0	0	0	0	0	0	0	0	0	0	0	0	0	0	0	0	0	0	0	0	0	0	0	0	0	0	0	0	0	0	0	0	0	0	0	0	0	0	0	0	0	0	45	1	0
HA-05	Haemophilus_parainfluenzae	2	0	1	6	1	5	6	3	44	195	1956	1	128	0	10	0	1	2	7	7	852	61	1756	5787	0	20	0	9	16	0	0	120	4	1	2	7436	2616	4997	49	227	718	5	2	0	10	579	7	290
HA-06	Haemophilus_sp_oral_taxon_035	0	0	1	0	0	0	0	0	19	0	0	0	1	0	0	0	0	0	0	0	0	0	0	0	0	0	0	0	0	0	0	0	0	0	0	0	0	0	0	0	0	0	0	0	0	5	0	0
HE-01	Helicobacter_pylori	0	0	0	0	0	0	0	0	0	0	0	0	0	0	0	0	0	0	0	0	0	0	0	0	0	0	0	0	0	0	0	0	0	0	0	0	0	0	0	0	0	0	0	0	0	23	0	0
JO-01	Johnsonella_ignava	0	0	0	0	0	0	0	3	0	0	0	0	0	0	0	0	0	0	0	0	0	0	0	1	0	0	0	0	0	0	0	0	6	0	0	0	0	0	0	0	0	0	0	0	0	8	0	8
JO-02	Johnsonella_sp_oral_taxon_166	0	0	0	0	0	0	0	0	95	6	2	0	0	0	0	0	0	0	0	0	0	0	0	0	0	0	0	0	0	0	0	0	0	0	0	0	0	0	0	0	0	0	0	0	0	0	0	0
JO-03	Jonquetella_anthropi	0	0	0	0	0	0	0	0	0	0	0	0	0	0	0	0	0	0	0	0	0	0	0	0	0	0	0	0	0	0	0	0	0	0	0	0	0	0	0	0	0	0	0	0	0	0	0	0
KI-02	Kingella_kingae	0	0	0	0	0	0	0	0	0	0	0	0	0	0	0	0	0	0	0	0	0	0	0	0	0	0	0	0	0	0	0	0	0	0	0	0	0	0	0	0	0	0	0	0	0	0	0	0
KI-03	Kingella_oralis	1	0	0	0	0	0	0	9	0	37	372	0	0	30	9	34	29	0	0	0	23	70	1	15	4	74	4	7	70	0	27	17	35	0	37	17	2	0	6	26	15	0	0	0	0	131	190	7
KI-04	Kingella_sp_oral_taxon_459	0	0	0	0	0	0	0	0	0	0	0	0	0	0	0	0	0	0	0	0	0	0	0	0	0	0	0	0	0	0	0	0	0	0	0	17	18	74	0	0	0	0	0	0	0	4	1	1
LA-01	Lachnoanaerobaculum_orale	0	1	0	0	0	0	0	0	0	76	0	216	734	0	322	0	0	0	0	0	5	3	25	45	0	0	0	0	8	331	3	363	9	28	42	0	11	12	11	56	227	293	559	14	30	133	34	82
LA-02	Lachnoanaerobaculum_saburreum	0	0	0	0	0	0	0	19	0	73	19	6	0	146	8	9	9	0	0	61	15	71	1	9	120	147	3	35	58	22	51	19	39	0	43	0	4	6	0	20	3	0	0	0	0	27	5	11
LA-03	Lachnoanaerobaculum_sp_oral_taxon_083	0	0	0	0	0	0	0	0	9	0	0	0	2	0	0	0	1	0	0	0	1	0	0	0	0	0	0	0	0	1	0	0	0	0	0	0	0	1	0	1	2	0	0	0	0	0	0	0
LA-04	Lachnoanaerobaculum_sp_oral_taxon_089	0	0	0	0	0	0	0	0	0	0	0	0	0	0	0	0	0	0	0	0	0	0	0	0	0	0	0	0	0	0	0	0	0	0	0	0	1	1	0	0	0	0	0	0	0	0	0	0
LA-05	Lachnoanaerobaculum_sp_oral_taxon_496	0	0	0	0	0	0	0	0	0	0	0	0	0	0	0	0	0	0	0	0	0	0	0	0	0	0	0	0	0	0	0	0	0	0	0	0	0	0	0	0	0	0	0	0	0	0	0	0
LA-06	Lachnoanaerobaculum_umeaense	0	0	0	0	0	2	0	0	0	0	126	29	159	0	11	0	0	0	0	0	0	0	5	4	0	0	0	0	0	84	2	1	152	19	167	23	113	341	9	37	264	0	0	0	0	22	0	5
LA-07	Lachnospiraceae[G-2]_sp_oral_taxon_088	0	0	0	0	0	0	0	0	0	0	16	0	0	0	0	0	0	0	0	0	0	0	0	0	0	0	0	0	0	0	0	0	0	0	0	0	0	0	0	0	0	0	0	0	0	0	0	0
LA-08	Lachnospiraceae[G-2]_sp_oral_taxon_096	0	0	0	0	0	0	0	0	9	374	17	266	980	0	0	0	0	0	0	0	0	0	0	0	0	0	0	0	0	0	0	0	0	1	0	0	0	0	2	0	0	1	2	5	0	213	15	39
LA-09	Lachnospiraceae[G-3]_sp_oral_taxon_100	0	0	0	0	0	0	0	0	4	0	14	0	0	3	0	0	0	0	0	5	0	0	0	0	0	0	0	0	0	0	0	0	0	0	0	7	1	3	0	1	4	0	0	0	0	0	1	0
LA-10	Lachnospiraceae[G-5]_sp_oral_taxon_080	0	0	0	0	0	0	0	0	0	0	0	0	0	0	0	0	0	0	0	0	0	0	0	0	0	0	0	0	0	0	0	0	0	0	0	0	1	5	0	0	0	0	0	0	0	0	0	0
LA-11	Lachnospiraceae[G-5]_sp_oral_taxon_455	0	0	0	0	0	0	0	0	0	0	0	0	0	0	0	0	0	0	0	0	0	0	0	0	0	0	0	0	0	0	0	0	0	0	0	0	0	0	15	23	21	0	0	0	0	44	9	37
LA-12	Lachnospiraceae[G-6]_sp_oral_taxon_090	0	0	0	0	0	0	0	0	0	0	0	0	0	0	0	0	0	0	0	0	0	0	0	0	0	0	0	0	0	0	0	0	0	0	0	0	0	0	0	0	0	0	0	0	0	0	0	0
LA-13	Lachnospiraceae[G-7]_sp_oral_taxon_086	0	5	1	0	0	0	0	0	6	0	0	0	0	2	0	1	9	0	1	0	0	0	0	0	63	27	0	35	12	0	5	0	6	0	10	0	1	0	0	1	0	6	0	0	3	1	0	0
LA-14	Lachnospiraceae[G-7]_sp_oral_taxon_163	0	0	0	0	0	0	0	0	0	0	0	0	0	0	1	0	0	0	0	0	0	0	0	4	0	0	0	0	0	0	0	0	0	0	0	0	0	0	0	0	0	0	0	0	0	0	0	0
LA-15	Lachnospiraceae[G-8]_sp_oral_taxon_500	0	0	0	0	0	0	0	3	0	0	0	0	0	0	0	0	0	0	0	0	0	0	0	0	0	0	0	0	0	0	0	0	0	0	0	0	2	0	0	0	0	0	0	0	0	42	0	0
LA-16	Lactobacillus_brevis	0	4	0	0	0	0	0	0	0	0	0	0	0	0	0	0	0	0	0	0	0	0	0	0	0	0	0	0	0	0	0	0	0	0	0	0	0	0	0	0	0	0	0	0	0	0	0	0
LA-17	Lactobacillus_coleohominis	0	2	0	0	0	0	0	0	0	0	1	0	0	0	0	0	0	0	0	0	1	0	0	0	0	1	0	0	0	0	0	0	0	0	0	0	0	0	0	0	0	0	0	0	0	0	0	0
LA-18	Lactobacillus_fermentum	590	676	1691	1237	828	5831	1412	0	2718	1	2	16	0	0	0	59	14	7	148	50	0	0	1	1	0	0	2	0	0	11	6	0	0	0	0	0	0	0	0	0	1	372	18	410	1152	2	0	1
LA-20	Lactobacillus_iners	0	0	0	0	0	0	0	0	0	0	0	0	0	0	0	0	0	0	0	0	0	0	0	0	0	0	0	0	0	0	0	0	0	0	0	0	0	0	0	0	0	0	0	1	0	0	0	0
LA-21	Lactobacillus_jensenii	0	0	0	0	0	0	0	0	3	0	0	0	0	0	0	0	0	1	2	0	0	0	0	0	0	0	0	0	0	0	0	0	0	0	0	0	0	0	0	0	0	0	0	0	0	0	0	0
LA-22	Lactobacillus_kisonensis	0	0	0	0	0	0	0	0	0	0	0	0	0	0	0	0	0	0	0	0	0	0	0	0	0	0	0	0	0	0	0	0	0	0	0	0	0	0	0	0	0	0	0	0	0	0	0	0
LA-23	Lactobacillus_parafarraginis	0	0	0	0	0	0	0	0	0	0	0	0	0	0	0	0	0	0	0	0	0	0	0	0	0	0	0	0	0	0	0	0	0	0	0	0	0	0	0	0	0	0	0	0	0	0	0	0
LA-24	Lactobacillus_reuteri	0	0	0	0	0	0	0	0	0	0	0	0	0	0	0	0	0	0	0	0	0	0	0	0	0	0	0	0	0	0	0	0	0	0	0	0	0	0	0	0	0	0	0	0	0	0	0	0
LA-25	Lactobacillus_salivarius	0	0	0	1	0	0	0	0	0	0	0	0	0	2	0	1011	127	1	97	39	0	1	1	0	1	0	0	0	0	0	0	0	15	33	39	0	1	0	0	0	1	1680	257	1368	1162	0	0	0
LA-26	Lactobacillus_sp_oral_taxon_052	0	0	0	0	0	0	0	0	0	0	0	0	0	0	0	0	0	0	0	0	0	0	0	0	0	0	0	0	0	0	0	0	0	0	0	0	0	0	0	0	0	0	0	0	0	0	0	0
LA-27	Lactobacillus_vaginalis	44	77	21	0	0	0	0	0	3508	0	0	0	0	0	0	0	0	0	0	0	0	0	0	0	0	18	11	0	0	0	0	0	0	0	0	0	0	0	0	0	0	2	0	0	0	0	0	0
LA-28	Lactococcus_lactis	0	0	0	13615	94	245	685	0	0	0	40	0	0	0	0	0	0	0	0	0	0	1	0	0	0	0	2	0	0	0	0	4	10	0	0	0	0	0	0	0	0	0	0	0	0	0	0	0
LA-29	Lautropia_mirabilis	0	1	1	0	0	0	0	0	9	136	1071	0	49	44	8	33	49	9	0	0	253	914	43	429	0	0	1	0	0	1	11	46	0	0	0	803	47	534	0	0	3	1	0	0	2	124	2	10
LA-30	Lachnospiraceae[G-2]_sp_oral_taxon_088	0	0	0	0	0	0	0	0	0	2	0	0	0	0	0	0	0	0	0	0	0	0	0	0	0	0	0	0	0	0	0	0	0	0	0	0	0	0	0	0	0	0	0	0	0	0	0	0
LA-31	Lachnospiraceae[G-3]_sp_oral_taxon_100	1	0	0	0	0	0	0	0	4	0	47	0	0	0	0	0	0	0	0	26	0	0	0	0	0	0	0	0	0	0	0	0	0	0	0	1	0	0	0	0	0	0	0	0	0	0	0	0
LA-32	Lachnospiraceae[G-3]_sp_oral_taxon_100	0	1	0	0	0	0	0	0	5	0	0	0	0	0	0	0	0	0	0	2	0	0	0	0	0	0	0	0	0	0	0	1	0	0	0	0	0	0	0	0	0	0	0	0	0	0	0	0
LE-01	Leptothrix_sp_oral_taxon_024	0	0	0	0	0	0	0	0	0	0	0	0	0	0	0	0	0	0	0	0	0	0	0	0	0	0	0	0	0	0	0	0	0	0	0	0	0	0	0	0	0	0	0	0	0	0	0	0
LE-02	Leptothrix_sp_oral_taxon_025	0	0	0	0	0	0	0	0	0	0	0	0	0	0	0	0	0	0	0	0	0	0	0	0	0	0	0	0	0	0	0	0	0	0	0	0	0	0	0	0	0	0	0	0	0	0	0	0
LE-04	Leptotrichia_goodfellowii	0	0	0	0	0	0	0	268	0	0	0	0	0	13	0	2	0	0	0	1	0	0	0	0	15	24	5	0	13	0	0	0	32	0	18	6	0	3	0	2	0	0	0	0	0	0	0	0
LE-06	Leptotrichia_hongkongensis	1	0	0	0	0	0	0	0	1	26	255	2	4	115	81	237	241	1	0	0	85	1141	22	66	0	0	0	0	27	91	9	77	4	0	28	71	6	9	15	80	86	0	0	1	0	454	38	8
LE-07	Leptotrichia_shahii	0	1	0	0	0	0	0	0	0	0	316	0	0	0	2	0	0	1	0	0	0	0	0	0	0	1	1	0	0	0	0	0	0	0	0	1	0	0	0	4	0	9	10	2	3	206	166	74
LE-08	Leptotrichia_sp_oral_taxon_212	0	0	0	0	0	0	0	0	0	0	82	0	2	153	25	0	0	0	0	87	48	74	3	19	0	0	0	0	0	0	0	0	0	0	0	47	4	3	0	0	0	1	0	1	1	159	0	2
LE-09	Leptotrichia_sp_oral_taxon_215	0	0	0	0	0	0	0	0	0	0	2	0	0	0	0	0	0	0	0	0	0	0	0	0	0	0	0	0	0	0	0	0	0	0	0	0	0	0	0	0	0	0	0	0	0	0	0	0
LE-10	Leptotrichia_sp_oral_taxon_217	0	0	0	0	0	0	0	0	0	0	0	0	0	0	0	0	0	0	0	0	0	0	0	0	0	0	0	0	0	0	0	0	0	0	0	0	0	0	0	0	0	0	0	0	0	0	0	0
LE-11	Leptotrichia_sp_oral_taxon_218	0	0	0	0	0	0	0	0	0	0	0	0	0	0	0	0	0	0	0	0	0	0	0	0	0	0	0	0	0	0	0	0	0	0	0	0	0	0	0	0	0	1	0	0	0	17	0	0
LE-12	Leptotrichia_sp_oral_taxon_219	0	0	0	0	0	0	0	0	0	0	3	0	0	0	0	0	0	0	0	0	0	0	0	0	0	0	0	0	0	0	0	0	0	0	0	24	0	6	0	0	0	0	0	0	0	0	0	0
LE-13	Leptotrichia_sp_oral_taxon_221	0	0	0	0	0	0	1	0	0	0	10	0	1	0	3424	0	0	0	0	0	0	0	2	1	0	0	0	0	0	25	14	0	0	0	0	0	0	0	47	1346	1710	1	0	0	0	141	0	0
LE-14	Leptotrichia_sp_oral_taxon_223	0	0	0	0	0	0	0	0	0	0	0	0	0	0	0	0	0	0	0	0	0	0	0	0	0	0	0	0	0	0	0	0	0	0	0	0	0	0	0	0	0	0	0	0	0	0	0	0
LE-15	Leptotrichia_sp_oral_taxon_392	0	0	0	0	0	0	0	0	22	28	160	0	2	47	6	0	0	0	0	41	0	0	0	0	0	0	0	0	0	0	0	0	0	0	0	0	4	0	0	0	0	0	0	0	1	63	0	0
LE-16	Leptotrichia_sp_oral_taxon_417	0	0	0	32	3	0	0	1	66	0	426	1	1	5	1616	0	0	1	0	0	1	0	0	2	0	0	0	0	17	642	18	0	0	0	0	41	87	16	1	11	2	0	1	7	0	180	0	3
LE-17	Leptotrichia_sp_oral_taxon_462	0	0	0	0	0	0	0	0	0	0	0	0	0	0	0	0	0	0	0	0	0	0	0	0	0	0	0	0	0	0	0	0	0	0	0	0	0	0	0	0	0	0	0	0	0	0	0	0
LE-18	Leptotrichia_sp_oral_taxon_463	0	0	0	0	0	0	0	0	0	0	0	0	0	0	0	0	0	0	0	0	0	0	0	0	0	0	0	0	0	0	0	0	0	0	0	0	0	0	0	0	0	0	0	0	0	0	0	0
LE-19	Leptotrichia_sp_oral_taxon_498	0	0	0	0	0	0	0	0	0	83	107	0	0	28	52	7	9	0	0	0	0	0	0	0	0	0	0	0	1	0	0	0	0	0	0	1	0	0	1	0	1	2	3	0	0	77	0	0
LE-20	Leptotrichia_sp_oral_taxon_847	0	0	0	0	0	0	0	0	0	0	0	0	0	0	0	0	0	0	0	0	0	0	0	0	0	0	0	0	0	0	0	0	0	0	0	0	0	0	0	0	0	0	0	0	0	0	0	0
LE-21	Leptotrichia_sp_oral_taxon_879	0	0	0	0	0	0	0	0	4	2	12	0	0	2	0	0	0	0	0	1	0	1	0	2	0	0	0	0	0	0	0	1	0	0	0	1	2	8	0	0	0	0	0	0	0	3	0	0
LE-22	Leptotrichia_wadei	0	0	2	8	0	0	2	0	8	267	387	121	44	329	33	1024	710	0	0	2	79	241	31	44	0	0	0	0	78	297	26	0	6	0	1	26	15	15	13	18	12	39	163	17	8	57	0	0
LE-23	Leptotrichiaceae[G-1]_sp_oral_taxon_210	0	0	0	0	0	0	0	0	0	0	0	0	0	0	0	0	0	0	0	0	0	0	0	0	0	0	0	0	0	0	0	0	0	0	0	0	0	0	0	0	1	0	0	0	0	0	0	0
LE-24	Leptotrichiaceae[G-1]_sp_oral_taxon_220	0	0	0	0	0	0	0	0	0	0	0	0	0	0	0	0	0	0	0	0	0	0	0	0	0	0	0	0	0	0	0	0	0	0	0	0	0	0	0	0	0	0	0	0	0	0	0	0
LE-25	Leptotrichia_sp_oral_taxon_223	0	0	0	0	0	0	0	0	1	0	4	0	0	0	6	1	0	0	0	0	37	44	3	50	34	60	1	44	43	1	0	1	7	0	111	56	7	17	0	0	1	0	0	0	0	1	0	0
LE-26	Leptotrichia_sp_oral_taxon_215	1	0	0	0	0	0	0	0	8	36	383	0	16	8	46	0	0	0	0	0	14	2	19	26	0	0	0	1	6	0	0	544	0	0	9	18	84	190	1	5	29	0	0	0	2	81	0	0
LY-01	Lysinibacillus_fusiformis	0	0	0	0	0	0	0	0	0	0	0	0	0	0	0	0	0	0	0	0	0	0	0	0	0	0	0	0	0	0	0	0	0	0	0	0	0	0	0	0	0	0	0	0	0	0	0	0
ME-01	Megasphaera_micronuciformis	0	0	0	0	0	0	0	0	0	0	22	0	0	3	1014	21	32	7	55	225	11	0	407	424	0	0	0	0	16	115	11	76	1	0	0	0	58	62	17	258	296	405	117	120	44	513	31	1381
ME-02	Megasphaera_sp_oral_taxon_123	0	0	0	0	0	0	0	0	0	0	0	0	0	0	0	20	11	0	4	3	0	0	0	0	1	0	1	0	23	1	25	0	3	0	18	0	0	0	0	0	0	182	99	153	11	0	0	6
ME-03	Megasphaera_sp_oral_taxon_123	0	0	0	0	0	0	0	0	0	0	0	0	0	0	0	7	0	0	2	1	0	0	0	0	1	0	0	0	4	0	0	0	11	0	0	0	0	0	0	0	0	0	0	0	0	0	0	5
ME-04	Megasphaera_sp_oral_taxon_841	0	0	0	0	0	0	0	0	0	0	0	0	0	0	0	0	0	0	0	0	0	0	0	0	0	0	0	0	0	0	0	0	0	0	0	0	0	0	0	0	0	0	0	0	0	0	0	0
MI-01	Microbacterium_sp_oral_taxon_185	0	0	0	0	0	0	0	0	0	0	0	0	0	0	0	0	0	0	0	0	0	0	0	0	0	0	0	0	0	0	0	0	0	0	0	0	0	0	0	0	0	0	0	0	0	0	0	0
MI-02	Mitsuokella_multacida	0	0	0	0	0	0	0	0	0	0	0	0	0	0	0	0	0	0	0	0	0	0	0	0	0	0	0	0	0	0	0	0	0	0	0	0	0	0	0	0	0	0	0	0	0	0	0	0
MI-03	Mitsuokella_sp_oral_taxon_131	0	0	0	0	0	0	0	0	0	0	0	0	0	0	0	0	0	0	3	11	0	0	0	0	0	0	0	0	0	0	0	0	0	0	0	0	0	0	0	0	0	387	467	44	83	0	0	0
MI-04	Mitsuokella_sp_oral_taxon_521	0	0	0	0	0	0	0	0	0	0	0	0	0	0	0	0	0	0	0	0	0	0	0	0	0	0	0	0	0	0	0	0	0	0	0	0	0	0	0	0	0	0	23	1	0	0	0	0
MI-05	Mitsuokella_sp_oral_taxon_521	0	0	0	0	0	0	0	0	0	0	0	0	0	0	0	0	0	0	1	0	0	0	0	0	0	0	0	0	0	0	0	0	0	0	0	0	0	0	0	0	0	4	5	0	0	0	0	0
MI-06	Mitsuokella_sp_oral_taxon_521	0	0	0	0	0	0	0	0	0	0	0	0	0	0	0	0	0	0	0	0	0	0	0	0	0	0	0	0	0	0	0	0	0	0	0	0	0	0	0	0	0	0	0	0	0	0	0	0
MO-01	Mobiluncus_mulieris	0	0	0	0	0	0	0	0	0	0	0	0	0	0	0	0	0	0	0	0	0	0	0	0	0	0	0	0	0	0	0	0	0	0	0	0	0	0	0	0	0	0	0	0	0	0	0	0
MO-02	Mogibacterium_diversum	0	0	0	0	0	0	0	0	0	0	0	0	0	0	0	0	0	0	0	0	0	0	0	0	0	0	0	0	0	0	0	0	0	0	0	0	0	0	0	0	0	0	0	0	0	0	0	0
MO-03	Mogibacterium_pumilum	0	0	0	0	0	0	0	1	0	0	0	0	0	0	0	0	0	0	0	0	0	0	0	0	0	0	0	0	0	0	0	0	0	0	0	0	0	0	0	0	0	0	0	0	0	0	0	0
MO-04	Mogibacterium_timidum	0	1	0	0	1	0	0	14	224	0	0	0	0	0	3	1	0	0	0	0	0	0	0	0	0	0	0	0	0	1	0	0	1	0	1	0	14	0	0	5	5	0	0	0	0	0	0	2
MO-05	Mollicutes[G-1]_sp_oral_taxon_504	0	0	0	0	0	0	0	0	0	0	0	0	0	0	0	0	0	0	0	0	0	0	0	0	0	0	0	0	0	0	0	0	0	0	0	0	0	0	0	0	0	0	0	0	0	0	0	0
MO-06	Mollicutes[G-2]_sp_oral_taxon_906	0	0	0	0	0	0	0	0	0	0	0	0	0	0	0	0	0	0	0	0	0	0	0	0	0	0	0	0	0	0	0	0	0	0	0	0	0	0	0	0	0	0	0	0	0	0	0	0
MY-01	Mycobacterium_leprae	0	0	0	0	0	0	0	0	0	0	0	0	0	0	0	0	0	0	0	0	0	0	0	0	0	0	0	0	0	0	0	0	0	0	0	0	0	0	0	0	0	0	0	0	0	0	0	0
MY-02	Mycoplasma_buccale	0	0	0	0	0	0	0	0	0	0	0	0	0	0	0	0	0	0	0	0	0	0	0	0	0	0	0	0	0	0	0	0	0	0	0	0	0	0	0	0	0	0	0	0	0	0	0	0
MY-03	Mycoplasma_faucium	0	0	0	0	0	0	0	0	58	0	0	0	0	0	2	0	0	0	0	0	0	0	0	0	0	0	0	0	1	0	0	0	0	0	0	0	0	0	0	0	0	9	0	8	1	10	0	0
MY-04	Mycoplasma_fermentans	0	0	0	0	0	0	0	0	0	0	0	0	0	0	0	0	0	0	0	0	0	0	0	0	0	0	0	0	0	0	0	0	0	0	0	0	0	0	0	0	0	0	0	0	0	0	0	0
MY-05	Mycoplasma_genitalium	0	0	0	0	0	0	0	0	0	0	0	0	0	0	0	0	0	0	0	0	0	0	0	0	0	0	0	0	0	0	0	0	0	0	0	0	0	0	0	0	0	0	0	0	0	0	0	0
MY-06	Mycoplasma_hominis	0	0	0	0	0	0	0	0	0	0	0	0	0	0	0	0	0	0	0	0	0	0	0	0	0	0	0	0	0	0	0	0	0	0	0	0	0	0	0	0	0	0	0	0	0	0	0	0
MY-07	Mycoplasma_lipophilum	0	0	0	0	0	0	0	0	0	0	0	0	0	0	0	0	0	0	0	0	0	0	0	0	0	0	0	0	0	0	0	0	0	0	0	0	0	0	0	0	0	0	0	0	0	0	0	0
MY-08	Mycoplasma_orale	0	0	0	0	0	0	0	0	0	0	0	0	0	0	0	0	0	0	0	0	0	0	0	0	0	0	0	0	0	0	0	0	0	0	0	0	0	0	0	0	0	0	0	0	0	0	0	0
MY-09	Mycoplasma_pneumoniae	0	0	0	0	0	0	0	0	0	0	0	0	0	0	0	0	0	0	0	0	0	0	0	0	0	0	0	0	0	0	0	0	0	0	0	0	0	0	0	0	0	0	0	0	0	0	0	0
MY-10	Mycoplasma_salivarium	0	0	0	0	0	0	0	0	200	0	0	0	0	0	0	2	9	0	0	0	3	0	2	6	0	0	0	0	0	0	0	10	0	0	0	0	0	0	0	0	0	5	0	6	0	0	0	0
NE-01	Neisseria_bacilliformis	0	0	0	0	0	0	0	0	0	0	19	0	0	2	1	3	7	0	0	0	0	0	0	0	0	0	0	0	0	0	0	19	0	0	0	5	0	0	0	3	1	0	0	0	0	0	0	0
NE-02	Neisseria_elongata	0	0	0	0	0	0	0	0	0	51	305	0	0	12	0	0	0	0	0	1	0	7	0	4	0	0	0	0	0	1	0	0	0	0	0	247	37	13	0	12	6	0	0	0	1	16	0	0
NE-03	Neisseria_flavescens	1	0	0	6	0	0	0	0	0	24	449	0	46	3	0	1	0	0	0	0	0	1	3	0	0	0	0	0	0	0	0	4	0	0	0	21	290	247	0	0	1	0	0	0	9	278	5	0
NE-04	Neisseria_gonorrhoeae	0	0	0	0	0	0	0	0	0	0	0	0	0	0	0	0	0	0	0	0	0	0	0	0	0	0	0	0	0	0	0	0	0	0	0	0	0	0	0	0	0	0	0	0	0	0	0	0
NE-05	Neisseria_lactamica	0	0	0	0	0	0	0	0	0	0	0	0	0	0	0	0	0	0	0	0	0	0	0	0	0	0	0	0	0	0	0	0	0	0	0	0	0	0	0	0	0	0	0	0	0	0	0	0
NE-06	Neisseria_meningitidis	0	0	0	0	0	0	0	0	0	0	0	0	0	0	0	0	0	0	0	0	0	0	0	0	0	0	0	0	0	0	0	1	0	0	0	2	8	27	0	0	6	0	0	0	0	0	0	0
NE-08	Neisseria_pharyngis	0	0	0	1	0	0	0	0	0	0	121	0	1	0	0	0	0	0	0	31	0	0	0	0	0	0	0	0	0	0	0	0	0	0	0	0	0	0	0	0	0	0	0	0	0	0	0	0
NE-09	Neisseria_sicca	0	0	0	0	0	0	0	0	0	0	7	0	0	0	0	0	0	0	0	0	0	0	0	0	0	0	0	0	0	0	0	1	0	0	0	0	1	4	0	0	0	0	0	0	0	0	0	0
NE-10	Neisseria_sp_oral_taxon_018	0	0	0	0	0	0	0	0	0	0	0	0	0	0	0	0	0	0	0	0	0	0	0	0	0	0	0	0	0	0	0	0	0	0	0	0	0	0	0	0	0	0	0	0	0	0	0	0
NE-11	Neisseria_sp_oral_taxon_020	0	0	0	0	0	0	0	0	0	0	0	0	0	0	0	0	0	0	0	0	0	0	0	0	0	0	0	0	0	0	0	0	0	0	0	0	0	0	0	0	0	0	0	0	0	0	0	0
NE-12	Neisseria_sp_oral_taxon_499	0	0	0	0	0	0	0	0	0	0	0	0	0	0	0	0	0	0	0	0	0	0	0	0	0	0	0	0	0	1	0	42	0	0	0	0	0	0	0	4	8	0	0	0	0	0	0	0
NE-13	Neisseria_sp_oral_taxon_523	0	0	0	0	0	0	0	0	0	0	0	0	0	0	0	0	0	0	0	0	0	0	0	0	0	0	0	0	0	0	0	0	0	0	0	0	0	0	0	0	0	0	0	0	0	0	0	0
NE-14	Neisseria_weaveri	0	0	0	0	0	0	0	0	0	0	0	0	0	0	0	0	0	0	0	0	0	0	0	0	0	0	0	0	0	0	0	0	0	0	0	0	0	0	0	0	0	0	0	0	0	0	0	0
NE-15	Neisseria_pharyngis	0	0	0	0	0	0	0	0	0	0	15	0	0	0	0	0	0	0	0	0	0	0	0	0	0	0	0	0	0	0	0	0	0	0	0	0	0	0	0	0	0	0	0	0	0	12	0	0
NE-16	Neisseria_flavescens	0	0	0	1	0	0	0	0	0	0	1	0	0	0	0	0	0	0	0	0	0	0	0	0	0	0	0	0	0	0	0	0	0	0	2	0	0	0	0	0	8	0	0	0	0	0	0	0
NE-17	Neisseria_subflava	0	0	0	0	0	0	0	0	0	0	0	0	0	0	0	0	0	0	0	0	0	0	0	0	0	0	0	0	0	0	0	0	0	0	0	0	0	0	0	0	3	0	0	0	0	19	0	0
OL-01	Olsenella_profusa	0	0	0	0	0	0	0	2	0	0	0	0	0	0	2	0	0	0	0	0	0	0	0	0	0	0	16	0	0	0	0	0	0	0	0	0	0	0	0	0	0	0	0	0	0	0	0	0
OL-02	Olsenella_sp_oral_taxon_807	0	0	0	0	0	0	0	2	14	0	34	0	0	1	0	35	9	0	0	0	0	0	0	0	62	45	7	42	45	2	70	0	45	1	81	0	4	2	0	2	0	107	19	26	3	7	1	13
OL-03	Olsenella_sp_oral_taxon_809	2	0	1	0	0	0	0	1	3	0	0	1	0	0	11	3	2	0	1	8	0	0	0	0	2	0	0	0	2	1	0	0	1	0	0	0	0	0	0	0	0	1	0	2	0	0	0	0
OL-04	Olsenella_uli	0	0	0	0	0	0	0	0	202	0	0	0	0	0	0	1	0	0	1	0	0	0	0	0	0	0	0	0	0	0	0	0	0	0	0	0	4	0	0	0	0	35	1	8	0	0	0	0
OR-01	Oribacterium_sinus	1	0	0	0	0	0	0	1	0	74	40	697	3952	5	40	0	0	0	2	0	83	0	99	635	1	1	0	0	1	24	0	150	1	0	0	72	373	2649	0	4	19	9	0	0	3	253	10	83
OR-03	Oribacterium_sp_oral_taxon_102	0	0	0	0	0	0	0	0	335	0	0	0	0	0	0	0	0	0	0	0	0	0	0	0	0	1	0	0	0	0	0	0	2	1	1	0	0	0	0	0	0	0	0	0	0	0	0	0
OR-04	Oribacterium_sp_oral_taxon_108	0	0	0	0	1	0	0	0	0	0	0	0	0	0	6	0	0	0	0	0	0	0	0	0	0	0	0	0	1	0	0	0	0	0	0	0	9	16	0	0	0	0	0	0	0	1	0	0
OR-05	Oribacterium_sp_oral_taxon_108	2	0	0	0	0	0	0	0	0	0	3	395	418	3	80	9	0	0	0	0	93	0	173	1866	0	0	0	0	7	97	8	0	13	1	0	0	35	69	6	69	216	204	3	5	83	208	0	270
OR-06	Oribacterium_sp_oral_taxon_108	0	0	0	0	0	0	0	0	0	25	1	0	0	0	36	0	0	0	0	0	0	0	0	5	0	0	0	0	0	0	0	0	0	0	0	0	1	1	0	0	0	1	0	0	0	50	0	115
OT-01	Ottowia_sp_oral_taxon_894	0	0	0	0	0	0	0	0	0	0	0	0	0	0	0	0	0	0	0	0	0	0	2	1	0	0	0	0	0	0	0	0	0	0	0	0	0	0	0	0	0	0	0	0	0	0	0	0
OT-02	Ottowia_sp_oral_taxon_894	0	0	0	0	0	0	0	0	0	0	2	0	0	0	0	0	0	0	0	0	0	0	0	0	0	0	0	0	0	0	0	0	0	0	0	0	0	0	0	0	0	0	0	0	0	0	0	0
PA-01	Paenibacillus_sp_oral_taxon_786	0	0	0	0	0	0	0	0	0	0	0	0	0	0	0	0	0	0	0	0	0	0	0	0	0	0	0	0	0	0	0	0	0	0	0	0	0	0	0	0	0	0	0	0	0	0	0	0
PA-02	Parascardovia_denticolens	0	0	0	0	0	0	0	0	55	1	0	0	0	0	0	0	0	0	0	0	0	0	0	0	0	41	3	2	42	1	4	0	6	0	27	0	0	0	0	2	0	53	6	40	1	0	0	0
PA-03	Parvimonas_micra	3	4	0	0	1	0	0	40	2598	0	42	0	0	1	53	1	1	6	9	6	65	28	11	36	44	1	3	0	1	1	0	2	144	41	128	7	75	1	0	14	6	161	36	266	19	68	0	4
PA-04	Parvimonas_sp_oral_taxon_110	0	0	0	0	0	0	0	0	0	0	23	0	0	0	0	0	0	0	0	0	0	0	0	0	0	0	2	0	1	0	1	0	0	0	0	0	0	0	0	0	0	0	0	0	0	0	0	0
PE-01	Peptococcus_sp_oral_taxon_167	0	0	0	0	0	0	0	0	0	0	10	0	0	3	0	0	1	0	0	0	7	0	1	0	0	0	0	0	0	0	0	0	0	0	0	0	0	0	0	0	0	0	0	0	0	0	0	0
PE-02	Peptococcus_sp_oral_taxon_168	0	0	0	0	0	0	0	0	0	0	0	0	0	0	0	0	0	0	0	0	0	0	0	0	34	0	0	0	0	0	0	1	0	0	26	0	0	0	0	0	0	0	0	0	0	0	0	0
PE-03	Peptoniphilus_asaccharolyticus	0	0	0	0	0	0	0	0	0	0	0	0	0	0	0	0	0	0	0	0	0	0	0	0	0	0	0	0	0	0	0	0	0	0	0	0	0	0	0	0	0	0	0	0	0	0	0	0
PE-04	Peptoniphilus_indolicus	0	0	0	0	0	0	0	0	0	0	0	0	0	0	0	0	0	0	0	0	0	0	0	0	0	0	0	0	0	0	0	0	0	0	0	0	0	0	0	0	0	0	0	0	0	0	0	0
PE-05	Peptoniphilus_lacrimalis	0	0	0	0	0	0	0	0	0	0	0	0	0	0	0	0	0	0	0	0	0	0	0	0	0	0	0	0	0	0	0	0	0	0	0	0	0	0	0	0	0	0	0	0	0	0	0	0
PE-06	Peptoniphilus_sp_oral_taxon_375	0	0	0	0	0	0	0	0	0	0	0	0	0	0	0	0	0	0	0	0	0	0	0	0	0	0	0	0	0	0	0	0	0	0	0	0	0	0	0	0	0	0	0	0	0	0	0	0
PE-07	Peptoniphilus_sp_oral_taxon_386	0	0	0	0	0	0	0	0	0	0	0	0	0	0	0	0	0	0	0	0	0	0	0	0	0	0	0	0	0	0	0	0	0	0	0	0	0	0	0	0	0	0	0	0	0	0	0	0
PE-08	Peptoniphilus_sp_oral_taxon_836	0	0	0	0	0	0	0	0	0	0	0	0	0	0	0	0	0	0	0	0	0	0	0	0	0	0	0	0	0	0	0	0	9	0	5	0	2	0	0	0	0	1	0	2	0	24	0	7
PE-09	Peptostreptococcaceae[11][G-1]_sp_oral_taxon_383	0	0	0	0	0	0	0	0	0	0	2	0	0	0	0	0	0	0	0	0	0	0	0	0	0	0	0	0	0	0	0	0	0	0	0	0	0	0	0	0	0	0	0	0	0	0	0	0
PE-10	Peptostreptococcaceae[11][G-2]_sp_oral_taxon_091	0	0	0	0	0	0	0	2	0	0	0	0	0	0	0	0	0	0	0	0	1	0	0	0	0	0	0	0	0	0	0	0	0	0	0	0	3	0	0	1	11	0	0	0	0	0	0	0
PE-11	Peptostreptococcaceae[11][G-3]_sp_oral_taxon_382	0	0	0	0	0	0	0	0	0	0	0	0	0	0	0	0	0	0	0	0	0	0	0	0	0	0	0	0	0	0	0	0	0	0	0	0	0	0	0	0	0	0	0	0	0	0	0	0
PE-12	Peptostreptococcaceae[11][G-3]_sp_oral_taxon_495	0	0	0	0	0	0	0	0	0	0	0	0	0	0	0	0	0	0	0	0	0	0	0	0	0	0	0	0	0	0	0	0	0	0	0	0	0	0	0	0	0	0	0	0	0	0	0	0
PE-13	Peptostreptococcaceae[11][G-4]_sp_oral_taxon_103	0	0	0	0	0	0	0	0	0	0	0	0	0	0	0	0	0	0	0	0	0	0	0	0	0	0	0	0	0	0	0	0	0	0	0	0	0	0	0	0	0	0	0	0	0	0	0	0
PE-14	Peptostreptococcaceae[11][G-4]_sp_oral_taxon_369	2	0	0	0	0	0	0	5	6	0	42	0	0	0	0	2	0	0	1	0	0	0	0	0	0	0	0	0	0	0	0	0	0	0	0	0	4	0	0	0	0	120	0	3	2	0	0	2
PE-15	Peptostreptococcaceae[11][G-5]_sp_oral_taxon_493	0	0	0	0	0	0	0	0	0	0	0	0	0	0	0	0	0	0	0	0	0	0	0	0	0	0	0	0	0	0	0	0	0	0	0	0	0	0	0	0	0	0	0	0	0	0	0	0
PE-16	Peptostreptococcaceae[11][G-7]_sp_oral_taxon_081	0	0	0	0	0	0	0	0	0	0	0	0	0	0	0	6	2	0	0	0	0	0	0	0	0	0	0	0	0	0	0	0	0	0	0	0	0	0	0	0	0	213	17	43	8	0	0	0
PE-17	Peptostreptococcaceae[11][G-7]_sp_oral_taxon_106	0	0	0	0	0	0	0	0	0	0	0	0	0	0	0	0	0	0	0	0	0	0	0	0	0	0	0	0	0	0	0	0	0	0	0	0	0	0	0	0	0	0	0	0	0	0	0	0
PE-18	Peptostreptococcaceae[13][G-1]_sp_oral_taxon_113	4	0	1	0	0	0	0	0	0	0	37	0	0	0	5	0	3	0	0	0	0	0	0	0	0	0	0	0	0	0	0	0	0	0	0	0	0	0	0	0	0	0	0	0	0	0	0	0
PE-19	Peptostreptococcaceae[13][G-2]_sp_oral_taxon_790	0	0	0	0	0	0	0	0	0	0	0	0	0	0	0	0	0	0	0	0	0	0	0	0	0	0	0	0	0	0	0	0	0	0	0	0	0	0	0	0	0	0	0	0	0	0	0	0
PE-20	Peptostreptococcus_anaerobius	0	0	0	0	0	0	0	0	0	0	0	0	0	0	0	0	0	0	0	0	0	0	0	0	0	0	0	0	0	0	0	0	0	0	0	0	0	0	0	0	0	0	0	0	0	0	0	0
PE-21	Peptostreptococcus_stomatis	0	0	1	0	1	0	0	145	39	0	92	0	0	0	0	0	0	1	0	0	2	0	21	3	0	2	0	0	0	0	0	0	21	0	1	0	34	22	0	0	0	0	0	4	1	22	11	15
PE-22	Peptococcus_sp_oral_taxon_167	0	0	0	0	0	0	0	0	0	0	14	0	0	0	0	0	8	0	0	0	34	0	0	0	0	0	0	0	0	0	0	0	0	0	0	0	0	0	0	0	0	6	4	9	0	0	0	0
PE-23	Peptostreptococcaceae[11][G-2]_sp_oral_taxon_091	0	0	0	0	0	0	0	0	0	0	0	0	0	0	0	0	0	0	0	0	0	0	0	0	0	0	0	0	0	0	0	0	0	0	0	0	0	0	0	0	0	0	0	0	0	0	0	0
PE-24	Peptostreptococcaceae[11][G-2]_sp_oral_taxon_091	0	0	0	0	0	0	0	0	0	0	0	0	0	0	0	0	0	0	0	0	0	0	0	0	0	0	0	0	0	0	0	0	0	0	0	0	0	0	0	0	0	0	0	0	0	0	0	0
PO-01	Porphyromonas_asaccharolytica	0	0	0	0	0	0	0	0	0	0	0	0	0	0	0	0	0	0	0	0	0	0	0	0	0	0	0	0	0	0	0	0	0	0	0	0	0	0	0	0	0	0	0	0	0	0	0	0
PO-02	Porphyromonas_catoniae	0	0	0	0	0	0	0	0	0	0	0	0	0	0	0	0	0	0	0	0	0	0	0	0	0	0	0	0	0	0	0	0	0	0	0	0	0	0	0	0	0	0	0	0	0	0	0	0
PO-03	Porphyromonas_endodontalis	3	0	0	0	0	0	0	0	0	0	9	0	0	0	0	0	0	1	5	33	1	0	0	0	0	0	0	0	0	0	0	0	258	0	289	0	24	27	0	0	0	2077	4	222	34	20	1	0
PO-05	Porphyromonas_gingivalis	0	0	0	1	0	0	0	0	1	0	15	0	1	0	0	0	0	0	0	13	0	0	0	0	0	0	0	0	0	0	0	2	0	0	0	9	66	3	0	0	0	0	0	0	0	0	0	0
PO-06	Porphyromonas_sp_oral_taxon_275	0	0	0	0	0	0	0	0	0	0	0	0	0	0	0	0	0	0	0	0	0	0	0	0	0	0	0	0	0	0	0	0	0	0	0	0	1	0	0	0	0	0	0	0	0	0	0	0
PO-09	Porphyromonas_sp_oral_taxon_279	0	1	0	9	0	0	0	1	93	0	641	0	69	0	12	3	0	5	1	0	13	1	1	6	0	0	0	0	2	0	1	0	0	0	0	128	165	356	0	4	0	0	2	0	1	188	1	1
PO-10	Porphyromonas_sp_oral_taxon_284	0	0	0	0	0	0	0	0	0	2	2	0	0	0	0	0	0	0	0	0	0	0	0	0	0	0	0	0	0	0	0	0	0	0	0	0	0	0	0	0	0	0	0	0	0	0	0	0
PO-11	Porphyromonas_sp_oral_taxon_285	0	0	0	1	0	0	0	0	0	0	0	0	0	0	0	0	0	0	0	0	0	0	0	0	0	0	0	0	0	0	0	0	0	0	0	0	0	0	0	0	0	0	0	0	0	0	0	0
PO-12	Porphyromonas_sp_oral_taxon_395	0	0	0	17	0	0	0	0	0	0	0	0	0	0	0	31	0	0	0	0	0	0	0	0	0	0	0	0	0	0	0	0	0	0	1	0	0	0	0	0	0	5	0	0	0	10	0	0
PO-13	Porphyromonas_uenonis	0	0	0	0	0	0	0	0	0	0	0	0	0	0	0	0	0	0	0	0	1	0	0	0	0	0	0	0	0	0	0	8	0	0	0	0	0	0	0	0	0	10	0	4	2	0	0	0
PO-14	Porphyromonas_catoniae	0	0	0	0	0	0	0	0	0	0	0	0	0	0	0	0	0	0	0	0	0	0	0	0	0	0	0	0	0	0	0	0	0	0	0	0	0	0	0	0	0	0	0	0	0	0	0	0
PO-15	Porphyromonas_catoniae	0	0	0	0	0	0	0	0	0	0	0	0	0	0	0	0	0	0	0	0	0	0	0	0	0	0	0	0	0	0	0	0	0	0	0	0	0	0	0	0	0	0	0	0	0	0	0	0
PO-16	Porphyromonas_catoniae	0	0	0	0	0	0	0	0	0	0	0	0	0	0	0	0	0	0	0	0	0	0	0	0	0	0	0	0	0	0	0	0	0	0	0	0	0	0	0	0	0	0	0	0	0	0	0	0
PO-17	Porphyromonas_catoniae	0	0	0	0	0	0	0	0	0	0	15	0	0	0	0	0	0	0	0	0	0	0	0	0	0	0	0	0	0	0	0	0	0	0	0	0	0	0	0	0	0	0	0	0	0	29	0	0
PO-18	Porphyromonas_catoniae	0	0	0	0	0	0	0	0	0	0	0	0	0	0	0	0	0	0	0	0	0	0	0	0	0	0	0	0	0	0	0	0	0	0	0	0	0	0	0	0	0	0	0	0	0	0	0	0
PO-19	Porphyromonas_sp_oral_taxon_275	0	0	0	0	0	0	0	0	0	56	451	0	27	0	0	0	0	0	0	0	0	0	0	0	0	0	0	0	0	0	0	0	0	0	1	0	0	0	0	0	0	1	0	0	0	0	0	0
PO-20	Porphyromonas_sp_oral_taxon_275	0	0	0	0	0	0	0	0	0	0	0	0	0	0	0	0	0	0	0	0	0	0	0	0	0	0	0	0	0	0	0	0	0	0	0	0	0	0	0	0	0	0	0	0	0	0	0	0
PO-21	Porphyromonas_sp_oral_taxon_277	0	0	0	0	0	0	0	0	0	0	0	0	0	0	0	0	0	0	0	0	0	0	0	0	0	0	0	0	0	0	0	0	0	0	0	0	0	0	0	0	0	0	0	0	0	0	0	0
PO-22	Porphyromonas_sp_oral_taxon_277	0	0	0	0	0	0	0	0	0	0	15	0	0	0	0	0	0	0	0	0	0	0	0	0	0	0	0	0	0	0	0	0	0	0	0	0	0	0	0	0	0	0	0	0	0	0	0	0
PO-23	Porphyromonas_sp_oral_taxon_278	0	0	0	0	0	0	0	0	0	1	2	0	0	0	0	0	0	0	0	0	0	0	0	0	0	0	0	0	0	0	0	0	0	0	0	2	0	2	0	0	0	0	0	0	0	2	0	0
PO-24	Porphyromonas_sp_oral_taxon_279	0	0	0	0	0	0	0	0	0	0	25	0	0	0	6	0	0	1	0	1	0	4	0	0	0	0	0	0	0	0	0	0	0	0	0	0	1	4	0	0	0	0	0	0	0	0	0	0
PO-25	Porphyromonas_sp_oral_taxon_279	0	0	0	0	0	0	0	0	1	0	2	0	0	0	0	0	0	0	0	0	0	0	0	0	0	0	0	0	0	0	0	0	0	0	0	0	7	0	0	0	0	0	0	0	0	2	0	0
PR-01	Prevotella_baroniae	0	0	0	0	0	0	0	0	0	0	0	0	0	0	0	0	0	0	0	0	0	0	0	1	0	0	0	0	0	0	0	0	0	0	0	0	3	0	0	0	0	3	0	23	0	0	0	0
PR-02	Prevotella_bivia	0	0	0	0	0	0	0	0	0	0	0	0	0	0	0	0	0	0	0	0	0	0	0	0	0	0	0	0	0	0	0	0	0	0	0	0	0	0	0	0	0	0	0	0	0	0	0	0
PR-03	Prevotella_buccae	0	0	0	0	0	0	0	0	55	0	1	0	0	0	0	1	0	0	0	0	0	0	0	0	0	0	0	0	0	0	0	0	0	0	0	0	10	0	0	0	0	3	0	1	0	0	0	1
PR-04	Prevotella_buccalis	0	0	0	0	0	0	0	0	0	0	0	0	0	0	0	0	0	0	0	0	0	0	0	0	0	0	0	0	0	0	0	0	0	0	0	0	0	0	0	0	0	0	0	0	0	0	0	0
PR-05	Prevotella_dentalis	0	0	0	0	0	0	0	0	0	0	0	0	0	0	0	0	0	0	0	0	0	0	0	0	0	0	0	0	0	0	0	0	0	0	0	0	8	0	0	0	0	0	0	0	0	0	0	0
PR-06	Prevotella_denticola	0	2	0	0	0	0	0	455	707	0	7	0	0	2	11	137	48	5	32	2	43	40	66	49	0	0	12	0	7	6	6	124	92	92	135	46	185	2	1	3	2	1047	3975	526	43	41	1	93
PR-07	Prevotella_enoeca	0	0	0	0	0	0	0	0	0	0	0	0	0	0	0	0	0	0	0	0	0	1	0	0	0	0	0	0	0	0	0	0	0	0	0	0	0	0	0	0	0	0	0	0	0	0	0	0
PR-08	Prevotella_fusca	0	0	0	0	0	0	0	0	0	0	0	0	0	0	0	0	0	0	0	0	0	0	0	0	0	0	0	0	0	0	0	0	0	0	0	0	0	0	0	0	0	0	0	0	0	0	0	0
PR-09	Prevotella_histicola	0	0	0	0	0	0	0	0	0	2	15	0	0	3	763	72	184	41	1189	888	0	0	0	1	0	0	0	0	2	2583	36	607	0	0	0	0	42	27	21	1170	358	720	567	397	275	219	14	676
PR-10	Prevotella_intermedia	0	0	0	0	0	0	0	0	0	0	0	0	0	0	0	0	0	0	0	0	0	0	0	0	0	0	0	0	0	0	0	0	0	0	0	0	0	0	0	0	0	0	0	0	0	0	0	0
PR-11	Prevotella_loescheii	0	0	0	0	0	0	0	0	0	0	0	0	0	0	0	0	0	0	0	0	0	0	0	0	0	0	0	0	0	0	0	0	0	0	0	0	0	0	0	0	0	0	0	0	0	0	0	0
PR-12	Prevotella_maculosa	0	0	0	0	0	0	0	0	42	12	8	0	0	0	0	1	0	0	0	0	0	0	1	0	0	0	0	0	8	5	0	1	0	0	0	0	2	0	0	2	0	0	0	0	0	4	0	20
PR-13	Prevotella_marshii	0	0	0	0	0	0	0	0	0	0	0	0	0	0	0	0	0	0	0	0	0	0	0	0	0	0	0	0	0	0	0	0	0	0	0	0	0	0	0	0	0	0	0	0	0	0	0	0
PR-14	Prevotella_melaninogenica	2	1	0	18	0	0	0	34	23	1968	457	14262	12139	58	12772	425	334	1	0	7	531	70	6418	1514	11	27	0	20	1	293	11	11386	0	0	28	61	2252	1435	78	2950	2440	2	2	10	6	1244	46	3227
PR-15	Prevotella_micans	0	0	0	0	0	0	0	0	0	0	0	0	0	0	0	3	0	0	0	0	0	0	0	0	0	0	0	0	0	0	0	0	0	0	0	0	0	0	0	0	0	7	0	0	0	0	0	0
PR-16	Prevotella_multiformis	0	0	0	0	0	0	0	0	0	0	0	0	0	0	1	0	0	0	0	0	0	0	0	0	0	0	0	0	0	0	0	1	0	0	0	0	0	0	0	0	0	47	2	26	2	0	0	0
PR-17	Prevotella_multisaccharivorax	0	0	0	0	0	0	0	0	0	0	0	0	0	0	0	0	0	0	0	0	0	0	0	0	0	0	0	0	0	0	0	0	0	0	0	0	0	0	0	0	0	0	0	0	0	0	0	0
PR-18	Prevotella_nigrescens	0	0	0	0	0	0	0	501	1448	1	24	0	0	7	44	103	42	0	13	14	71	68	116	60	6	0	0	0	0	40	2	221	0	0	6	0	227	10	0	8	0	106	17	267	14	42	0	74
PR-19	Prevotella_oralis	0	0	0	0	0	0	0	0	902	0	0	0	0	0	0	0	0	0	0	2	11	5	13	1	0	0	0	0	0	1	0	1	0	0	0	0	8	4	0	1	0	155	4	38	4	1	0	12
PR-20	Prevotella_oris	2	50	1	0	0	0	0	1150	1997	0	21	0	0	22	18	262	274	9	26	12	261	184	119	207	18	28	37	61	19	18	21	114	106	567	157	0	126	0	0	25	1	565	286	513	65	159	2	243
PR-21	Prevotella_oulorum	0	7	0	0	0	0	0	80	1100	0	7	0	0	1	459	51	58	0	1	0	5	11	17	68	0	0	0	0	57	53	9	0	88	30	90	0	7	0	0	0	0	309	817	202	6	59	3	20
PR-22	Prevotella_pallens	0	0	0	0	0	0	0	0	0	0	0	0	1	0	0	0	0	0	0	0	78	6	2040	652	0	1	0	0	0	0	0	1	0	0	0	3	27	51	7	203	45	9	0	2	1	544	11	1198
PR-23	Prevotella_pleuritidis	0	0	0	0	0	0	0	0	43	0	0	0	0	0	0	0	0	3	0	0	0	0	0	0	1	0	0	0	0	0	0	0	2	0	0	0	0	0	0	0	0	0	0	0	0	5	0	0
PR-24	Prevotella_saccharolytica	0	0	0	0	0	0	0	0	0	0	0	0	0	0	0	0	0	0	0	0	0	0	0	0	0	0	0	0	0	0	0	0	0	0	0	0	0	0	0	0	0	0	0	0	0	0	0	0
PR-25	Prevotella_salivae	0	0	0	0	0	0	0	1	0	188	1	358	105	10	1839	0	0	0	1	2	133	21	1748	1794	11	19	0	0	0	419	0	0	0	1	0	1	312	238	105	2818	1046	913	155	429	225	879	13	2554
PR-26	Prevotella_scopos	0	0	0	0	0	0	0	0	0	0	11	0	0	0	0	0	0	0	0	0	0	0	0	0	0	0	0	0	0	0	0	0	0	0	0	0	0	0	0	0	0	0	0	0	0	13	0	0
PR-27	Prevotella_shahii	0	0	0	0	0	0	0	0	0	0	0	0	0	0	0	0	0	0	0	0	0	0	0	0	0	0	0	0	0	0	0	0	0	0	0	0	0	0	0	0	0	0	0	0	0	0	0	0
PR-28	Prevotella_sp_oral_taxon_292	0	0	0	0	0	0	0	64	0	0	3	0	0	0	0	0	0	0	0	0	0	0	0	0	0	0	0	0	0	0	0	0	0	0	0	0	4	0	0	0	0	30	22	19	1	0	0	0
PR-29	Prevotella_sp_oral_taxon_292	0	0	0	0	0	0	0	0	0	0	0	0	0	0	0	0	0	0	0	0	0	0	0	0	0	0	0	0	0	0	0	0	0	0	0	0	0	0	0	0	0	0	0	0	0	0	0	0
PR-30	Prevotella_sp_oral_taxon_293	0	0	0	0	0	0	0	0	0	0	0	0	0	0	0	0	0	0	0	0	0	0	0	0	0	0	0	0	0	0	0	0	0	0	0	0	0	0	0	0	0	0	0	0	0	0	0	1
PR-31	Prevotella_sp_oral_taxon_296	0	0	0	0	0	0	0	1	2	0	0	0	0	0	0	1	0	0	0	0	0	0	0	0	0	0	0	0	0	0	0	0	0	0	0	0	0	0	0	0	0	0	0	1	0	0	0	0
PR-33	Prevotella_sp_oral_taxon_300	0	1	0	0	0	0	0	0	127	0	0	0	0	0	0	67	23	0	8	13	14	0	10	2	7	6	2	10	59	1	5	18	13	0	11	0	4	0	0	1	0	80	120	92	3	4	0	47
PR-34	Prevotella_sp_oral_taxon_300	0	0	0	0	0	0	0	0	0	0	0	0	0	0	0	0	0	0	1	8	4	7	2	0	0	0	0	0	0	0	0	0	0	0	0	0	0	0	0	0	0	51	13	61	2	0	0	0
PR-35	Prevotella_sp_oral_taxon_301	0	0	0	0	0	0	0	7	0	0	0	0	0	0	0	4	0	0	0	0	0	0	0	0	0	0	0	0	0	0	0	0	0	0	0	0	0	0	0	0	0	0	0	0	0	0	0	4
PR-36	Prevotella_sp_oral_taxon_304	0	0	0	0	0	0	0	0	0	0	0	0	0	0	0	0	0	0	0	0	0	0	0	0	0	0	0	0	0	0	0	0	0	0	0	0	0	0	0	0	0	0	0	0	0	0	0	0
PR-37	Prevotella_sp_oral_taxon_305	0	0	0	0	0	0	0	0	0	0	0	0	0	0	73	0	0	0	0	0	6	0	29	1	0	0	0	0	0	0	0	27	0	0	0	0	0	0	0	11	4	5	0	2	0	19	10	84
PR-38	Prevotella_sp_oral_taxon_306	0	0	0	0	0	0	0	0	0	0	0	0	0	0	3	0	0	0	0	0	0	0	0	0	0	0	0	0	0	0	0	0	0	0	0	0	0	0	0	1	0	0	0	0	0	1	0	0
PR-39	Prevotella_sp_oral_taxon_309	0	0	0	0	0	0	0	0	2	0	0	0	0	0	1	0	0	0	0	0	0	0	3	0	0	0	0	0	0	0	0	0	0	0	0	0	0	0	0	0	0	0	0	1	0	4	0	1
PR-40	Prevotella_sp_oral_taxon_310	0	0	0	0	0	0	0	0	0	0	0	0	0	0	0	0	0	0	0	0	0	0	0	0	0	0	0	0	0	0	0	0	0	0	0	0	0	0	0	0	0	0	0	0	0	0	0	0
PR-41	Prevotella_sp_oral_taxon_315	0	0	0	0	0	0	0	0	0	0	0	0	0	0	1	0	7	0	0	0	0	0	0	0	0	0	0	0	0	1	0	1	0	0	0	0	0	0	0	0	0	16	6	6	0	17	0	0
PR-42	Prevotella_sp_oral_taxon_317	0	0	0	0	0	0	0	7	0	0	0	0	0	17	0	0	0	0	0	6	0	0	0	0	0	0	0	0	0	1	0	10	0	0	0	0	0	0	0	0	0	0	0	1	0	21	0	11
PR-43	Prevotella_sp_oral_taxon_376	0	0	0	0	0	0	0	0	0	0	0	0	0	0	0	0	0	0	0	0	0	0	0	0	0	0	0	0	0	0	0	0	0	0	0	0	2	0	0	1	0	0	0	0	0	0	0	0
PR-44	Prevotella_sp_oral_taxon_396	0	0	0	0	0	0	0	0	0	0	0	0	0	0	0	0	0	0	0	0	0	0	0	0	0	0	0	0	0	0	0	0	0	0	0	0	0	0	0	0	0	0	0	0	0	0	0	0
PR-45	Prevotella_sp_oral_taxon_443	0	0	0	0	0	0	0	0	0	0	0	0	0	0	1	0	0	0	0	0	0	0	0	0	0	0	0	0	3	0	0	0	0	0	0	0	0	0	0	1	0	0	0	0	0	1	0	0
PR-46	Prevotella_sp_oral_taxon_472	0	0	0	1	0	0	0	0	0	0	7	0	0	0	5	0	0	0	0	0	19	2	6	10	0	0	2	0	0	0	0	0	0	0	0	0	1	0	0	0	0	0	0	0	0	10	0	2
PR-47	Prevotella_sp_oral_taxon_475	0	0	0	0	0	0	0	0	0	0	8	0	0	0	0	0	0	0	0	0	0	0	0	0	0	0	0	0	0	0	0	0	0	0	0	0	0	0	0	0	0	0	0	0	0	0	0	0
PR-48	Prevotella_sp_oral_taxon_515	0	0	0	0	0	0	0	0	34	0	0	0	0	0	0	0	0	0	0	0	0	0	0	0	0	0	0	0	0	0	0	0	0	0	0	0	0	0	0	0	0	0	0	0	0	0	0	0
PR-49	Prevotella_sp_oral_taxon_526	0	0	0	0	0	0	0	0	0	0	0	0	0	0	0	0	0	0	0	0	0	0	0	0	0	0	0	0	0	0	0	0	0	0	0	0	0	0	0	0	0	0	0	0	0	0	0	0
PR-50	Prevotella_sp_oral_taxon_820	0	0	0	0	0	0	0	0	0	0	0	0	0	0	0	0	0	0	0	0	0	0	0	0	0	0	0	0	0	0	0	0	0	0	0	0	0	0	0	0	0	0	0	0	0	0	0	0
PR-51	Prevotella_veroralis	0	0	0	0	0	0	0	0	0	0	18	1	1	0	2	28	16	0	0	1	0	1	1	0	1	0	0	0	0	1	0	2	0	0	0	1	27	17	0	0	1	2265	1273	1282	740	31	0	0
PR-52	Propionibacterium_acidifaciens	0	0	0	0	0	0	0	0	0	0	0	1	0	0	0	0	0	0	0	0	0	0	0	0	0	0	0	0	0	0	0	0	0	0	0	0	0	0	0	0	0	1	0	0	0	0	0	0
PR-53	Propionibacterium_acnes	0	0	0	1	0	0	0	0	0	0	0	0	0	0	0	0	3	0	0	0	0	0	0	0	0	0	1	0	0	0	0	0	0	0	0	0	0	0	0	0	0	0	0	0	0	0	0	0
PR-54	Propionibacterium_avidum	0	0	0	0	0	0	0	0	0	0	0	0	0	0	0	0	0	0	0	0	0	0	0	0	0	0	0	0	0	0	0	0	0	0	0	0	0	0	0	0	0	0	0	0	0	0	0	0
PR-55	Propionibacterium_propionicum	0	0	0	0	0	0	0	0	0	0	0	0	0	0	0	0	0	0	0	0	0	0	0	0	0	0	0	0	0	0	0	0	0	0	0	0	0	0	0	0	0	0	0	0	0	0	0	0
PR-56	Propionibacterium_sp_oral_taxon_192	0	0	0	0	0	0	0	0	0	0	0	0	0	0	0	0	0	0	0	0	0	0	0	0	0	0	0	0	0	0	0	0	0	0	0	0	0	0	0	0	0	0	0	0	0	0	0	0
PR-57	Propionibacterium_sp_oral_taxon_193	0	0	0	0	0	0	0	0	0	0	0	0	0	0	0	0	0	0	0	0	0	0	0	0	0	0	0	0	0	0	0	0	0	0	0	0	0	0	0	0	0	0	0	0	0	0	0	0
PR-58	Propionibacterium_sp_oral_taxon_194	0	0	0	0	0	0	0	0	0	0	0	0	0	0	0	0	0	0	0	0	0	0	0	0	0	0	0	0	0	0	0	0	0	0	0	11	0	0	0	0	0	0	0	0	0	0	0	0
PR-59	Propionibacterium_sp_oral_taxon_915	0	0	0	0	0	0	0	0	0	0	0	0	0	0	0	0	0	0	0	0	0	0	0	0	0	0	0	0	0	0	0	0	0	0	0	0	0	0	0	0	0	0	0	0	0	0	0	0
PR-60	Proteus_mirabilis	0	0	0	0	0	0	0	0	0	0	0	0	0	0	0	0	0	0	0	0	0	0	0	0	0	0	0	0	0	0	0	0	0	0	0	0	0	0	0	0	0	0	0	0	0	0	0	0
PR-61	Prevotella_enoeca	0	0	0	0	0	0	0	0	0	0	0	0	0	0	0	0	0	0	0	0	0	0	0	0	0	0	0	0	0	0	0	0	0	0	0	0	3	0	0	0	0	0	0	0	0	3	0	1
PR-62	Prevotella_fusca	0	0	0	0	0	0	0	0	0	0	0	0	0	0	0	0	0	0	0	0	0	0	0	0	0	0	0	0	0	0	0	0	0	0	0	0	0	0	0	0	0	0	0	0	0	0	0	0
PR-63	Prevotella_fusca	0	0	0	0	0	0	0	0	7	0	0	0	0	0	0	0	0	0	0	0	0	0	0	0	0	0	0	0	0	0	0	0	0	0	0	0	0	0	0	0	0	0	0	0	0	0	0	0
PR-64	Prevotella_intermedia	0	0	0	0	0	0	0	0	0	0	0	0	0	0	0	0	0	0	0	0	0	0	0	0	0	0	0	0	0	0	0	0	0	0	0	0	0	0	0	0	0	0	0	0	0	0	0	0
PR-65	Prevotella_intermedia	0	0	0	0	0	0	0	0	0	0	0	0	0	0	0	0	0	0	0	0	0	0	0	3	0	0	0	0	0	0	0	1	0	0	0	15	34	0	0	0	0	0	0	0	0	3	0	0
PR-66	Prevotella_loescheii	0	0	0	0	0	0	0	0	0	0	0	0	0	0	0	0	0	0	0	0	0	0	0	0	0	0	0	0	0	0	0	0	0	0	0	0	0	0	0	0	0	0	0	0	0	0	0	0
PR-67	Prevotella_loescheii	0	0	0	0	0	0	0	0	12	0	0	0	0	0	0	0	0	0	0	0	0	0	0	0	0	0	0	0	0	0	0	0	0	0	0	0	0	0	0	0	0	0	0	0	0	0	0	6
PR-68	Prevotella_marshii	0	0	0	0	0	0	0	0	0	0	0	0	0	0	0	0	0	0	0	0	0	0	0	0	0	0	0	0	0	0	0	0	0	0	0	0	0	0	0	0	0	11	0	1	0	0	0	0
PR-69	Prevotella_micans	0	0	0	0	0	0	0	0	0	0	9	0	0	0	0	0	0	0	0	0	0	0	0	0	0	0	0	0	0	0	0	0	0	0	0	0	0	0	0	0	0	0	0	0	0	0	0	0
PR-70	Prevotella_pallens	0	0	0	0	0	0	0	0	0	230	45	1114	1213	0	1083	0	0	0	0	0	0	0	59	4	0	0	2	0	0	0	0	4	0	0	1	7	87	163	0	187	62	25	19	28	24	598	23	1528
PR-71	Prevotella_saccharolytica	0	0	0	0	0	0	0	27	0	0	0	0	0	0	1	2	0	0	0	0	0	0	0	0	0	0	0	0	0	0	0	0	0	0	0	0	0	0	0	0	0	0	0	0	0	17	0	1
PR-72	Prevotella_saccharolytica	0	0	0	0	0	0	0	3	0	0	33	0	0	0	0	0	7	0	0	0	0	3	1	8	0	0	0	0	0	0	0	0	3	0	0	0	0	0	0	0	0	0	0	0	0	0	0	0
PR-73	Prevotella_sp_oral_taxon_317	0	0	0	0	1	0	0	0	1	0	0	0	0	0	0	0	0	0	0	0	0	0	0	0	0	0	0	0	0	0	0	0	0	1	12	0	0	0	0	0	0	0	0	0	0	8	0	2
PR-74	Prevotella_sp_oral_taxon_317	0	0	0	0	0	0	0	0	0	0	0	0	0	0	0	0	0	0	0	0	0	0	0	0	0	0	0	0	0	0	0	0	0	0	0	0	0	0	0	0	0	0	0	0	0	0	0	0
PR-75	Propionibacterium_avidum	0	0	0	0	0	0	0	0	0	0	0	0	0	0	0	0	0	0	0	0	0	0	0	0	0	0	0	0	0	0	0	6	0	0	0	0	0	0	0	0	0	0	0	0	0	0	0	0
PS-01	Pseudomonas_aeruginosa	0	0	0	0	0	0	0	0	0	0	0	0	0	0	0	0	0	0	0	0	0	0	0	0	0	0	0	0	0	0	0	0	0	0	0	0	0	0	0	0	0	0	0	0	0	0	0	0
PS-02	Pseudomonas_fluorescens	0	0	0	0	0	0	0	0	0	0	0	0	0	0	0	0	0	0	0	0	0	0	0	0	0	0	0	0	0	0	0	0	0	0	0	0	0	0	0	0	0	0	0	0	0	0	0	0
PS-03	Pseudomonas_otitidis	0	0	0	0	0	0	0	0	0	0	0	0	0	0	0	0	0	0	0	0	0	0	0	0	0	0	0	0	0	0	0	0	0	0	0	0	0	0	0	0	0	0	0	0	0	0	0	0
PS-04	Pseudomonas_sp_oral_taxon_032	0	0	0	0	0	0	0	0	0	0	0	0	0	0	0	0	0	0	0	0	0	0	0	0	0	0	0	0	0	0	0	0	0	0	0	0	0	0	0	0	0	0	0	0	0	0	0	0
PS-06	Pseudoramibacter_alactolyticus	0	1	0	0	0	0	0	0	64	0	0	0	0	0	1	0	0	0	1	7	0	0	0	0	0	0	0	0	0	0	0	0	4	1	0	0	0	0	0	1	0	78	11	21	17	0	0	0
PY-01	Pyramidobacter_piscolens	0	0	0	0	0	0	0	0	0	0	0	0	0	0	0	0	0	0	0	0	0	0	0	0	0	0	0	0	0	0	0	0	0	0	0	0	0	0	0	0	0	0	0	0	0	0	0	0
RH-01	Rhodocyclus_sp_oral_taxon_028	0	0	0	0	0	0	0	0	0	0	0	0	0	0	0	0	0	0	0	0	0	0	0	0	0	0	0	0	0	0	0	0	0	0	0	0	0	0	0	0	0	0	0	0	0	0	0	0
RO-01	Rothia_aeria	9	37	1	10	1	9	2	6	0	46	435	8	6	0	4	28	6	3	41	10	0	3	12	23	130	235	9	100	84	21	130	49	89	0	46	2520	47	17	9	45	57	3	1	10	1	55	1	14
RO-02	Rothia_dentocariosa	15857	6356	286	75	161	117	7	272	427	128	1406	0	155	348	124	971	658	6290	863	264	2266	9172	296	751	10410	14045	441	8333	12220	987	8413	70	8040	2	8260	11370	96	19	369	448	80	1446	1238	500	74	894	7715	470
RO-03	Rothia_mucilaginosa	280	4829	2770	5112	1039	18110	3873	829	168	914	880	2286	8063	683	3217	7323	25698	320	5582	18242	1663	243	1957	5318	6892	8971	229	5536	6582	5539	8633	3182	6827	5148	5853	1506	2990	5920	679	4436	13052	3288	131	2284	12871	3346	5	1767
SC-01	Scardovia_inopinata	0	0	0	0	0	0	0	0	0	0	0	0	0	0	0	0	0	0	0	0	0	0	0	0	0	0	0	0	0	0	0	0	0	0	0	0	0	0	0	0	0	0	0	0	0	0	0	0
SC-02	Scardovia_wiggsiae	2	4	0	44	10304	402	100	0	608	21	22	162	3	6	0	395	55	0	0	0	1	0	3	0	27	4	42	2	31	4	8	30	32	197	29	0	20	0	0	2	1	72	915	37	3	6	0	16
SE-01	Selenomonas_artemidis	0	0	0	0	0	0	0	6	0	0	0	0	0	0	0	1	0	0	0	0	0	0	0	0	0	0	0	0	1	3	0	0	15	3	1	0	0	0	0	1	0	0	0	0	0	0	0	0
SE-02	Selenomonas_dianae	0	0	0	0	0	0	0	0	0	0	7	0	0	0	0	0	9	0	0	0	0	0	0	0	0	0	0	0	0	0	0	0	0	0	0	0	0	0	0	0	0	5	0	0	7	0	0	0
SE-03	Selenomonas_flueggei	0	0	0	0	0	0	0	12	0	0	0	0	0	0	9	0	0	0	0	0	0	0	0	0	0	7	0	0	11	4	0	0	0	0	6	0	0	0	0	0	0	28	174	9	9	6	0	1
SE-04	Selenomonas_noxia	0	0	0	1	0	0	1	0	61	105	30	46	3	108	9	2	0	0	0	58	20	8	1	83	2	0	0	0	0	0	0	0	1	0	0	41	7	7	6	15	7	0	0	1	1	22	0	0
SE-05	Selenomonas_noxia	0	0	0	0	0	0	2	6	35	0	35	0	0	80	6	0	0	0	0	80	71	90	12	208	294	441	5	282	223	4	141	27	249	0	279	0	0	0	0	0	0	0	0	0	0	29	0	27
SE-06	Selenomonas_sp_oral_taxon_133	0	0	0	0	0	0	0	0	0	0	0	0	0	0	0	0	3	3	0	14	0	0	0	0	0	0	0	0	0	0	0	0	0	0	0	0	0	0	0	0	0	30	663	11	24	0	0	0
SE-07	Selenomonas_sp_oral_taxon_134	0	0	0	0	0	0	0	0	1	0	0	0	0	0	0	0	0	0	0	0	0	0	0	0	0	0	0	0	0	0	0	0	0	0	0	0	0	0	0	0	0	0	0	0	0	0	0	0
SE-08	Selenomonas_sp_oral_taxon_136	0	0	0	0	0	0	0	0	0	0	0	0	0	0	7	0	0	0	0	0	30	0	61	140	0	0	0	0	0	11	6	0	0	0	0	6	0	0	32	76	239	55	374	4	8	100	5	74
SE-09	Selenomonas_sp_oral_taxon_137	0	0	0	0	0	0	0	0	0	0	12	0	0	0	0	1	11	0	0	0	27	4	4	26	0	0	0	0	0	0	0	0	0	0	0	0	0	0	0	0	0	0	0	0	0	0	0	0
SE-10	Selenomonas_sp_oral_taxon_138	6	3	11	6	6	2	16	4	4	4	4	1	10	2	0	1	3	1	1	7	13	7	0	6	2	1	12	4	0	0	3	0	3	3	6	1	1	1	4	3	6	2	0	0	8	1	0	1
SE-11	Selenomonas_sp_oral_taxon_143	0	0	0	0	0	0	0	0	0	0	0	0	0	0	0	0	0	0	0	0	0	0	0	0	0	0	0	0	0	0	0	0	0	0	0	0	0	0	0	0	0	0	0	0	0	0	0	0
SE-12	Selenomonas_sp_oral_taxon_146	0	0	0	2	0	0	0	29	0	0	13	0	2	0	1	2	6	0	0	0	0	0	0	13	0	1	1	0	0	1	0	0	21	5	8	0	2	0	0	5	11	11	0	0	9	0	0	3
SE-13	Selenomonas_sp_oral_taxon_149	0	0	0	0	0	0	0	122	0	290	9	219	526	5	58	54	36	0	1	1	16	2	34	23	21	0	0	21	0	0	9	38	10	0	11	0	15	34	7	70	174	265	2180	56	93	193	0	218
SE-14	Selenomonas_sp_oral_taxon_388	0	0	0	0	0	0	0	0	0	0	0	0	0	0	0	0	0	0	0	0	0	0	0	0	0	0	0	0	0	0	0	0	0	0	0	0	0	0	0	0	0	0	0	0	0	0	0	0
SE-15	Selenomonas_sp_oral_taxon_442	0	0	0	0	0	0	0	0	3	8	1	0	0	0	0	0	0	0	0	0	0	0	0	0	0	0	0	0	0	0	0	0	0	0	0	0	0	0	0	0	0	0	0	0	0	0	0	0
SE-16	Selenomonas_sp_oral_taxon_478	0	0	0	0	0	0	0	0	0	0	0	0	0	0	16	0	0	0	0	0	0	0	0	0	2	1	0	8	1	0	0	0	0	0	0	0	5	0	0	2	0	0	0	0	0	12	0	11
SE-17	Selenomonas_sp_oral_taxon_501	0	0	0	0	0	0	0	0	0	0	0	0	0	0	0	0	0	0	0	0	0	0	0	0	0	0	0	0	0	0	0	0	0	0	0	0	0	0	0	0	0	0	0	0	0	0	0	0
SE-18	Selenomonas_sputigena	0	0	0	1	0	0	1	23	0	0	6	0	0	0	6	4	1	3	7	11	31	25	1	78	0	6	0	0	25	4	0	0	9	2	0	0	1	9	10	8	5	118	572	30	21	65	7	12
SE-19	Selenomonas_sputigena	0	0	0	0	0	0	0	0	0	0	6	0	0	0	5	0	0	0	0	12	0	0	0	0	0	0	0	0	0	0	0	0	0	0	0	0	0	0	0	1	0	134	722	14	16	26	0	2
SE-21	Selenomonas_artemidis	0	0	0	0	0	0	0	0	0	10	0	0	0	0	2	0	0	0	0	0	5	0	1	12	0	0	0	0	1	1	0	0	0	0	0	0	0	0	0	0	0	0	0	0	0	0	0	0
SE-22	Selenomonas_dianae	0	0	0	0	0	0	0	23	149	0	3	0	0	0	1	3	8	0	0	0	0	0	0	0	0	0	0	0	0	0	0	0	35	6	26	0	0	0	0	0	0	1	3	0	0	7	2	7
SE-24	Selenomonas_sp_oral_taxon_133	0	0	0	0	0	0	0	0	0	0	0	0	0	0	0	0	0	0	0	0	0	0	0	0	0	0	0	0	0	0	0	0	0	0	0	0	0	0	0	0	0	0	0	0	0	0	0	0
SE-25	Selenomonas_sp_oral_taxon_134	0	0	0	0	0	0	0	83	576	0	0	0	0	2	0	10	37	0	0	0	0	0	0	0	9	25	0	0	0	0	0	0	25	2	8	0	16	9	0	0	2	359	8	5	40	13	0	13
SE-26	Selenomonas_sp_oral_taxon_134	0	0	0	0	0	0	0	16	493	0	5	0	0	2	0	13	8	0	0	0	0	0	0	0	0	0	0	0	0	0	0	0	8	2	6	0	1	1	0	1	1	230	28	6	43	6	3	10
SE-27	Selenomonas_sp_oral_taxon_136	0	0	0	0	0	0	0	0	0	0	0	2	4	0	0	0	0	0	0	0	0	0	0	0	0	0	0	0	0	0	0	0	0	0	0	0	0	0	0	0	0	0	0	0	0	0	0	0
SE-28	Selenomonas_sp_oral_taxon_137	0	0	0	0	0	0	0	0	0	0	12	0	4	0	6	0	0	0	0	0	0	0	0	0	0	0	0	0	0	0	0	0	0	0	0	0	0	0	0	0	0	0	0	0	0	9	0	0
SE-29	Selenomonas_sp_oral_taxon_137	0	0	0	0	0	0	0	0	0	0	0	0	0	0	0	0	0	0	0	0	0	0	0	0	0	0	0	0	0	0	0	0	0	0	0	0	0	0	0	0	0	0	0	0	0	0	0	0
SE-30	Selenomonas_sp_oral_taxon_478	0	0	0	0	0	0	0	0	0	0	0	2	10	0	0	0	0	0	0	0	0	0	0	0	0	0	0	0	0	0	0	0	0	0	0	0	0	0	0	1	0	1	3	0	0	0	0	0
SE-31	Selenomonas_sputigena	0	0	0	0	0	0	0	0	0	0	0	0	0	0	0	0	0	0	0	0	0	0	0	0	0	0	0	0	0	0	0	0	0	0	0	0	0	0	0	0	9	0	0	0	0	0	0	0
SE-32	Selenomonas_sputigena	0	0	0	0	0	0	0	24	0	0	0	0	0	0	0	11	42	0	0	0	0	0	0	0	0	0	0	0	0	0	0	0	0	0	0	0	0	0	0	1	0	227	652	18	53	32	6	8
SE-33	Selenomonas_sputigena	0	0	0	0	0	0	0	0	0	0	0	0	0	0	0	0	1	0	0	0	0	0	0	0	0	0	0	0	0	0	0	0	0	0	0	0	0	0	0	0	0	13	2	1	3	0	0	1
SH-01	Shuttleworthia_satelles	0	4	0	0	0	0	0	2	138	0	0	0	0	0	5	39	3	0	1	5	1	0	0	0	60	20	5	16	0	0	0	7	8	0	0	0	10	5	0	0	0	47	0	34	8	22	0	14
SI-01	Simonsiella_muelleri	0	0	0	0	0	0	0	0	0	0	0	0	0	0	0	0	0	0	0	0	0	0	0	0	0	0	0	0	0	0	0	0	0	0	0	0	0	0	0	0	0	0	0	0	0	0	0	0
SL-01	Slackia_exigua	0	0	0	0	0	0	0	0	82	0	3	0	0	0	0	2	0	0	0	0	0	0	0	0	0	0	1	0	0	0	0	0	1	0	7	0	0	0	0	0	0	3	0	5	0	0	1	6
SN-01	Sneathia_amnionii	0	0	0	0	0	0	0	0	0	0	0	0	0	0	0	0	0	0	0	0	0	0	0	0	0	0	0	0	0	0	0	0	0	0	0	0	0	0	0	1	0	0	0	0	0	0	0	0
SN-02	Sneathia_sanguinegens	0	0	0	0	0	0	0	0	0	0	0	0	0	0	0	0	0	0	0	0	0	0	0	0	0	0	0	0	0	0	0	0	0	0	0	0	0	0	0	0	0	0	0	0	0	0	0	0
SO-01	Solobacterium_moorei	0	0	0	0	0	0	0	3	136	7	30	152	213	2	995	21	1	0	0	0	14	22	55	21	39	80	0	40	115	8	25	458	29	0	28	20	346	772	0	246	537	51	4	12	4	213	31	522
SR-01	SR1[G-1]_sp_oral_taxon_345	0	0	0	0	0	0	0	17	0	0	7	0	0	1	0	1	0	1	0	0	0	0	0	0	0	0	0	0	0	0	0	0	0	0	0	0	0	0	0	0	0	0	0	0	0	6	0	0
SR-02	SR1[G-1]_sp_oral_taxon_874	0	0	0	0	0	0	0	10	0	0	46	0	0	0	0	0	0	2	0	0	0	0	0	0	0	0	0	0	0	0	0	0	0	0	0	0	0	0	0	0	0	0	0	0	0	3	0	0
SR-03	SR1[G-1]_sp_oral_taxon_875	0	0	0	1	0	0	0	0	0	0	0	0	0	0	0	0	0	0	0	0	0	0	0	0	0	0	0	0	0	0	0	0	0	0	0	1	0	0	0	0	0	0	0	0	0	33	0	0
ST-03	Stenotrophomonas_maltophilia	0	0	0	0	0	0	0	0	0	21	0	0	0	0	0	0	1	0	0	0	1	0	0	0	0	0	0	0	0	0	0	0	0	0	0	0	0	0	0	0	0	0	0	0	0	0	0	0
ST-04	Stomatobaculum_longum	4	0	0	0	0	0	0	2	56	425	70	435	962	0	363	0	0	1	6	23	18	0	51	26	56	97	3	55	79	423	100	102	468	180	308	0	40	15	1	29	59	3403	195	24	15	248	32	103
ST-05	Stomatobaculum_sp_oral_taxon_097	3	0	0	0	0	0	0	0	0	189	29	148	800	11	0	8	29	0	0	0	0	0	0	0	0	0	2	0	0	0	22	16	0	0	0	50	252	482	34	201	944	0	0	1	3	25	0	6
ST-06	Stomatobaculum_sp_oral_taxon_373	0	0	0	0	0	0	0	0	0	6	0	0	0	0	0	0	0	0	0	0	0	0	0	0	0	0	0	0	0	0	0	0	0	0	0	0	0	0	0	0	0	0	0	0	0	0	0	0
ST-07	Stomatobaculum_sp_oral_taxon_910	0	0	0	0	0	0	0	0	0	0	0	0	0	0	10	0	0	0	0	0	0	0	0	0	6	5	0	0	0	0	1	0	10	8	12	0	0	0	0	0	0	37	4	1	4	8	0	0
ST-08	Streptococcus_agalactiae	0	0	0	0	0	0	0	0	0	0	15	0	0	0	0	0	0	0	0	0	0	0	0	0	0	0	0	0	0	0	0	0	0	0	0	23	0	0	0	0	0	1	0	0	1	33	0	0
ST-09	Streptococcus_anginosus	2	14	0	2	0	0	1	0	2147	204	595	2	4	21	1	91	39	1	3	0	21	3	17	7	35	82	4	25	11	9	29	1	177	5862	197	0	0	0	0	0	2	665	2133	584	27	124	19	170
ST-10	Streptococcus_constellatus	2	10	0	0	2	0	1	0	3479	39	9	0	0	1	19	18	0	1	17	0	19	6	8	12	1	0	0	1	0	0	0	0	1103	1265	612	0	29	0	0	1	2	377	148	163	7	19	1	79
ST-11	Streptococcus_cristatus	6	2	0	5	3	3	18	7	0	1	2	0	5	1	2	0	2	0	0	3	4	1	0	1	0	0	14	0	2	2	1	1	2	0	2	0	0	0	1	0	0	3	0	0	4	0	0	0
ST-12	Streptococcus_downei	0	0	0	0	0	0	0	0	0	0	0	0	0	0	0	0	0	0	0	0	0	0	0	0	0	0	0	0	0	0	0	0	0	0	0	0	0	0	0	0	0	0	0	0	0	0	0	0
ST-14	Streptococcus_intermedius	2	115	6	0	0	0	0	14	0	3	76	0	0	0	0	2	0	14	22	1	40	26	19	19	181	151	8	65	112	132	65	107	66	9	191	0	12	1	16	51	1	480	305	231	23	81	1	1
ST-15	Streptococcus_mutans	3960	1400	112	27	2	1	6	37	45	3189	8953	5899	371	165	211	4791	1884	26968	3478	435	27	32	5	15	0	2	8	3	191	1324	26	45	0	0	1	0	4	3	1	186	18	4982	25492	3171	230	113	103	129
ST-16	Streptococcus_parasanguinis_II	48	22	13	20	84	40	76	100	1	17	47	8	56	44	7	13	41	3	4	40	87	16	15	19	12	16	128	21	14	14	9	3	14	15	34	16	9	11	7	10	9	28	2	3	48	8	1	5
ST-18	Streptococcus_pyogenes	0	0	0	0	0	0	0	0	0	0	0	0	0	0	0	0	0	0	0	0	0	0	0	0	0	0	0	0	0	0	0	0	0	0	0	0	0	0	0	0	0	0	0	0	0	0	0	0
ST-20	Streptococcus_sanguinis	26	7	9	9	21	19	32	63	163	928	3160	387	139	112	158	194	107	1	6	13	419	1324	58	432	26	61	37	23	42	51	49	276	29	43	49	5652	69	80	167	558	341	24	5	7	31	511	907	63
ST-21	Streptococcus_sobrinus	0	0	0	0	0	0	0	0	14	58	6	0	4	0	0	0	0	0	0	460	7	3	0	1	0	0	0	0	0	0	0	0	0	0	0	0	1	1	0	0	4	0	0	1	1	20	0	1
ST-22	Streptococcus_sp_oral_taxon_064	138	110	142	187	115	70	222	213	7	37	102	20	109	78	18	24	109	7	19	145	195	156	9	36	69	40	173	38	34	48	23	14	51	25	47	22	15	36	18	31	50	50	3	12	107	44	0	21
ST-23	Streptococcus_sp_oral_taxon_066	58	35	19	26	93	55	140	184	5	18	83	13	83	63	24	36	77	1	13	97	87	23	3	23	9	23	69	16	30	9	10	7	15	19	40	30	3	19	5	13	20	24	0	12	31	14	3	6
ST-24	Streptococcus_sp_oral_taxon_068	37	15	36	41	11	23	34	28	0	8	1	17	26	3	6	6	22	2	6	30	17	24	0	3	1	0	37	7	0	13	2	6	1	1	1	0	0	9	0	2	12	13	0	1	30	3	0	3
ST-25	Streptococcus_sp_oral_taxon_069	0	0	0	0	0	0	0	0	0	0	0	0	0	0	0	0	0	0	0	0	0	0	0	0	0	0	0	0	0	0	0	0	0	0	0	0	0	0	0	0	0	0	0	0	0	0	0	0
ST-26	Streptococcus_sp_oral_taxon_431	46	30	49	71	1	7	19	17	11	71	42	25	26	27	8	13	21	1	3	14	88	67	5	9	15	27	1	11	36	17	21	8	31	22	40	9	8	17	5	12	25	17	3	6	16	10	0	4
ST-27	Streptococcus_sp_oral_taxon_486	22	7	2	2	25	10	43	51	2	30	37	8	35	12	4	7	28	2	2	24	34	4	5	4	3	3	41	9	7	8	6	6	7	17	21	3	5	4	0	1	7	14	0	4	21	6	0	4
ST-28	Streptococcus_sp_oral_taxon_487	0	0	0	0	0	0	0	0	0	0	0	0	0	0	0	0	0	0	0	2	0	0	1	1	0	1	0	0	1	0	1	1	1	0	0	0	2	2	0	0	4	0	0	0	0	0	0	0
ST-29	Stenotrophomonas_maltophilia	0	0	0	0	0	0	0	0	21	2	0	0	0	7	0	0	8	0	0	0	0	0	0	0	0	2	0	0	0	0	5	0	17	0	0	0	0	0	0	0	0	0	0	0	0	0	0	0
SY-01	Syntrophomonadaceae[8][G-1]_sp_oral_taxon_435	0	0	0	0	0	0	0	0	0	0	0	0	0	0	0	0	0	0	0	0	0	0	0	0	0	0	0	0	0	0	0	0	0	0	0	0	0	0	0	0	0	0	0	0	0	0	0	0
TA-01	Tannerella_forsythia	0	0	8	0	0	0	0	758	159	7	181	0	0	0	4	8	25	0	0	19	0	0	0	0	0	0	0	0	0	0	0	0	0	0	0	0	10	9	9	3	14	46	2	7	2	1	0	2
TA-02	Tannerella_sp_oral_taxon_286	0	0	0	0	0	0	0	45	13	0	46	0	0	113	25	1	0	0	0	53	0	0	0	1	70	0	0	14	10	0	63	8	38	0	81	0	5	9	0	0	1	0	0	0	4	64	7	8
TA-03	Tannerella_sp_oral_taxon_808	0	0	0	0	0	0	0	0	0	0	0	0	0	0	0	1	0	0	0	0	0	0	0	0	0	0	0	0	0	0	0	0	0	0	0	0	0	0	0	0	0	0	0	0	0	0	0	0
TA-04	Tannerella_sp_oral_taxon_916	0	0	0	0	0	0	0	0	0	0	0	0	0	0	0	0	0	0	0	0	0	0	0	0	0	0	0	0	0	0	0	0	0	0	0	0	0	0	0	0	0	0	0	0	0	0	0	0
TA-05	Tannerella_sp_oral_taxon_916	0	0	0	0	0	0	0	6	0	0	0	0	0	0	0	0	0	0	0	0	0	0	0	0	0	0	0	0	0	0	0	0	0	0	0	0	9	0	0	0	0	0	0	0	0	4	0	13
TA-06	Tannerella_sp_oral_taxon_916	0	0	0	0	0	0	0	0	0	0	0	0	0	0	0	0	0	0	0	0	0	0	0	0	0	0	0	0	0	0	0	0	0	0	0	0	0	0	0	0	0	0	0	0	0	0	0	0
TA-07	Tannerella_sp_oral_taxon_916	0	0	0	0	0	0	0	0	13	0	0	0	0	0	0	0	0	0	0	0	0	1	2	2	23	0	1	0	2	1	0	0	2	0	19	0	0	0	0	0	0	4	0	5	0	0	0	0
TM-01	TM7[G-1]_sp_oral_taxon_346	0	1	3	0	0	0	2	7	0	29	287	0	1	18	13	34	273	0	0	23	0	0	0	0	619	495	32	411	746	0	528	0	494	0	642	0	6	4	4	3	37	24	0	1	3	120	2	46
TM-02	TM7[G-1]_sp_oral_taxon_347	0	0	0	1	0	0	0	0	0	16	563	17	0	0	3	0	0	0	0	0	0	0	0	1	0	0	0	1	0	0	0	2	0	0	0	4	3	1	0	0	0	1	0	1	1	17	58	4
TM-03	TM7[G-1]_sp_oral_taxon_348	0	0	0	0	0	0	0	0	0	0	20	0	0	2	8	0	0	0	0	0	0	0	0	0	0	0	0	0	0	0	0	0	0	0	0	0	0	0	0	0	0	1	0	0	0	11	2	6
TM-04	TM7[G-1]_sp_oral_taxon_349	0	1	0	0	0	0	1	49	60	0	69	0	0	0	5	1	7	0	9	4	0	0	3	6	10	0	1	0	0	0	0	1	1	0	0	0	6	0	0	0	0	19	0	0	2	2	0	0
TM-05	TM7[G-1]_sp_oral_taxon_352	0	0	1	0	0	0	0	1	0	19	0	108	141	0	294	0	0	0	23	81	0	0	0	0	0	0	0	0	0	0	0	54	0	0	0	0	0	1	4	29	194	6	0	0	0	178	0	204
TM-06	TM7[G-1]_sp_oral_taxon_353	0	1	1	1	7	0	0	0	0	0	67	0	0	68	30	31	89	29	0	0	0	0	1	0	0	0	1	0	0	0	0	0	0	0	17	16	0	0	7	3	30	0	0	1	0	0	0	0
TM-07	TM7[G-1]_sp_oral_taxon_488	0	0	0	0	0	0	0	0	0	0	1	0	0	0	0	0	0	0	0	0	0	0	0	0	0	0	0	0	0	0	0	0	0	0	0	0	0	0	0	0	0	0	0	0	0	0	0	0
TM-08	TM7[G-2]_sp_oral_taxon_350	0	0	0	0	1	0	0	0	4	0	9	0	0	0	2	0	0	4	0	0	0	0	0	0	0	0	0	0	0	0	0	0	0	0	0	0	0	0	0	0	0	0	0	0	0	0	0	0
TM-09	TM7[G-3]_sp_oral_taxon_351	0	0	0	0	0	0	0	0	0	0	24	1	7	0	62	0	0	0	0	0	0	0	0	0	0	0	0	0	0	0	0	1	0	0	0	0	0	7	1	0	0	0	0	0	0	0	0	0
TM-10	TM7[G-4]_sp_oral_taxon_355	0	0	0	0	0	0	0	0	0	0	0	0	0	0	0	0	0	0	0	0	0	0	0	0	0	0	0	0	0	0	0	0	0	0	0	0	0	0	0	0	0	0	0	0	0	0	0	0
TM-11	TM7[G-5]_sp_oral_taxon_356	0	0	0	0	0	0	0	0	0	0	0	0	0	0	0	0	0	0	0	0	0	0	0	0	0	0	0	0	0	0	0	0	0	0	0	0	0	0	0	0	0	0	0	0	0	1	0	1
TM-12	TM7[G-5]_sp_oral_taxon_437	1	0	6	0	10	0	0	0	194	0	151	0	0	0	0	3	15	41	3	0	0	0	0	0	0	0	0	0	0	0	0	0	0	0	0	0	11	1	0	0	0	289	0	4	9	23	0	64
TM-13	TM7[G-1]_sp_oral_taxon_348	1	0	0	0	1	0	1	0	0	0	42	0	0	177	24	20	24	2	0	111	0	0	0	0	0	0	0	0	0	0	0	0	0	0	0	34	4	0	0	0	0	0	0	0	0	18	0	0
TR-01	Treponema_amylovorum	0	0	0	0	0	0	0	0	0	0	0	0	0	0	0	0	0	0	0	0	0	0	0	0	0	0	0	0	0	0	0	0	0	0	0	0	0	0	0	0	0	0	0	0	0	0	0	0
TR-02	Treponema_denticola	0	0	0	0	0	0	0	18	8	0	0	0	0	1	0	6	22	0	2	0	0	0	0	0	0	0	0	0	0	0	0	0	0	0	0	0	0	0	0	0	0	18	0	15	1	0	1	0
TR-03	Treponema_denticola	0	0	0	0	0	0	0	0	0	0	0	0	0	0	0	0	0	0	0	0	0	0	0	0	0	0	0	0	0	0	0	0	0	0	0	0	0	0	0	1	0	0	0	0	0	1	0	0
TR-04	Treponema_lecithinolyticum	0	0	0	0	0	0	0	0	407	0	0	0	0	0	11	0	0	0	4	0	0	0	0	1	0	0	0	0	0	0	0	0	0	0	0	0	7	0	12	3	0	80	9	20	3	31	0	0
TR-05	Treponema_maltophilum	0	0	1	0	0	0	0	2	1	0	0	0	0	1	2	0	2	1	0	0	3	0	0	1	0	0	0	0	0	0	0	0	1	1	6	21	5	0	0	0	5	8	0	1	0	0	0	1
TR-06	Treponema_pallidum	0	0	0	0	0	0	0	0	0	0	0	0	0	0	0	0	0	0	0	0	0	0	0	0	0	0	0	0	0	0	0	0	0	0	0	0	0	0	0	0	0	0	0	0	0	0	0	0
TR-07	Treponema_parvum	0	0	0	0	0	0	0	3	0	0	0	0	0	0	0	0	0	0	0	0	0	0	0	0	0	0	0	0	0	0	0	0	0	0	0	0	0	0	0	0	0	0	0	0	0	0	0	0
TR-08	Treponema_pectinovorum	0	0	0	0	0	0	0	0	0	0	0	0	0	0	0	1	0	0	0	0	0	0	0	0	0	0	0	0	0	0	0	0	0	0	0	0	0	0	0	0	0	0	0	0	0	0	0	0
TR-09	Treponema_putidum	0	0	0	0	0	0	0	0	0	0	0	0	0	0	0	1	1	0	0	0	0	0	0	1	24	0	0	0	44	0	0	0	0	0	0	0	0	0	0	0	0	1	0	0	0	0	0	0
TR-10	Treponema_socranskii	0	0	0	0	0	0	0	1	0	0	0	0	0	0	0	0	0	0	1	0	0	0	0	0	0	0	0	0	0	0	0	0	15	0	5	0	4	0	0	0	0	0	0	0	0	0	0	0
TR-11	Treponema_socranskii	0	0	0	0	0	0	0	0	0	0	0	0	0	0	0	0	0	0	0	0	0	1	0	0	0	0	0	0	0	0	0	0	8	0	3	1	0	0	0	0	0	0	0	0	0	28	0	0
TR-12	Treponema_sp_oral_taxon_226	0	0	0	0	0	0	0	0	0	0	0	0	0	0	0	0	0	0	0	0	0	0	0	0	0	0	0	0	0	0	0	0	0	0	0	0	0	0	0	0	0	0	0	0	0	0	0	0
TR-13	Treponema_sp_oral_taxon_227	0	0	0	0	0	0	0	0	0	0	0	0	0	0	0	0	0	0	0	0	0	0	0	0	0	0	0	0	0	0	0	0	0	0	0	0	0	0	0	0	0	0	0	0	0	0	0	0
TR-14	Treponema_sp_oral_taxon_228	0	0	0	0	0	0	0	0	0	0	0	0	0	0	0	0	0	0	0	0	0	0	0	0	0	0	0	0	0	0	0	0	0	0	0	0	0	0	0	0	0	0	0	0	0	0	0	0
TR-15	Treponema_sp_oral_taxon_230	0	0	0	0	0	0	0	0	0	0	0	0	0	0	0	0	0	0	0	0	0	0	0	0	0	0	0	0	0	0	0	0	0	0	0	0	0	0	0	0	0	0	0	0	0	0	0	0
TR-17	Treponema_sp_oral_taxon_232	0	0	0	0	0	0	0	0	0	0	0	0	0	0	0	0	0	0	0	0	0	0	0	0	0	0	0	0	0	0	0	0	0	0	0	0	0	0	0	0	0	0	0	0	0	0	0	0
TR-18	Treponema_sp_oral_taxon_234	0	0	0	0	0	0	0	0	0	0	0	0	0	0	0	0	0	0	0	0	0	0	0	0	0	0	0	0	0	0	0	0	0	0	0	0	0	0	0	0	0	0	0	0	0	0	0	0
TR-19	Treponema_sp_oral_taxon_235	0	0	0	0	0	0	0	0	0	0	0	0	0	0	0	0	0	0	0	0	0	0	0	0	0	0	0	0	0	0	0	0	0	0	0	0	0	0	0	0	0	0	0	0	0	0	0	0
TR-20	Treponema_sp_oral_taxon_236	0	0	0	0	0	0	0	0	0	0	0	0	0	0	0	0	0	0	0	0	0	0	0	0	0	0	0	0	0	0	0	0	0	0	0	0	3	0	0	0	0	0	0	0	0	0	0	0
TR-21	Treponema_sp_oral_taxon_238	0	0	0	0	0	0	0	0	0	0	0	0	0	0	0	0	0	0	0	0	0	0	0	0	0	0	0	0	0	0	0	0	0	0	0	0	0	0	0	0	0	0	0	0	0	0	0	0
TR-22	Treponema_sp_oral_taxon_239	0	0	0	0	0	0	0	0	0	0	0	0	0	0	0	0	0	0	0	0	0	0	0	0	0	0	0	0	0	0	0	0	0	0	0	0	0	0	0	0	0	0	0	0	0	0	0	0
TR-23	Treponema_sp_oral_taxon_242	0	0	0	0	0	0	0	0	0	0	0	0	0	0	0	0	0	0	0	0	0	0	0	0	0	0	0	0	0	0	0	0	0	0	0	0	0	0	0	0	0	0	0	0	0	0	0	0
TR-24	Treponema_sp_oral_taxon_246	0	0	0	0	0	0	0	0	0	0	0	0	0	0	0	0	0	0	0	0	0	0	0	0	0	0	0	0	0	0	0	0	0	0	0	0	0	0	0	0	0	0	0	0	0	0	0	0
TR-25	Treponema_sp_oral_taxon_247	0	0	2	0	0	0	0	0	0	0	0	0	0	0	0	0	1	0	0	0	0	0	0	0	0	0	0	0	0	0	0	0	0	0	0	0	0	0	0	0	0	0	0	0	0	19	0	0
TR-26	Treponema_sp_oral_taxon_249	0	0	0	0	0	0	0	0	0	0	0	0	0	0	0	0	0	0	0	0	0	0	0	0	0	0	0	0	0	0	0	0	0	0	0	0	0	0	0	0	0	0	0	0	0	0	0	0
TR-27	Treponema_sp_oral_taxon_250	0	0	0	0	0	0	0	0	0	0	0	0	0	0	0	0	0	0	0	0	0	0	0	0	0	0	0	0	0	0	0	0	0	0	0	0	0	0	0	0	0	0	0	0	0	0	0	0
TR-28	Treponema_sp_oral_taxon_252	0	0	0	0	0	0	0	0	0	0	0	0	0	0	0	0	0	0	0	0	0	0	0	0	0	0	0	0	0	0	0	0	0	0	0	0	0	0	0	0	0	0	0	0	0	0	0	0
TR-29	Treponema_sp_oral_taxon_253	0	0	0	0	0	0	0	0	0	0	0	0	0	0	0	0	0	0	0	0	0	0	0	0	0	0	0	0	0	0	0	0	0	0	0	0	0	0	0	0	0	0	0	0	0	0	0	0
TR-30	Treponema_sp_oral_taxon_254	0	0	0	0	0	0	0	0	0	0	0	0	0	0	0	0	0	0	0	0	0	0	0	0	0	0	0	0	0	0	0	0	0	0	0	0	0	0	0	0	0	0	0	0	0	0	0	0
TR-31	Treponema_sp_oral_taxon_255	0	0	0	0	0	0	0	0	0	0	0	0	0	0	0	0	0	0	0	0	0	0	0	0	0	0	0	0	0	0	0	0	0	0	0	0	0	0	0	0	0	0	0	0	0	0	0	0
TR-32	Treponema_sp_oral_taxon_256	0	0	0	0	0	0	0	0	0	0	0	0	0	0	0	0	0	0	0	0	0	0	0	0	0	0	0	0	0	0	0	0	0	0	0	0	0	0	0	0	0	0	0	0	0	0	0	0
TR-33	Treponema_sp_oral_taxon_257	0	0	0	0	0	0	0	0	0	0	0	0	0	0	0	0	0	0	0	0	0	0	0	0	0	0	0	0	0	0	0	0	0	0	0	0	0	0	0	0	0	0	0	0	0	19	0	0
TR-34	Treponema_sp_oral_taxon_258	0	0	0	0	0	0	0	0	0	0	0	0	0	0	0	0	0	0	0	0	0	0	0	0	0	0	0	0	0	0	0	0	0	0	0	70	0	0	0	0	0	0	0	0	0	0	0	0
TR-35	Treponema_sp_oral_taxon_260	0	0	0	0	0	0	0	0	0	0	0	0	0	0	0	0	0	0	0	0	0	0	0	0	0	0	0	0	0	0	0	0	0	0	0	0	0	0	0	0	0	0	0	0	0	0	0	0
TR-36	Treponema_sp_oral_taxon_262	0	0	0	0	0	0	0	0	0	0	0	0	0	0	0	0	0	0	0	0	0	0	0	0	0	0	0	0	0	0	0	0	0	0	0	0	0	0	0	0	0	0	0	0	0	0	0	0
TR-37	Treponema_sp_oral_taxon_263	0	0	0	0	0	0	0	0	0	0	0	0	0	0	0	0	0	0	0	0	0	0	0	0	0	0	0	0	0	0	0	0	0	0	0	0	0	0	0	0	0	0	0	0	0	0	0	0
TR-38	Treponema_sp_oral_taxon_264	0	0	0	0	0	0	0	0	0	0	0	0	0	0	0	0	0	0	0	0	0	0	0	0	0	0	0	0	0	0	0	0	0	0	0	0	0	0	0	0	0	0	0	0	0	0	0	0
TR-39	Treponema_sp_oral_taxon_265	0	0	0	0	0	0	0	0	0	0	0	0	0	0	0	0	0	0	0	0	0	0	0	0	0	0	0	0	0	0	0	0	0	0	0	0	0	0	0	0	0	0	0	0	0	0	0	0
TR-40	Treponema_sp_oral_taxon_268	0	0	0	0	0	0	0	0	53	0	0	0	0	0	0	0	0	0	0	0	0	0	0	0	0	0	0	0	0	0	0	0	0	0	0	0	0	0	0	0	0	0	0	0	0	0	0	0
TR-41	Treponema_sp_oral_taxon_268	0	0	0	0	0	0	0	0	0	0	0	0	0	0	0	0	0	0	0	0	0	0	0	0	0	0	0	1	0	0	7	0	0	0	0	0	0	0	0	0	0	2	0	0	0	0	0	0
TR-42	Treponema_sp_oral_taxon_269	0	0	0	0	0	0	0	0	0	0	0	0	0	0	0	0	0	0	0	0	0	0	0	0	0	0	0	0	0	0	6	0	0	0	0	0	0	0	0	0	0	0	0	0	0	0	0	0
TR-43	Treponema_sp_oral_taxon_270	0	0	0	0	0	0	0	2	0	0	0	0	0	0	0	0	0	0	0	19	0	0	0	0	0	0	0	0	0	0	0	0	0	0	0	0	0	0	0	0	0	0	0	0	0	0	6	0
TR-44	Treponema_sp_oral_taxon_271	0	0	0	0	0	0	0	0	0	0	0	0	0	0	0	0	0	0	0	0	0	0	0	0	0	0	0	0	0	0	0	0	0	0	0	0	0	0	0	0	0	0	0	0	0	0	0	0
TR-45	Treponema_sp_oral_taxon_490	0	0	0	0	0	0	0	0	0	0	0	0	0	0	0	0	0	0	0	0	0	0	0	0	0	0	0	0	0	0	0	0	0	0	0	0	0	0	0	0	0	0	0	0	0	0	0	0
TR-46	Treponema_sp_oral_taxon_508	0	0	0	0	0	0	0	0	0	0	0	0	0	0	0	0	0	0	0	0	0	0	0	0	0	0	0	0	0	0	0	0	0	0	0	0	0	0	0	0	0	0	0	0	0	0	0	0
TR-47	Treponema_sp_oral_taxon_517	0	0	0	0	0	0	0	0	0	0	0	0	0	0	0	0	0	0	0	0	0	0	0	0	0	0	0	0	0	0	0	0	0	0	0	0	0	0	0	0	0	0	0	0	0	0	0	0
TR-48	Treponema_sp_oral_taxon_518	0	0	0	0	0	0	0	0	0	0	0	0	0	0	0	0	0	0	0	0	0	0	0	0	0	0	0	0	0	0	0	0	0	0	0	0	0	0	0	0	0	0	0	0	0	0	0	0
TR-49	Treponema_vincentii	0	0	0	0	0	0	0	0	0	0	0	0	0	0	0	1	0	0	0	0	0	0	0	0	0	0	0	0	0	0	0	0	0	0	0	0	0	0	0	0	0	0	0	0	0	0	0	0
TR-50	Treponema_socranskii	0	0	0	0	0	0	0	1	171	0	0	0	0	2	0	0	0	0	0	0	14	0	2	20	0	0	0	0	0	0	0	0	7	0	0	0	1	0	0	0	0	91	0	2	0	0	0	0
TR-51	Treponema_socranskii	0	0	0	0	0	0	0	1	0	0	0	0	0	0	0	2	0	0	0	0	0	0	0	0	0	0	0	0	0	0	0	0	0	0	0	0	0	0	0	0	0	0	0	0	0	0	0	0
TR-52	Treponema_sp_oral_taxon_228	0	0	0	0	0	0	0	0	0	0	0	0	0	0	0	0	0	0	0	0	0	0	0	0	0	0	0	0	0	0	0	0	0	0	0	0	0	0	0	0	0	0	0	0	0	0	0	0
TR-53	Treponema_sp_oral_taxon_262	0	0	0	0	0	0	0	0	0	0	0	0	0	0	0	0	0	0	0	0	0	0	0	0	0	0	0	0	0	0	0	0	0	0	0	0	0	0	0	0	0	0	0	0	0	0	0	0
TR-54	Treponema_sp_oral_taxon_508	0	0	0	0	0	0	0	0	0	0	0	0	0	0	0	0	0	0	0	0	0	0	0	0	0	2	0	1	0	0	2	0	0	0	8	0	0	0	0	0	0	2	0	0	0	0	0	0
TU-01	Turicella_otitidis	0	0	0	0	0	0	0	0	0	0	0	0	0	0	0	0	0	0	0	0	0	0	0	0	0	0	0	0	0	0	0	0	0	0	0	0	0	0	0	0	0	0	0	0	0	0	0	0
VA-01	Variovorax_paradoxus	0	0	0	0	0	0	0	0	0	0	0	0	0	0	0	0	0	0	0	0	0	0	0	0	0	0	0	0	0	0	0	0	0	0	0	0	0	0	0	0	0	0	0	0	0	0	0	0
VE-02	Veillonella_denticariosi	12	3	8	0	0	0	0	0	2	4	14	6	29	0	8	4	2	0	2	13	0	0	2	4	0	1	2	0	0	6	1	1	0	1	0	0	1	3	0	7	25	3	0	0	0	24	0	1
VE-03	Veillonella_dispar	13018	780	100	0	0	0	0	4344	1206	1037	4681	163	230	55	315	212	62	862	321	34	25	2463	33	121	285	184	57	262	467	241	147	252	454	1657	477	311	92	27	81	250	96	761	3374	573	110	321	342	158
VE-05	Veillonella_parvula	330	14	2	0	0	0	0	0	0	0	32	0	3	0	0	15	0	591	191	35	0	3	1	0	1	0	2	0	0	0	0	42	0	0	0	0	3	0	0	0	1	0	3	1	0	23	0	0
VE-06	Veillonella_parvula	2535	321	36	0	0	0	0	1790	10	3	300	3	13	43	4	719	127	730	339	34	18	518	26	80	0	0	0	2	6	32	1	4	39	167	83	42	18	1	0	4	11	473	2433	454	48	56	21	15
VE-07	Veillonella_rogosae	0	0	0	0	0	0	0	1	0	0	12	0	1	0	0	0	0	0	0	0	1	0	0	2	0	0	0	0	1	0	0	4	0	0	0	221	1215	2529	0	0	0	0	1	3	1	0	0	0
VE-08	Veillonella_sp_oral_taxon_780	0	0	0	0	0	1	0	0	0	0	0	0	0	0	27	0	0	0	0	0	0	0	0	0	0	0	0	0	0	0	0	0	0	0	0	0	0	0	0	0	0	0	9	1	0	14	2	0
VE-09	Veillonella_sp_oral_taxon_917	0	0	0	0	0	0	0	0	0	0	0	0	0	0	0	0	0	0	0	0	0	0	0	0	0	0	0	0	0	0	0	0	0	0	0	0	0	0	0	0	0	0	0	0	0	0	0	0
VE-10	Veillonellaceae[G-1]_sp_oral_taxon_129	0	0	0	0	0	0	0	0	11	0	0	0	0	0	0	0	0	0	0	0	11	5	2	8	0	0	0	0	0	0	0	0	0	5	3	0	2	1	0	0	0	64	28	3	4	15	0	0
VE-12	Veillonellaceae[G-1]_sp_oral_taxon_135	0	0	0	0	0	0	0	0	458	0	0	0	0	0	0	0	0	0	0	0	0	0	0	0	0	0	0	0	0	0	0	0	2	1	3	0	0	0	0	0	0	38	0	3	1	0	0	0
VE-13	Veillonellaceae[G-1]_sp_oral_taxon_145	0	0	0	0	0	0	0	0	0	0	0	0	0	0	0	0	0	0	0	0	0	0	0	0	0	0	0	0	0	0	0	0	0	0	0	0	0	0	0	0	0	0	0	0	0	0	0	0
VE-14	Veillonellaceae[G-1]_sp_oral_taxon_148	0	0	0	0	0	0	0	0	0	0	0	0	0	0	0	0	0	0	0	0	0	0	0	0	0	0	0	0	0	0	0	0	0	0	0	0	0	0	0	0	0	0	0	0	0	0	0	0
VE-15	Veillonellaceae[G-1]_sp_oral_taxon_155	0	0	0	0	0	0	0	5	146	0	1	0	0	0	2	0	14	0	0	0	117	8	3	251	21	9	0	27	26	0	22	0	28	0	7	0	0	0	0	0	0	86	38	9	10	19	1	10
VE-16	Veillonellaceae[G-1]_sp_oral_taxon_483	0	0	0	1	0	0	0	0	2	0	0	0	0	0	0	0	1	0	0	0	0	0	0	0	0	0	0	0	0	0	0	0	0	0	0	0	0	0	0	0	0	11	20	2	1	0	0	0
VE-17	Veillonellaceae[G-1]_sp_oral_taxon_918	0	0	0	0	0	0	0	0	0	0	0	0	0	0	0	0	0	0	0	0	0	0	0	0	0	0	0	0	0	0	0	0	0	0	0	0	0	0	0	0	0	0	0	0	0	0	0	0
VE-18	Veillonella_denticariosi	6	0	1	0	0	0	0	0	0	2	0	1	6	0	2	1	1	0	0	5	2	0	0	4	0	0	0	0	1	3	0	1	0	0	0	0	0	2	0	4	8	1	0	0	0	4	0	1
VE-19	Veillonellaceae[G-1]_sp_oral_taxon_155	0	0	0	0	0	0	0	0	0	0	0	0	0	0	0	0	0	0	0	0	0	0	0	0	0	0	0	0	0	0	0	0	0	0	0	0	0	0	0	0	0	0	0	0	0	0	0	0
VE-20	Veillonella_atypica	2234	2887	9130	1	1	0	0	1	0	280	9	606	1178	7	1146	98	132	140	200	277	41	21	318	410	0	0	0	0	0	774	57	314	0	0	0	0	38	14	29	837	972	1837	96	587	1060	599	23	857
VE-21	Veillonella_atypica	817	889	2972	0	0	0	0	0	19	108	12	156	457	6	262	213	270	895	1253	1755	1	0	10	0	1	1	1	0	0	636	36	417	0	0	0	61	326	178	23	858	870	1901	143	593	909	913	36	2237
GP-001	Achromobacter_Genus_probe	0	0	0	0	0	0	0	0	0	0	0	0	0	0	0	0	0	0	0	0	0	0	0	0	0	0	0	0	0	0	0	0	0	0	0	0	0	0	0	0	0	0	0	0	0	0	0	0
GP-002	Acinetobacter_Genus_probe	0	0	0	0	0	0	0	0	29	17	12	0	0	0	0	0	0	0	0	0	0	0	0	0	0	0	0	0	0	0	0	0	0	0	0	0	0	0	0	0	0	0	0	0	0	0	0	0
GP-097	Actinomyces_Genus_probe_1	0	0	0	0	0	0	0	1	0	0	0	0	0	0	0	0	0	0	0	0	0	0	0	0	0	0	0	0	0	0	0	0	0	0	0	0	0	0	0	0	0	0	0	0	0	0	0	0
GP-098	Actinomyces_Genus_probe_2	0	0	0	0	0	0	0	0	0	0	2	0	0	0	0	0	0	1	0	0	0	9	0	0	0	0	0	0	0	0	0	0	0	0	0	1	0	0	0	1	0	0	0	0	0	1	20	0
GP-003	Actinomyces_Genus_probe_3	530	10	0	2	0	0	1	11	92	222	1123	51	31	100	285	382	66	894	246	48	58	3136	27	61	158	121	1	121	132	112	57	229	63	0	105	1436	55	22	204	865	1217	1503	16093	642	98	1204	5348	1052
GP-004	Actinomyces_Genus_probe_4	10	31	78	134	355	448	163	25	214	90	66	511	607	5	75	73	41	12	123	615	109	17	218	1202	33	79	1	20	22	208	31	454	321	2242	248	543	1004	3841	214	1969	6925	3310	58	435	3778	826	181	1267
GP-099	Aggregatibacter_Genus_probe_1	3	0	0	0	0	0	0	130	0	0	297	0	19	32	0	0	0	4	0	1	94	365	39	65	0	0	0	0	0	0	0	0	9	0	12	0	1	0	0	0	0	1	0	0	1	28	0	0
GP-100	Aggregatibacter_Genus_probe_2	0	0	0	0	0	0	0	0	28	0	173	0	0	0	0	0	0	0	0	0	0	0	0	0	0	0	0	0	0	0	0	0	0	0	0	0	1	0	0	0	0	0	0	0	0	8	0	0
GP-005	Alloprevotella_Genus_probe	0	0	0	0	1	0	0	8	24	0	42	6	22	1	3	2	9	0	2	0	0	0	0	0	1	0	0	0	0	0	4	0	1	0	0	1	17	10	0	2	0	3	1	6	0	54	0	144
GP-101	Anaerococcus_Genus_probe_1	0	0	0	0	0	0	0	0	0	0	0	0	0	0	0	0	0	0	0	0	0	0	0	0	0	0	0	0	0	0	0	0	0	0	0	0	0	0	0	0	0	0	0	0	0	0	0	0
GP-006	Anaerococcus_Genus_probe_2	0	0	0	0	0	0	0	4	0	0	0	0	0	0	0	0	0	0	0	0	0	0	0	0	0	0	0	0	0	0	0	0	0	0	0	0	0	0	15	0	0	0	0	0	0	0	0	0
GP-007	Aquamicrobium_Genus_probe	0	0	0	0	0	0	0	0	0	0	0	0	0	0	0	0	0	0	0	0	0	0	0	0	0	0	0	0	0	0	0	0	0	0	0	0	0	0	0	0	0	0	0	0	0	0	0	0
GP-008	Arcanobacterium_Genus_probe	0	0	0	0	0	0	0	0	0	0	0	0	0	0	0	0	0	0	0	0	0	0	0	0	0	0	0	0	0	0	0	0	0	0	0	0	0	0	0	0	0	0	0	0	0	0	0	0
GP-009	Atopobium_Genus_probe	64	13	38	0	0	0	1	40	237	27	34	131	58	3	219	86	24	14	31	134	7	1	45	19	49	43	2	31	56	76	46	37	86	12	60	0	12	17	1	21	63	206	90	171	102	45	2	98
GP-010	Bacteroides_Genus_probe	0	0	0	0	0	0	0	0	0	0	117	0	0	0	0	0	0	0	0	0	0	0	0	0	0	0	0	0	0	0	0	0	0	0	0	0	0	0	0	0	0	0	0	0	0	0	0	0
GP-011	Bacteroidetes[G-3]_Genus_probe	0	0	0	0	0	0	0	1	7	0	0	0	0	0	0	0	0	0	0	0	0	0	0	0	0	0	0	0	0	0	0	0	0	0	0	0	0	0	0	0	0	0	0	0	0	0	0	0
GP-012	Bacteroidetes[G-5]_Genus_probe	0	0	0	0	0	0	0	0	3	0	0	0	0	0	0	0	0	0	0	0	0	0	0	0	1	0	0	0	0	0	0	0	0	0	0	0	0	0	0	0	0	0	0	0	0	0	0	0
GP-013	Bartonella_Genus_probe	0	0	0	0	0	0	0	0	0	0	0	0	0	0	0	0	0	0	0	0	0	0	0	0	0	0	0	0	0	0	0	0	0	0	0	0	0	0	0	0	0	0	0	0	0	0	0	0
GP-014	Bifidobacterium_Genus_probe_1	0	0	2	0	0	2	1	0	4	0	1	0	0	0	1	0	0	1	0	7	0	0	0	0	0	0	0	0	0	0	0	0	1	0	0	0	0	0	0	0	0	21	2	6	3	15	0	52
GP-015	Bifidobacterium_Genus_probe_2	0	0	0	0	0	0	0	0	0	0	0	0	0	0	0	0	0	0	0	0	0	0	0	0	0	0	0	0	0	0	0	0	0	0	0	0	0	0	0	0	0	0	0	0	0	0	0	0
GP-016	Bordetella_Genus_probe	0	0	0	0	0	0	0	0	0	0	0	0	0	0	0	0	0	0	0	0	0	0	0	0	0	0	0	0	0	0	0	0	0	0	0	0	0	0	0	0	0	0	0	0	0	0	0	0
GP-017	Brevundimonas_Genus_probe	0	0	0	0	0	0	0	0	0	0	0	0	0	0	0	0	0	0	0	0	0	0	0	0	0	0	0	0	0	0	0	0	0	0	0	0	0	0	0	0	0	0	0	0	0	0	0	0
GP-018	Burkholderia_Genus_probe	0	0	0	0	0	0	0	0	1	0	0	0	0	0	0	0	5	0	0	0	0	0	0	0	0	0	0	0	0	0	0	0	0	0	0	0	0	0	0	0	0	0	0	0	0	0	0	0
GP-102	Campylobacter_Genus_probe_1	0	0	0	0	0	0	0	0	16	0	0	0	0	6	0	0	1	0	1	2	1	0	0	0	0	0	0	0	3	0	1	0	15	5	2	0	0	0	0	0	0	7	0	1	0	14	0	0
GP-019	Campylobacter_Genus_probe_2	0	2	0	0	0	0	1	122	340	176	98	532	2893	6	40	12	58	4	14	28	12	11	12	25	270	175	19	160	233	10	298	52	243	277	244	3	21	59	1	19	30	85	76	16	11	26	7	22
GP-103	Capnocytophaga_Genus_probe_1	0	0	0	0	0	0	0	6	0	0	2	0	0	0	0	0	0	0	0	0	0	0	0	0	0	0	0	0	0	0	0	0	0	0	0	0	0	0	0	0	0	0	0	0	0	5	0	0
GP-020	Capnocytophaga_Genus_probe_2	0	0	0	0	0	0	0	172	190	10	41	0	0	14	10	2	5	0	0	2	42	38	2	49	2	4	1	41	7	1	3	0	8	0	10	0	2	0	2	7	2	22	152	2	0	52	0	2
GP-021	Capnocytophaga_Genus_probe_3	0	0	0	0	0	0	1	33	4	13	47	5	0	1	1	8	2	0	0	0	1	0	1	4	12	4	0	9	14	0	13	3	12	5	15	0	0	1	0	0	1	7	1	1	1	6	2	2
GP-022	Cardiobacterium_Genus_probe	2	0	0	0	0	0	0	40	0	1	38	0	0	31	4	0	0	0	0	3	1	7	1	0	0	0	0	0	0	0	0	2	0	0	0	0	1	0	17	23	28	0	0	0	0	35	0	0
GP-023	Catonella_Genus_probe	0	0	0	0	0	0	0	7	4	46	59	115	1223	0	37	6	11	0	0	0	61	0	4	20	0	0	0	0	0	0	0	0	38	2	79	1	67	162	20	64	469	181	0	4	7	83	2	42
GP-024	Chlamydophila_Genus_probe	0	0	0	0	0	0	0	0	0	0	0	0	0	0	0	0	0	0	0	0	0	0	0	0	0	0	0	0	0	0	0	0	0	0	0	0	0	0	0	0	0	0	0	0	0	0	0	0
GP-025	Corynebacterium_Genus_probe	1	0	0	16	0	0	0	1	6	76	103	0	8	27	2	3	0	0	1	9	3	10	5	7	1	1	0	0	3	3	3	1760	9	0	0	7	7	0	4	20	2	1	0	2	20	67	32	24
GP-026	Desulfobulbus_Genus_probe	0	0	0	0	0	0	0	0	13	0	0	0	0	0	0	0	0	0	0	0	0	0	0	0	0	0	0	0	0	0	0	0	0	0	0	0	0	0	0	0	0	0	0	0	0	0	0	0
GP-093	Dialister_Genus_probe_1	0	0	0	0	0	0	0	1	35	0	0	0	0	0	1	0	0	2	0	0	0	0	0	3	0	0	0	0	0	0	0	0	0	0	0	0	0	0	0	0	1	4	0	3	0	0	0	1
GP-094	Dialister_Genus_probe_2	0	0	0	0	0	0	0	0	21	2	1	0	0	2	1	9	2	0	0	0	2	0	0	2	21	31	0	16	26	0	11	1	10	0	22	0	0	0	0	0	0	8	19	8	0	3	0	1
GP-028	Dietzia_Genus_probe	0	0	0	0	0	0	0	0	0	0	0	0	0	0	0	0	0	0	0	0	0	0	0	0	0	0	0	0	0	0	0	0	0	0	0	0	0	0	0	0	0	0	0	0	0	0	0	0
GP-029	Eggerthella_Genus_probe	0	0	0	0	0	0	0	0	0	0	0	0	0	0	0	0	0	0	0	0	0	0	0	0	0	0	0	0	0	0	0	0	0	0	0	0	0	0	0	0	0	0	0	0	0	0	0	0
GP-105	Enterococcus_Genus_probe_1	0	0	0	0	0	4	1	0	1	0	0	0	0	0	0	0	0	0	0	0	0	0	0	0	0	0	0	0	0	0	0	0	0	0	0	0	0	0	0	0	0	0	0	0	0	0	0	0
GP-106	Enterococcus_Genus_probe_2	0	0	0	0	0	0	0	0	0	0	0	0	0	0	0	0	0	0	0	0	0	0	0	0	0	0	0	0	0	0	0	0	0	0	0	0	0	0	0	0	0	0	0	0	0	0	0	0
GP-030	Enterococcus_Genus_probe_3	0	0	0	0	0	0	0	0	0	0	23	0	0	0	0	0	0	0	0	0	0	0	0	0	0	0	0	0	0	0	0	0	0	0	0	0	0	0	0	0	0	0	0	0	0	7	0	0
GP-031	Erysipelothrichaceae_Genus_probe	0	0	0	0	0	0	0	0	3	0	0	0	0	0	0	0	0	0	0	0	0	0	0	0	0	0	0	0	0	0	0	0	0	0	0	0	0	0	0	0	0	0	0	0	0	0	0	0
GP-032	Erysipelothrix_Genus_probe	0	0	0	0	0	0	0	0	0	0	0	0	0	0	0	0	0	0	0	0	0	0	0	0	0	0	0	0	0	0	0	0	0	0	0	0	0	0	0	0	0	0	0	0	0	0	0	0
GP-033	Escherichia_Genus_probe	1	0	0	3	0	0	0	0	0	19	7	0	0	0	0	0	0	0	0	0	0	0	0	0	0	2	0	5	0	0	0	0	0	0	0	0	0	0	0	0	0	0	0	0	0	0	0	0
GP-034	Eubacterium_Genus_probe_1	0	0	0	0	0	0	0	0	61	5	2	31	18	6	38	2	3	0	0	1	4	0	1	0	1	0	0	2	0	0	0	6	2	0	1	0	7	13	0	6	2	3	1	5	0	1	0	0
GP-035	Eubacterium_Genus_probe_2	0	0	0	0	0	0	0	0	0	1	0	0	0	0	0	0	1	0	0	0	0	0	0	0	0	0	0	0	0	0	0	0	0	0	0	0	0	0	0	0	0	0	0	0	0	0	0	0
GP-036	Filifactor_Genus_probe	0	0	0	0	0	0	0	3	0	0	0	0	0	0	0	0	0	0	0	0	0	0	0	0	0	0	0	0	0	0	0	0	0	0	0	0	0	0	0	0	0	5	1	9	0	0	0	0
GP-107	Fretibacterium_Genus_probe_1	0	0	0	0	0	0	0	0	0	0	0	0	0	0	0	0	0	0	0	0	0	0	0	0	0	0	0	0	0	0	0	0	0	0	0	0	0	0	0	0	0	0	0	0	0	0	0	0
GP-108	Fretibacterium_Genus_probe_2	0	0	0	0	0	0	0	0	0	0	0	0	0	0	0	0	0	0	0	0	0	0	0	0	0	0	0	0	0	0	0	0	0	0	0	0	0	0	0	0	0	12	0	0	0	0	0	0
GP-037	Fretibacterium_Genus_probe_3	4	0	3	0	17	0	4	26	456	0	9	0	0	0	0	0	0	0	0	0	0	0	1	0	0	0	0	0	30	1	0	0	0	0	4	0	6	9	0	0	0	137	3	17	5	2	0	0
GP-109	Fusobacterium_Genus_probe_1	0	0	0	0	0	0	0	0	2	0	2	0	0	0	0	3	4	0	0	0	0	0	0	0	26	32	0	9	11	0	24	0	14	0	12	0	1	0	0	0	0	1	0	0	0	0	0	0
GP-095	Fusobacterium_Genus_probe_2	1	1	0	0	0	0	0	60	646	17	69	0	1	30	47	56	21	55	25	34	37	21	23	23	215	253	9	199	127	13	142	22	189	161	273	15	40	6	1	14	14	175	76	113	13	101	10	53
GP-096	Fusobacterium_Genus_probe_3	0	0	0	0	0	2	0	113	229	5	166	0	2	113	27	3	7	0	1	78	7	7	0	10	1	0	0	4	3	0	2	41	1	1	0	12	2	0	0	2	2	5	6	6	1	65	1	1
GP-038	Fusobacterium_Genus_probe_4	4	6	2	5	1	0	0	672	1897	51	1167	1	16	56	279	109	43	63	54	77	50	32	42	39	372	342	19	370	409	26	394	126	406	300	604	29	175	158	4	11	18	221	77	180	25	406	8	57
GP-039	Gemella_Genus_probe	26	132	4	344	10	68	6	1074	62	429	708	43	149	460	86	79	39	0	1	0	43	3	10	12	57	2	1	7	4	8	20	163	37	41	39	74	75	61	55	11	7	1	5	4	2	71	7	25
GP-110	Granulicatella_Genus_probe	4	1	2	1260	46	1831	4317	534	146	886	1568	674	5303	167	964	593	2513	79	388	2137	782	123	1393	2638	13636	13974	408	11817	15080	632	11502	1524	11629	4701	15317	954	1003	2650	176	1427	4016	626	18	105	968	355	29	252
GP-111	Haemophilus_Genus_probe_1	0	0	0	0	0	0	0	0	0	0	0	0	0	0	0	0	0	0	0	0	0	0	0	0	0	0	0	0	0	0	0	0	0	0	0	0	0	0	0	0	0	0	0	0	0	0	0	0
GP-112	Haemophilus_Genus_probe_2	0	0	0	0	0	0	0	0	0	0	2	0	0	69	0	10	14	0	0	1	3	126	5	0	0	0	0	0	0	0	0	0	0	0	0	31	3	1	1	1	4	0	0	0	1	7	0	0
GP-040	Haemophilus_Genus_probe_3	1	0	7	0	0	0	1	0	0	0	63	0	0	16	53	1	3	0	0	1	134	2277	7	21	0	0	0	0	0	0	0	0	0	2	9	455	8	1	5	1	0	2	0	1	3	162	0	6
GP-041	Helicobacter_Genus_probe	0	0	0	0	0	0	0	0	0	0	0	0	0	0	0	0	0	0	0	0	0	0	0	0	0	0	0	0	0	0	0	0	0	0	0	0	0	0	0	0	0	0	0	0	0	9	0	0
GP-042	Johnsonella_Genus_probe	0	0	0	0	0	0	0	0	0	0	0	0	0	0	0	0	0	0	0	0	0	0	0	0	0	0	0	0	0	0	0	0	1	0	0	0	0	0	0	0	0	0	0	0	0	15	0	1
GP-113	Kingella_Genus_probe_1	0	0	0	0	0	0	0	1	0	0	0	0	0	0	0	0	0	0	0	0	2	2	0	1	0	0	0	0	0	0	0	11	0	0	0	2	4	7	0	0	0	0	0	0	0	6	0	0
GP-114	Kingella_Genus_probe_2	0	0	0	0	0	0	0	0	0	0	0	0	0	0	0	0	0	0	0	0	0	0	0	0	0	0	0	0	0	0	0	0	0	0	0	0	0	0	0	0	0	0	0	0	0	0	0	0
GP-043	Kytococcus_Genus_probe	0	0	0	0	0	0	0	0	0	0	0	0	0	0	0	0	0	0	0	0	0	0	0	0	0	0	0	0	0	0	0	0	0	0	0	0	0	0	0	0	0	0	0	0	0	0	0	0
GP-044	Lachnoanaerobaculum_Genus_probe	0	0	0	0	0	0	0	1	0	3	0	16	53	11	41	0	1	0	0	2	0	8	0	3	5	2	0	1	1	25	4	31	3	3	7	0	0	3	0	6	6	21	23	0	3	29	2	7
GP-115	Lactobacillus_Genus_probe_1	31	56	36	22	24	90	15	0	9664	0	1	0	0	0	0	29	10	18	35	12	0	0	0	0	0	0	0	0	0	2	0	1	56	1456	118	0	0	0	0	0	0	403	38	146	26	0	0	0
GP-045	Lactobacillus_Genus_probe_2	3	4	0	0	0	0	0	0	104	0	63	0	0	0	0	0	0	2	1	2	0	0	0	0	1	0	257	4	0	0	0	0	0	10	0	0	0	0	0	0	0	422	7	72	12	0	0	0
GP-046	Lactobacillus_Genus_probe_3	325	1182	1135	1213	1601	3664	1501	260	14553	1	4	5	7	4	1	4	1	5	19	15	5	0	6	5	35	45	2224	99	34	13	49	5	79	13	56	1	0	3	2	2	5	195	174	48	13	3	0	0
GP-047	Lactobacillus_Genus_probe_4	0	0	0	0	0	1	0	0	0	0	0	0	0	0	0	2	0	0	0	0	0	0	0	0	0	0	0	0	0	0	0	0	8	552	21	0	0	0	0	0	0	129	7	62	5	0	0	0
GP-048	Lactobacillus_Genus_probe_5	0	0	0	0	0	0	1	0	4734	0	0	0	0	0	0	0	0	0	0	0	0	0	0	0	0	0	0	0	0	0	0	0	0	0	0	0	0	0	0	0	0	0	0	0	0	0	0	0
GP-116	Leptotrichia_Genus_probe_1	0	0	0	0	0	0	0	0	0	0	0	0	0	0	0	0	0	0	0	0	0	0	0	0	0	0	0	0	0	0	0	0	0	0	0	0	0	0	0	0	0	0	0	0	0	0	0	0
GP-117	Leptotrichia_Genus_probe_2	0	0	0	0	0	0	0	0	0	0	0	0	0	0	0	0	0	0	0	0	0	0	0	0	0	0	0	0	0	0	0	0	0	0	0	0	0	0	0	0	0	0	0	0	0	0	0	0
GP-049	Leptotrichia_Genus_probe_3	0	0	0	1	0	0	0	0	3	15	266	5	5	57	225	130	65	0	0	12	7	5	4	4	0	0	0	0	3	109	4	1	1	0	1	6	36	4	0	0	0	1	10	1	0	119	0	2
GP-050	Leptotrichia_Genus_probe_4	1	0	0	0	0	0	0	0	7	42	494	0	19	89	30	29	23	5	0	40	28	56	6	11	0	0	0	0	6	12	3	165	0	1	7	14	10	19	1	4	4	2	0	0	0	79	21	6
GP-051	Leptotrichiaceae_Genus_probe	0	0	0	0	0	0	0	0	0	0	0	0	0	0	0	0	0	0	0	0	0	0	0	0	0	0	0	0	0	0	0	0	0	0	0	0	0	0	0	0	0	0	0	0	0	0	0	0
GP-052	Listeria_Genus_probe	0	0	0	0	0	0	0	0	0	0	0	0	0	0	0	0	0	0	0	0	0	0	0	0	0	0	0	0	0	0	0	0	0	0	0	0	0	0	0	0	0	0	0	0	0	0	0	0
GP-053	Lysinibacillus_Genus_probe	0	0	0	0	0	0	0	0	0	0	0	0	0	0	0	0	0	0	0	0	0	0	0	0	0	0	0	0	0	0	0	0	0	0	0	0	0	0	0	0	0	0	0	0	0	0	0	0
GP-054	Mitsuokella_Genus_probe	0	0	0	0	0	0	0	0	0	0	0	0	0	0	0	0	0	0	0	0	0	0	0	0	0	0	0	0	0	0	0	0	0	0	0	0	0	0	0	0	0	0	0	0	0	0	0	0
GP-055	Mobiluncus_Genus_probe	0	0	0	0	0	0	0	0	0	0	0	0	0	0	0	0	0	0	0	0	0	0	0	0	0	0	0	0	0	0	0	0	0	0	0	0	0	0	0	0	0	0	0	0	0	0	0	0
GP-056	Mogibacterium_Genus_probe	0	1	0	0	0	0	0	68	9	19	29	77	43	0	293	13	0	0	0	0	0	0	18	7	42	145	1	87	185	41	73	132	116	0	93	2	40	57	5	46	55	5	0	3	0	16	0	61
GP-118	Moraxella_Genus_probe_1	0	0	0	0	0	0	0	0	0	0	0	0	0	0	0	1	4	0	0	0	0	0	0	0	0	0	0	0	0	0	0	0	0	0	0	0	0	0	0	0	0	0	0	0	0	0	0	0
GP-057	Moraxella_Genus_probe_2	0	0	0	0	0	0	0	0	0	0	0	0	0	0	0	0	3	0	0	0	0	0	0	0	0	0	0	0	0	0	0	0	0	0	0	0	0	0	0	0	0	0	0	0	0	0	0	0
GP-058	Mycobacterium_Genus_probe	0	0	0	0	0	0	0	0	0	0	0	1	0	0	0	0	1	0	0	0	0	0	0	0	0	0	0	0	0	0	0	0	0	0	0	0	0	0	0	0	0	0	0	0	0	0	0	0
GP-059	Mycoplasma_Genus_probe	0	0	0	0	0	0	0	0	7	0	0	0	0	0	0	0	1	0	0	0	2	0	0	2	0	0	0	0	0	0	0	1	0	0	0	0	0	0	0	0	0	0	0	5	0	0	0	0
GP-119	Neisseria_Genus_probe_1	0	0	0	0	0	0	0	0	0	0	2	0	0	0	0	0	0	0	0	0	0	0	0	0	0	0	0	0	0	0	0	0	0	0	0	0	0	0	0	0	0	0	0	0	0	13	0	0
GP-060	Neisseria_Genus_probe_2	2	1	1	32	1	1	2	10	52	167	662	0	13	80	199	99	160	3	0	16	81	6	418	212	1	0	0	12	2	2	1	2089	28	225	48	1034	4181	18035	4	45	1062	2	13	2	0	687	30	15
GP-061	Olsenella_Genus_probe	0	0	0	0	1	0	0	1	2	0	4	0	0	0	0	4	0	0	0	0	0	0	0	0	14	5	1	1	5	2	4	0	3	0	4	0	0	0	0	0	0	6	0	1	0	0	0	1
GP-120	Oribacterium_Genus_probe	0	2	0	0	0	0	0	46	1511	27	127	80	3	13	0	29	41	40	2	2	32	30	4	11	81	212	8	26	46	5	91	2	580	122	380	0	9	0	0	3	0	149	696	80	18	71	3	16
GP-062	Paenibacillus_Genus_probe	0	0	0	0	0	0	0	0	0	19	0	0	0	2	0	0	0	0	0	0	0	0	0	4	0	0	0	0	0	0	0	0	0	0	0	0	0	0	0	0	0	0	0	0	0	4	0	0
GP-063	Parvimonas_Genus_probe	0	5	1	8	0	0	0	29	178	0	99	0	1	1	14	18	4	11	6	0	117	15	33	59	395	372	10	378	505	6	265	33	322	6	422	2	14	0	2	10	10	24	5	47	1	27	2	14
GP-064	Peptoniphilus_Genus_probe	0	0	0	0	0	0	0	0	0	0	0	0	0	0	0	0	0	0	0	0	0	0	0	0	18	0	0	0	0	0	0	0	0	0	0	0	0	0	0	0	0	0	0	0	0	3	0	0
GP-065	Peptostreptococcus_Genus_probe	0	0	2	0	0	0	0	13	3	0	7	0	0	0	0	0	0	0	0	0	0	0	0	0	0	0	0	0	0	0	0	0	1	0	0	0	13	2	0	0	0	0	0	0	0	1	0	0
GP-066	Porphyromonas_Genus_probe_1	0	0	0	2	1	0	0	0	0	0	2	0	0	0	0	1	0	2	0	1	0	1	0	0	0	0	0	0	0	0	0	0	16	0	11	0	2	0	15	18	22	74	0	8	0	14	0	4
GP-067	Porphyromonas_Genus_probe_2	0	0	0	0	0	0	0	0	0	138	415	0	50	13	0	1	0	0	0	0	0	0	0	0	0	0	0	0	0	0	0	10	1	0	0	1	6	0	1	0	0	9	1	0	0	28	1	0
GP-068	Porphyromonas_Genus_probe_3	0	0	0	0	0	0	0	0	0	0	0	0	0	0	0	0	0	0	0	0	0	0	2	0	0	0	0	0	0	0	0	1	0	0	0	0	1	0	0	0	0	0	0	0	0	0	0	0
GP-121	Prevotella_Genus_probe_1	0	0	0	0	0	0	0	0	35	0	19	0	0	2	2	0	0	0	0	0	0	1	1	2	0	0	0	0	0	0	0	0	0	0	0	22	411	864	1	0	0	0	4	0	0	145	0	0
GP-069	Prevotella_Genus_probe_2	0	19	0	0	0	0	3	473	810	29	18	0	0	27	18	298	196	18	45	16	23	12	67	37	8	7	11	14	7	16	4	197	45	167	56	0	94	0	2	17	7	143	157	249	13	59	0	119
GP-070	Propionibacterium_Genus_probe	0	0	0	0	0	0	0	0	0	0	0	0	0	0	0	0	0	0	0	0	0	0	0	0	0	0	0	0	0	0	0	0	0	0	0	0	0	0	0	0	0	0	0	0	0	0	0	0
GP-071	Proteus_Genus_probe	0	0	0	0	0	0	0	0	0	0	0	0	0	0	0	0	0	0	0	0	0	0	0	0	0	0	0	0	0	0	0	0	0	0	0	0	0	0	0	0	0	0	0	0	0	0	0	0
GP-072	Pseudomonas_Genus_probe	0	2	0	0	0	0	0	1	0	57	0	0	6	4	0	0	0	23	0	6	0	7	0	0	2	0	0	16	0	0	10	0	2	0	0	0	0	1	0	0	0	0	0	0	0	0	2	0
GP-073	Rothia_Genus_probe	4136	2276	182	402	253	3206	204	71	91	77	1134	79	324	118	162	817	1135	2073	700	846	183	623	138	232	4787	5656	192	3344	5447	684	4443	181	3875	193	3615	984	134	208	33	227	420	224	102	205	436	187	469	159
GP-074	Sanguibacter_Genus_probe	0	0	0	0	0	0	0	0	0	0	0	0	0	0	0	0	0	0	0	0	0	0	0	0	0	0	0	0	0	0	0	0	0	0	0	0	0	0	0	0	0	0	0	0	0	0	0	0
GP-075	Scardovia_Genus_probe	0	0	0	1	216	15	4	0	9	1	14	5	0	0	0	11	0	0	0	0	0	0	0	0	2	0	0	1	0	0	0	0	0	4	0	0	0	0	0	0	0	2	19	3	0	0	0	2
GP-076	Selenomonas_&_Centipeda_Genus_probe	0	0	0	0	0	0	0	48	135	4	8	7	0	18	0	8	5	0	0	10	26	0	4	10	43	19	0	7	13	1	13	3	23	0	26	7	3	3	0	7	29	66	12	1	34	12	1	12
GP-122	Selenomonas_Genus_probe_1	0	0	0	0	0	0	0	5	13	47	19	6	1	1	1	0	0	0	0	0	0	0	0	0	1	0	0	0	0	0	0	0	0	0	0	0	0	1	0	0	0	0	0	0	1	0	0	0
GP-123	Selenomonas_Genus_probe_2	0	0	0	0	0	0	0	38	1221	0	8	0	0	0	15	4	0	0	0	36	0	0	0	0	0	1	0	0	0	0	0	0	0	0	0	0	0	3	0	0	0	123	347	14	34	12	0	2
GP-077	Slackia_Genus_probe	0	0	0	0	0	0	0	0	0	0	0	0	0	0	0	0	0	0	0	0	0	0	0	0	0	0	0	0	0	0	0	0	0	0	0	0	0	0	0	0	0	0	0	1	0	0	0	0
GP-078	Sphingomonas_Genus_probe	0	0	1	0	0	0	0	0	0	0	0	0	0	0	0	0	0	0	0	0	0	0	0	0	0	0	0	0	0	0	0	0	0	0	0	0	0	4	0	0	0	0	0	0	0	0	0	0
GP-079	SR1_Genus_probe	0	0	0	0	0	0	0	4	0	0	49	0	0	2	0	0	0	5	0	0	0	0	0	0	0	0	0	0	0	0	0	0	0	1	0	0	1	0	0	0	0	0	0	0	0	2	4	0
GP-124	Staphylococcus_Genus_probe_1	0	0	0	0	0	0	0	8	0	0	0	0	0	0	0	0	0	0	0	0	0	0	0	0	0	0	0	0	0	0	0	0	4	25	2	0	0	0	0	0	0	0	0	0	0	0	0	0
GP-125	Staphylococcus_Genus_probe_2	0	0	0	0	0	0	0	0	0	0	0	0	0	0	0	0	0	0	0	0	0	0	0	0	0	0	0	0	0	0	0	0	0	0	0	0	0	0	0	0	0	0	0	0	0	0	0	0
GP-080	Staphylococcus_Genus_probe_3	2	64	0	0	0	0	0	237	61	245	39	8	17	17	0	0	0	0	0	0	3	1	0	3	0	18	1	0	1	0	0	0	1	18	6	0	0	0	10	0	1	0	0	0	0	4	0	0
GP-126	Streptococcus_Genus_probe_1	234	139	29	50	114	50	154	187	93	543	4716	345	265	7668	229	1333	1290	24	16	85	642	159	64	101	154	121	116	155	340	173	142	295	124	39	259	655	44	22	71	517	127	64	31	56	69	166	189	36
GP-127	Streptococcus_Genus_probe_2	0	0	0	0	0	0	0	0	1	0	2	0	1	0	0	0	0	0	0	0	0	0	0	0	0	0	1	1	0	0	0	0	0	0	0	0	1	0	1	0	0	0	0	0	1	0	0	2
GP-128	Streptococcus_Genus_probe_3	605	315	646	803	7	75	137	0	13	124	3	133	199	161	54	139	279	23	93	254	179	367	7	7	0	0	0	0	0	90	28	23	3	5	13	1	11	43	6	58	99	68	6	21	151	35	0	18
GP-081	Streptococcus_Genus_probe_4	34021	17923	11802	18270	50110	31000	73958	95243	1230	13149	25716	9746	40878	22301	7521	13484	33138	1666	9086	34800	56557	15752	5376	14216	5963	7716	71081	13581	8061	10369	6695	6353	10320	14359	14725	9937	5735	12007	5828	5468	13718	15783	1879	5195	34258	9832	289	6182
GP-082	Tannerella_Genus_probe	0	0	0	0	0	0	0	16	5	0	12	0	0	3	1	2	1	0	0	1	0	0	0	0	1	0	1	1	0	0	0	0	0	0	2	0	0	0	0	0	1	4	0	0	0	0	1	0
GP-083	TM7_Genus_probe	0	0	3	0	4	0	0	83	18	179	500	40	224	26	40	11	28	19	5	23	0	0	0	19	50	27	1	53	23	1	42	9	27	0	43	2	2	3	0	7	30	142	0	2	11	70	8	41
GP-129	Treponema_Genus_probe_1	0	0	0	0	0	0	0	0	0	0	0	0	0	0	0	0	1	0	0	0	0	0	0	0	0	0	0	0	1	0	0	0	0	0	0	0	0	0	0	0	0	0	0	0	0	0	0	0
GP-084	Treponema_Genus_probe_2	0	0	0	0	0	0	0	1	0	0	8	0	0	1	0	1	1	0	0	0	11	0	0	0	0	1	0	0	0	0	13	0	5	0	5	0	1	0	0	1	0	20	12	3	1	17	0	1
GP-085	Treponema_Genus_probe_3	0	0	0	0	0	0	0	1	0	0	4	0	0	0	0	0	1	0	0	14	0	0	0	0	0	0	0	0	0	0	0	0	0	0	0	0	0	0	0	0	0	1	0	0	0	0	0	0
GP-086	Treponema_Genus_probe_4	0	0	0	0	0	0	0	0	6	0	0	0	0	0	0	4	1	0	0	0	0	1	0	0	0	0	0	0	0	0	0	0	0	0	0	0	0	0	0	0	0	0	0	0	0	0	0	0
GP-087	Treponema_Genus_probe_5	0	0	0	0	0	0	0	5	19	0	0	0	0	0	0	0	0	0	0	0	1	0	0	0	0	0	0	0	0	0	0	0	0	0	0	7	0	0	0	0	0	13	0	3	0	0	0	1
GP-088	Treponema_Genus_probe_6	1	0	1	0	1	0	0	4	64	0	7	0	0	1	0	5	13	2	1	2	2	0	2	14	223	372	10	235	132	2	196	0	174	3	326	0	3	0	2	2	0	162	21	28	13	50	1	10
GP-130	Veillonella_Genus_probe_1	18	71	256	0	0	0	0	5	0	59	4	139	209	5	108	84	130	1	60	181	11	1	85	106	0	0	37	9	0	136	5	78	0	0	0	0	51	72	8	154	388	32	0	51	21	55	0	172
GP-089	Veillonella_Genus_probe_2	13299	1096	1054	2	0	0	1	514	1287	2249	1805	1166	3800	102	431	1171	350	837	560	522	64	1945	276	338	288	202	207	148	309	506	172	1060	271	751	308	38	226	169	31	430	749	366	3421	438	94	331	263	503
GP-131	Veillonellaceae_Genus_probe_1	0	0	0	0	0	0	0	0	43	0	0	0	0	0	0	0	2	0	0	0	1	0	0	2	0	0	0	1	0	0	0	0	3	0	0	0	0	0	0	0	0	4	2	0	1	0	0	0
GP-091	Veillonellaceae_Genus_probe_2	0	0	0	0	0	0	0	0	30	0	0	0	0	0	0	0	0	0	0	0	1	0	0	5	1	0	0	0	0	0	0	0	1	0	1	0	0	0	0	0	0	14	6	1	1	0	0	0
GP-090	Veillonellaceae_Genus_probe_3	0	0	0	0	0	0	0	2	56	0	1	0	0	0	0	1	7	0	0	0	8	3	0	21	16	31	0	1	2	0	16	0	5	0	1	0	0	0	0	0	0	82	13	5	3	0	0	1
GP-092	Yersinia_Genus_probe	0	0	0	0	0	0	0	0	0	0	0	0	0	0	0	0	0	0	0	0	0	0	0	0	0	0	0	0	0	0	0	0	0	0	0	0	0	0	0	0	0	0	0	0	0	0	0	0
[truncated: 53 more columns]
